# Supplementary material for: Venomics of the Enigmatic Andaman Cobra (Naja sagittifera) and the Preclinical Failure of Indian Antivenoms in Andaman and Nicobar Islands
Source: Front Pharmacol. 2021 Oct 25;12:768210. doi: 10.3389/fphar.2021.768210 (PMC8573199; doi:10.3389/fphar.2021.768210)
Supplement: Supplementary file 1 [file DataSheet3.ZIP]

Archive with 1,509 entries (1,505 files):
- Naja naja/
- Naja naja/img/
- Naja naja/img/cov_1.png
- Naja naja/img/cov_1002.png
- Naja naja/img/cov_1007.png
- Naja naja/img/cov_1009.png
- Naja naja/img/cov_1010.png
- Naja naja/img/cov_1014.png
- Naja naja/img/cov_1018.png
- Naja naja/img/cov_1023.png
- Naja naja/img/cov_1032.png
- Naja naja/img/cov_1033.png
- Naja naja/img/cov_1035.png
- Naja naja/img/cov_1048.png
- Naja naja/img/cov_1050.png
- Naja naja/img/cov_1055.png
- Naja naja/img/cov_1056.png
- Naja naja/img/cov_1059.png
- Naja naja/img/cov_1093.png
- Naja naja/img/cov_1095.png
- Naja naja/img/cov_1097.png
- Naja naja/img/cov_1098.png
- Naja naja/img/cov_1099.png
- Naja naja/img/cov_11.png
- Naja naja/img/cov_1100.png
- Naja naja/img/cov_1101.png
- Naja naja/img/cov_1102.png
- Naja naja/img/cov_1103.png
- Naja naja/img/cov_1104.png
- Naja naja/img/cov_1105.png
- Naja naja/img/cov_1106.png
- Naja naja/img/cov_111.png
- Naja naja/img/cov_1176.png
- Naja naja/img/cov_1178.png
- Naja naja/img/cov_1179.png
- Naja naja/img/cov_1182.png
- Naja naja/img/cov_1183.png
- Naja naja/img/cov_1190.png
- Naja naja/img/cov_1191.png
- Naja naja/img/cov_1192.png
- Naja naja/img/cov_1193.png
- Naja naja/img/cov_1194.png
- Naja naja/img/cov_1195.png
- Naja naja/img/cov_1196.png
- Naja naja/img/cov_1197.png
- Naja naja/img/cov_1198.png
- Naja naja/img/cov_1199.png
- Naja naja/img/cov_12.png
- Naja naja/img/cov_1200.png
- Naja naja/img/cov_1201.png
- Naja naja/img/cov_1202.png
- Naja naja/img/cov_1203.png
- Naja naja/img/cov_1205.png
- Naja naja/img/cov_1211.png
- Naja naja/img/cov_1212.png
- Naja naja/img/cov_1213.png
- Naja naja/img/cov_1218.png
- Naja naja/img/cov_1221.png
- Naja naja/img/cov_1228.png
- Naja naja/img/cov_1229.png
- Naja naja/img/cov_1231.png
- Naja naja/img/cov_1233.png
- Naja naja/img/cov_1240.png
- Naja naja/img/cov_1241.png
- Naja naja/img/cov_1242.png
- Naja naja/img/cov_1244.png
- Naja naja/img/cov_1245.png
- Naja naja/img/cov_1249.png
- Naja naja/img/cov_1250.png
- Naja naja/img/cov_1251.png
- Naja naja/img/cov_1252.png
- Naja naja/img/cov_1253.png
- Naja naja/img/cov_1254.png
- Naja naja/img/cov_1255.png
- Naja naja/img/cov_1256.png
- Naja naja/img/cov_1257.png
- Naja naja/img/cov_1258.png
- Naja naja/img/cov_1259.png
- Naja naja/img/cov_1260.png
- Naja naja/img/cov_1261.png
- Naja naja/img/cov_1274.png
- Naja naja/img/cov_1275.png
- Naja naja/img/cov_1276.png
- Naja naja/img/cov_1277.png
- Naja naja/img/cov_1278.png
- Naja naja/img/cov_1279.png
- Naja naja/img/cov_1280.png
- Naja naja/img/cov_1290.png
- Naja naja/img/cov_1291.png
- Naja naja/img/cov_1292.png
- Naja naja/img/cov_1293.png
- Naja naja/img/cov_13.png
- Naja naja/img/cov_1304.png
- Naja naja/img/cov_1306.png
- Naja naja/img/cov_1309.png
- Naja naja/img/cov_1310.png
- Naja naja/img/cov_1311.png
- Naja naja/img/cov_1314.png
- Naja naja/img/cov_1315.png
- Naja naja/img/cov_1316.png
- Naja naja/img/cov_1319.png
- Naja naja/img/cov_1327.png
- Naja naja/img/cov_1329.png
- Naja naja/img/cov_1330.png
- Naja naja/img/cov_1331.png
- Naja naja/img/cov_1332.png
- Naja naja/img/cov_1333.png
- Naja naja/img/cov_1334.png
- Naja naja/img/cov_1335.png
- Naja naja/img/cov_1337.png
- Naja naja/img/cov_1344.png
- Naja naja/img/cov_1345.png
- Naja naja/img/cov_1353.png
- Naja naja/img/cov_1354.png
- Naja naja/img/cov_1389.png
- Naja naja/img/cov_14.png
- Naja naja/img/cov_1402.png
- Naja naja/img/cov_1403.png
- Naja naja/img/cov_1404.png
- Naja naja/img/cov_1405.png
- Naja naja/img/cov_1406.png
- Naja naja/img/cov_1407.png
- Naja naja/img/cov_1408.png
- Naja naja/img/cov_1409.png
- Naja naja/img/cov_1422.png
- Naja naja/img/cov_1423.png
- Naja naja/img/cov_1432.png
- Naja naja/img/cov_1433.png
- Naja naja/img/cov_1434.png
- Naja naja/img/cov_1435.png
- Naja naja/img/cov_1436.png
- Naja naja/img/cov_1437.png
- Naja naja/img/cov_1438.png
- Naja naja/img/cov_1469.png
- Naja naja/img/cov_1476.png
- Naja naja/img/cov_1477.png
- Naja naja/img/cov_1480.png
- Naja naja/img/cov_1496.png
- Naja naja/img/cov_1497.png
- Naja naja/img/cov_15.png
- Naja naja/img/cov_1510.png
- Naja naja/img/cov_1511.png
- Naja naja/img/cov_1512.png
- Naja naja/img/cov_1520.png
- Naja naja/img/cov_1521.png
- Naja naja/img/cov_1577.png
- Naja naja/img/cov_1578.png
- Naja naja/img/cov_1587.png
- Naja naja/img/cov_16.png
- Naja naja/img/cov_1620.png
- Naja naja/img/cov_1622.png
- Naja naja/img/cov_1626.png
- Naja naja/img/cov_1628.png
- Naja naja/img/cov_1633.png
- Naja naja/img/cov_1636.png
- Naja naja/img/cov_1637.png
- Naja naja/img/cov_1638.png
- Naja naja/img/cov_1639.png
- Naja naja/img/cov_164.png
- Naja naja/img/cov_1640.png
- Naja naja/img/cov_1642.png
- Naja naja/img/cov_1647.png
- Naja naja/img/cov_1648.png
- Naja naja/img/cov_1653.png
- Naja naja/img/cov_1655.png
- Naja naja/img/cov_1656.png
- Naja naja/img/cov_1657.png
- Naja naja/img/cov_1660.png
- Naja naja/img/cov_1661.png
- Naja naja/img/cov_1662.png
- Naja naja/img/cov_1674.png
- Naja naja/img/cov_1675.png
- Naja naja/img/cov_1676.png
- Naja naja/img/cov_1682.png
- Naja naja/img/cov_1683.png
- Naja naja/img/cov_1684.png
- Naja naja/img/cov_1685.png
- Naja naja/img/cov_1696.png
- Naja naja/img/cov_17.png
- Naja naja/img/cov_1703.png
- Naja naja/img/cov_1704.png
- Naja naja/img/cov_1709.png
- Naja naja/img/cov_1717.png
- Naja naja/img/cov_1723.png
- Naja naja/img/cov_1733.png
- Naja naja/img/cov_1734.png
- Naja naja/img/cov_1735.png
- Naja naja/img/cov_1736.png
- Naja naja/img/cov_1737.png
- Naja naja/img/cov_1738.png
- Naja naja/img/cov_1748.png
- Naja naja/img/cov_18.png
- Naja naja/img/cov_1801.png
- Naja naja/img/cov_1841.png
- Naja naja/img/cov_187.png
- Naja naja/img/cov_1872.png
- Naja naja/img/cov_1873.png
- Naja naja/img/cov_1874.png
- Naja naja/img/cov_1875.png
- Naja naja/img/cov_1876.png
- Naja naja/img/cov_188.png
- Naja naja/img/cov_189.png
- Naja naja/img/cov_19.png
- Naja naja/img/cov_190.png
- Naja naja/img/cov_191.png
- Naja naja/img/cov_1914.png
- Naja naja/img/cov_1915.png
- Naja naja/img/cov_192.png
- Naja naja/img/cov_1929.png
- Naja naja/img/cov_193.png
- Naja naja/img/cov_1938.png
- Naja naja/img/cov_1945.png
- Naja naja/img/cov_1946.png
- Naja naja/img/cov_1954.png
- Naja naja/img/cov_1958.png
- Naja naja/img/cov_1960.png
- Naja naja/img/cov_1961.png
- Naja naja/img/cov_1968.png
- Naja naja/img/cov_1978.png
- Naja naja/img/cov_1979.png
- Naja naja/img/cov_198.png
- Naja naja/img/cov_1985.png
- Naja naja/img/cov_2.png
- Naja naja/img/cov_20.png
- Naja naja/img/cov_201.png
- Naja naja/img/cov_2019.png
- Naja naja/img/cov_202.png
- Naja naja/img/cov_2029.png
- Naja naja/img/cov_203.png
- Naja naja/img/cov_2050.png
- Naja naja/img/cov_2051.png
- Naja naja/img/cov_2052.png
- Naja naja/img/cov_2053.png
- Naja naja/img/cov_2054.png
- Naja naja/img/cov_2055.png
- Naja naja/img/cov_2056.png
- Naja naja/img/cov_2057.png
- Naja naja/img/cov_2058.png
- Naja naja/img/cov_2059.png
- Naja naja/img/cov_2060.png
- Naja naja/img/cov_2061.png
- Naja naja/img/cov_2062.png
- Naja naja/img/cov_2063.png
- Naja naja/img/cov_2064.png
- Naja naja/img/cov_2065.png
- Naja naja/img/cov_2066.png
- Naja naja/img/cov_2067.png
- Naja naja/img/cov_2068.png
- Naja naja/img/cov_2069.png
- Naja naja/img/cov_2072.png
- Naja naja/img/cov_21.png
- Naja naja/img/cov_2105.png
- Naja naja/img/cov_2118.png
- Naja naja/img/cov_2123.png
- Naja naja/img/cov_2127.png
- Naja naja/img/cov_2136.png
- Naja naja/img/cov_2137.png
- Naja naja/img/cov_2144.png
- Naja naja/img/cov_2146.png
- Naja naja/img/cov_2147.png
- Naja naja/img/cov_2148.png
- Naja naja/img/cov_2168.png
- Naja naja/img/cov_2175.png
- Naja naja/img/cov_2176.png
- Naja naja/img/cov_2177.png
- Naja naja/img/cov_2178.png
- Naja naja/img/cov_2179.png
- Naja naja/img/cov_2181.png
- Naja naja/img/cov_2184.png
- Naja naja/img/cov_2188.png
- Naja naja/img/cov_22.png
- Naja naja/img/cov_2204.png
- Naja naja/img/cov_2205.png
- Naja naja/img/cov_221.png
- Naja naja/img/cov_222.png
- Naja naja/img/cov_223.png
- Naja naja/img/cov_224.png
- Naja naja/img/cov_225.png
- Naja naja/img/cov_2259.png
- Naja naja/img/cov_226.png
- Naja naja/img/cov_2264.png
- Naja naja/img/cov_227.png
- Naja naja/img/cov_2271.png
- Naja naja/img/cov_2283.png
- Naja naja/img/cov_2288.png
- Naja naja/img/cov_23.png
- Naja naja/img/cov_2315.png
- Naja naja/img/cov_232.png
- Naja naja/img/cov_2323.png
- Naja naja/img/cov_2327.png
- Naja naja/img/cov_2336.png
- Naja naja/img/cov_2337.png
- Naja naja/img/cov_2351.png
- Naja naja/img/cov_2352.png
- Naja naja/img/cov_2363.png
- Naja naja/img/cov_2364.png
- Naja naja/img/cov_2365.png
- Naja naja/img/cov_2369.png
- Naja naja/img/cov_2370.png
- Naja naja/img/cov_2372.png
[truncated: 1,209 more entries]
