# Supplementary material for: Venomics of the Enigmatic Andaman Cobra (Naja sagittifera) and the Preclinical Failure of Indian Antivenoms in Andaman and Nicobar Islands
Source: Front Pharmacol. 2021 Oct 25;12:768210. doi: 10.3389/fphar.2021.768210 (PMC8573199; doi:10.3389/fphar.2021.768210)
Supplement: Supplementary file 3 [file DataSheet2.ZIP]

Archive with 2 entries (2 files):
- Supplemental File S1.fas
- Supplemental File S2.fas
