# Supplementary material for: Venomics of the Enigmatic Andaman Cobra (Naja sagittifera) and the Preclinical Failure of Indian Antivenoms in Andaman and Nicobar Islands
Source: Front Pharmacol. 2021 Oct 25;12:768210. doi: 10.3389/fphar.2021.768210 (PMC8573199; doi:10.3389/fphar.2021.768210)
Supplement: Supplementary file 3 [file DataSheet2.ZIP › Supplemental File S1.fas]

>Naj_nig1
------------------------------------------------------------------------------------------------------------------------------------------------------------------------------------------------------------------------------------------------------------------------------------------------------------------------------------------------------------------------------------------------------------------------------------------------------------------------------------------------------------------------------------------------------------------------------------------------------------------------------------------------------------------------------------------------------CTAAAACTAGGCGGATATGGCATCATTCGAATATCTCAAACTCTCCCCACACTAAAAACAGACATCTTCCTCCCATTCATCGTGCTCTCTATATGAGGAGCCACCCTAGCAAGCCTAACATGCCTACAACAGACAGACCTAAAATCCCTAATCGCATATTCCTCTATCAGCCACATAGGACTAGTAATCGCTGCAATCTTAATTCAAACACAATGAAGCCTAGCAGGCGCCATAACCATAATAATCGCCCACGGCTTCACCTCATCAGCACTATTTTGCCTAGCAAACACCACATATGAACGAACCAAGACTCGCATTATAATCCTTACACGAGGCCTTCATAACATCCTACCAATAACTACAACCTGATGACTCCTAGCTAACCTCATAAACATTGCCACCCCACCAAGCATAAACTTCACCAGTGAACTCTTAATCGCATCATCTCTATTCAACTGATGTCCAACCTCAATCATCCTGTTTGGATTATTAATACTAACTACAGCCACATACTCCCTACACATATTCTTATCTACACAAATAAACTCACCAACACTAAACACCCCAATTCAACCCATACACTCACGAGAACACCTACTTATAACAATACACATCATCCCACTCATTCTAATCTCCCTAAAACCAGAATTAGTAATC------------------------------------------
>Naj_naj2
------------------------------------------------------------------------------------------------------------------------------------------------------------------------------------------------------------------------------------------------------------------------------------------------------------------------------------------------------------------------------------------------------------------------------------------------------------------------------------------------------------------------------------------------------------------------------------------------------------------------------------------------------------------------------------------------------CTAAAACTGGGCGGATACGGCATTATTCGAATAGCCCAAACCCTACCCACACTAAAAACAGATGTATTCCTCCCATTCATCGTACTATCCCTATGGGGAGCCACCCTAGCAAGCTTAACCTGCCTACAACAAACAGACCTAAAATCTCTAATCGCATATTCCTCAATTAGTCACATAGGCCTAGTAATCGCCGCAATCTCCATTCAAACACAATGAAGTCTAGCAGGGGCCATAGCCATAATAATTGCCCACGGTTTCACCTCATCAGCACTATTCTGCCTAGCAAACACTACATACGAGCGAACCAAGACTCGTATTATGATTCTAACACGAGGCTTCCACAACATCCTACCAATAACTACAACCTGATGACTCCTAGCCAACCTCATAAACATTGCCACTCCACCAAGTATTAACTTCACCTGTGAACTACTAATCGCATCCTCCCTATTCAACTGATGTCCAACCTCAATCATTCTATTTGGACTGTTAATGCTAATTACAGCCACATACTCCCTACACATATTTTTATCTACACAAATAAATACACCAACACTAAACACCCATATTCAACCAATACACTCACGAGAACACCTGCTTATAACAATACACATCATCCCGCTTATCCTAATCTCTCTAAAACCAGAATTAGTAATA------------------------------------------
>Naj_naj3
ATGCTCAAACTTATCTTCATAACTACCATACTAATCCCAACAGCCCTAACCCTAAAACCAAATATACTCATACAGTCAACAACATCGTACTCATTTATCCTTGCACTTATTAGCCTTAACTACCTAACACCTAAATCAAACGCATACCTGTCATTGGATTCCATCTCAAGCCCTCTACTCGCACTATCCTACTGACTTCTACCAATAACCATACTAGCTAGCCAACACACACTATCCAAAGAACCCGTTCAACGACAACGAACATTTCTAGCAACACTAATTACTCTTCAACTATTTATCTCACTAACATTTACAGCCTACACTCTAACCCTAATATATGTTATATTTGAAGCTACATTAATCCCCACCATAGTAATCATCACACGGTGGGGACAACAAGCCGAACGACTAACAGCAGGTACATACTTCATGTTATATACACTAACAACATCTATACCCCTACTTATAGCCACCCTTTTTCTAAATAACACATCAAACACCCCAACCCTATTTACACAAATCGCACAAACAAACAATCACTGAACTGAACTAACCCTATGGCTAGCCTGTCTAACCGCCTTCCTAGCAAAAATACCAATCTACGGCTTGCACCTTTGACTACCCAAAGCTCACGTCGAAGCTCCAATCGCCGGGTCTATGATTCTAGCCGCAGTTCTACTAAAACTAGGAGGATACGGCATTATTCGAATATCACAAACCCTACCCGCACCAAAAACAGACATATTCCTCCCATTCATCGTACTATCCCTATGGGGGGCTACCCTAGCAAGCCTAACCTGCTTGCAACAAACAGACCTAAAATCTCTAATCGCATACTCCTCAATTAGCCACATAGGCCTAGTAATTGCTGCAATCTCCATTCAAACACAGTGAAGCCTGGCAGGCGCCATGGCCATAATAATTGCCCACGGTTTCACCTCATCAGCACTATTCTGCCTAGCAAACACTACATACGAACGAACCAAAACTCGTATCATGATCCTAACACGAGGCCTCCACAATATCCTACCAATAACTACAACTTGATGACTCCTAGCCAACCTCATAAACATTGCTACCCCGCCAAGTATTAACTTCACCAGCGAACTACTAATCGCATCCTCCCTATTCAACTGATGTCCAACCTCAATCATTCTATTTGGGCTGTTAATGTTGATTACAGCCACATATTCCCTACACATATTTTTATCTACACAGATAAATACACCAACACTAAACACCCCAACTCAACCAACACACTCACGAGAACACCTACTAATAACAATACACATCATCCCACTCATCCTGATCTCCCTAAAGCCAGAATTAGTAATA------------------------------------------
>Naj_mel4
---------------------------------------------------------------------------------------------------------------------------------------------------------------------------------------------------------------------------------------------------------------------------------------------------------------------------------------------------------------------------------------------------------------------------------------------------------------------------------------------------------------------------------------------------------------------------------------------------------------------------------------------------------------------------------------------------------------------------------------------------------------ACAGATGTCTTCCTTCCATTCATTGTACTATCCCTATGGGGAGCAACCCTGGCAAGTCTAACCTGCCTACAACAAACAGACTTAAAATCCCTAATCGCATATTCCTCAATTAGCCATATAGGCCTAGTAATCGCCGCAATCTTAATTCAAACACAATGAAGCCTAGCAGGGGCCATGTCTATAATAGTAGCCCACGGATTCACCTCATCAGCACTATTTTGCCTAGCAAACACCACATACGAACGGACCAAGACTCGTATTATAATCCTCACACGAGGCTTTCATAGCATCCTACCAATAACAACAACCTGATGACTCCTGGCTAACCTTATAAACATTGCTACCCCACCAAGCATAAACTTTACCAGCGAACTACTAATTGCATCCTCACTATTCAACTGATGCCCAACCTCAATTATCCTGTTTGGCCTACTAATACTAATTACAGCCACATACTCCCTACATGTGTTCTTATCTACACAAATAAACACACCAACACTAAACACCCCAATCCAACCAACACACTCACGAGAACACCTACTTATAGCGATACACATCATCCCGCTCATCCTAGTCTCCCTAAAACCAGAGCTAGTAATA------------------------------------------
>Naj_naj5
------------------------------------------------------------------------------------------------------------------------------------------------------------------------------------------------------------------------------------------------------------------------------------------------------------------------------------------------------------------------------------------------------------------------------------------------------------------------------------------------------------------------------------------------------------------------------------------------------------------------------------------------------------------------------------------------------------------------------------------------------------AAAACAGATGTATTCCTCCCATTCATCGTACTATCCCTATGGGGAGCCACCCTAGCAAGCTTAACCTGCCTACAACAAACAGACCTAAAATCTCTAATCGCATATTCCTCAATTAGTCACATAGGCCTAGTAATCGCCGCAATCTCCATTCAAACACAATGAAGCCTAGCAGGGGCTATAGCCATAATAATTGCCCACGGTTTCACCTCATCAGCACTATTCTGCCTAGCAAACACTACATACGAGCGAACCAAGACTCGTATTATGATTCTAACACGAGGCTTCCACAACATCCTACCAATAACTACAACCTGATGACTCCTAGCCAACCTCATAAACATTGCCACTCCACCAAGTATTAACTTCACCTGTGAACTACTAATCGCATCCTCCCTATTCAACTGATGTCCAACCTCAATCATTCTATTTGGACTGTTAATGCTAATTACAGCCACATACTCCCTACACATATTTTTATCTACACAAATAAATACACCAACACTAAACACCCATATTCAACCAATACACTCACGAGAACACCTACTTATAACAATACATATCATCCCGCTTATCCTAATCTCTCTAAAACCAGAATTAGTAATA------------------------------------------
>Naj_spu6
------------------------------------------------------------------------------------------------------------------------------------------------------------------------------------------------------------------------------------------------------------------------------------------------------------------------------------------------------------------------------------------------------------------------------------------------------------------------------------------------------------------------------------------------------------------------------------------------------------------------------------------------------------------------------------------------------------------------------------------------------------AAAACAGATGTATTCCTCCCATTTATCGTACTGTCTCTATGAGGGGCTACTCTAGCAAGCTTAACCTGTCTACAACAAACAGACCTAAAATCTCTAATCGCATACTCCTCAATTAGTCACATAGGCCTAGTAATCGCCGCAATCTCCATTCAAACACAATGAAGCCTAACGGGTGCCATAGCCATAATAATTGCCCACGGTTTTACCTCATCAGCACTATTCTGCCTAGCAAACACTACATACGAACGAACTAAAACCCGTATTATGATCCTAACACGAGGCCTCCACAACATTCTACCAATAACTACAACTTGATGACTCCTAGCCAACCTCATAAACATTGCCACCCCACCAAGTATTAACTTCACCAGTGAACTACTAATCGCATCCTCCCTGTTTAACTGATGTCCAACCTCAATCATTTTATTTGGACTATTAATGCTGATTACAGCCACATACTCCCTACACATATTTTTATCTACACAGATAAACACACCAACACTAAACACCCCGATTCAACCAATACATTCACGAGAACACCTACTTATAACAATACACATCATCCCACTCATCCTGGTTTCCTTAAAGCCAGAATTAATAGTA------------------------------------------
>Naj_haj7
------------------------------------------------------------------------------------------------------------------------------------------------------------------------------------------------------------------------------------------------------------------------------------------------------------------------------------------------------------------------------------------------------------------------------------------------------------------------------------------------------------------------------------------------------------------------------------------------------------------------------------------------------------------------------------------------------------------------------------------------------------AAAACAGATGTCTTCCTCCCATTCATCGTACTATCCCTTTGAGGGGCCACCCTAGCGAGCTTAACCTGTCTGCAACAAACAGACCTAAAATCCTTAATCGCATACTCCTCAATTAGCCACATGGGATTAGTAATCGCCTCAATCTCCATTCAAACACAATGAAGCCTAGCAGGAGCCATAGCCATAATGATCGCCCATGGCTTCACCTCATCAGCACTGTTCTGTCTAGCAAACACCACGTACGAACGAACAAAAACTCGTATCATGATCCTTACACGAGGACTACACAACATCCTACCAATAACTACAACCTGGTGACTCCTGGCCAACCTTATAAACATTGCCACTCCACCAAGCATAAACTTCACCAGCGAACTACTAATCGCATCCTCCCTGTTCAACTGATGTCCAACATCAATCATCCTATTTGGACTGTTAATGTTAATTACAGCCACATACTCCCTACACATGTTCCTATCTACACAAATAAACACACCAACACTAAACACCCCAATCCAACCAATACACTCACGAGAACACCTGATTATAGTTATACACATCATTCCCCTCATCCTAATCTCACTAAAACCAGAACTAGTAATA------------------------------------------
>Naj_nig8
------------------------------------------------------------------------------------------------------------------------------------------------------------------------------------------------------------------------------------------------------------------------------------------------------------------------------------------------------------------------------------------------------------------------------------------------------------------------------------------------------------------------------------------------------------------------------------------------------------------------------------------------------------------------------------------------------------------------------------------------------------AAAACAGACATCTTCCTCCCATTCATCGTGCTCTCTATATGAGGAGCCACCCTAGCAAGCCTAACATGCCTACAACAGACAGACCTAAAATCCCTAATCGCATATTCCTCTATCAGCCACATAGGACTAGTAATCGCTGCAATCTTAATTCAAACACAATGAAGCCTAGCAGGCGCCATAACCATAATAATCGCCCACGGCTTCACCTCATCAGCACTATTTTGCCTAGCAAACACCACATATGAACGAACCAAGACTCGCATTATAATCCTTACACGAGGCCTTCATAACATCCTACCAATAACTACAACCTGATGACTCCTAGCTAACCTCATAAACATTGCCACCCCACCAAGCATAAACTTCACCAGTGAACTCTTAATCGCATCATCTCTATTCAACTGATGTCCAACCTCAATCATCCTGTTTGGATTATTAATACTAACTACAGCCACATACTCCCTACACATATTCTTATCTACACAAATAAACTCACCAACACTAAACACCCCAATTCAACCCATACACTCACGAGAACACCTACTTATAACAATACACATCATCCCACTCATTCTAATCTCCCTAAAACCAGAATTAGTAATC------------------------------------------
>Naj_nig9
------------------------------------------------------------------------------------------------------------------------------------------------------------------------------------------------------------------------------------------------------------------------------------------------------------------------------------------------------------------------------------------------------------------------------------------------------------------------------------------------------------------------------------------------------------------------------------------------------------------------------------------------------------------------------------------------------------------------------------------------------------AAAACAGACATCTTCCTCCCATTCATCGTGCTCTCTATATGAGGAGCCACCCTAGCAAGCCTAACATGCCTACAACAGACAGACCTAAAATCCCTAATCGCATATTCCTCTATCAGCCACATAGGACTAGTAATCGCTGCAATCTTAATTCAAACACAATGAAGCCTAGCAGGCGCCATAACCATAATAATCGCCCACGGCTTCACCTCATCAGCACTATTTTGCCTAGCAAACACCACATATGAACGAACCAAGACTCGCATTATAATCCTTACACGAGGCCTTCATAATATCCTACCAATAACTACAACCTGATGACTCCTAGCTAACCTCATAAACATTGCCACCCCACCAAGCATAAACTTCACCAGTGAACTCTTAATCGCATCATCTCTATTCAACTGATGTCCAACCTCAATCATCCTGTTTGGGCTATTAATACTAACTACAGCCACATACTCCTTACACATATTCTTATCTACACAAATAAACTCACCAACACTAAACACCCCAATTCAACCCATACACTCACGAGAACACCTACTTATAACAATACACATCATCCCACTCATCCTAATCTCCCTAAAACCAGAATTAGTAATC------------------------------------------
>Naj_nig10
------------------------------------------------------------------------------------------------------------------------------------------------------------------------------------------------------------------------------------------------------------------------------------------------------------------------------------------------------------------------------------------------------------------------------------------------------------------------------------------------------------------------------------------------------------------------------------------------------------------------------------------------------------------------------------------------------------------------------------------------------------AAAACAGACATCTTCCTCCCATTCATCGTGCTCTCTATATGAGGAGCCACCCTAGCAAGCCTAACATGCCTACAACAGACAGACCTGAAATCCCTAATCGCATATTCCTCTATCAGCCACATAGGACTAGTAATCGCTGCAATCTCAATTCAAACACAATGGAGCCTAGCAGGCGCCATAACCATAATAATCGCCCACGGCTTCACCTCATCAGCACTATTTTGCCTAGCAAACACCACATATGAACGAACCAAGACTCGCATTATAATCCTTACACGGGGCCTTCATAACATCCTACCAATAACTACAACCTGATGACTCCTAGCTAACCTCATAAACATTGCCACCCCACCAAGCATAAACTTCACCAGTGAACTCTTAATCGCATCATCTCTATTCAACTGATGTCCAACCTCAATCATCCTGTTTGGATTATTAATACTAACTACAGCCACATACTCCCTACACATATTCTTATCTACACAAATAAACTCACCAACACTAAACACCCCAATTCAACCCATACACTCACGAGAACACCTACTTATAACAATACACATCATCCCACTCATTCTAATCTCCCTAAAACCAGAATTAGTAATC------------------------------------------
>Naj_nig11
---------------------------------------------------------------------------------------------------------------------------------------------------------------------------------------------------------------------------------------------------------------------------------------------------------------------------------------------------------------------------------------------------------------------------------------------------------------------------------------------------------------------------------------------------------------------------------------------------------------------------------------------------------------------------------------------------------------------------------------------------------------ACAGACATCTTCCTCCCATTCATCGTGCTCTCTATATGAGGAGCCACCCTAGCAAGCCTAACATGCCTACAACAGACAGACCTGAAATCCCTAATCGCATATTCCTCTATCAGCCACATAGGACTAGTAATCGCTGCAATCTCAATTCAGACACAATGAAGCCTAGCAGGAGCCATAACCATAATAATCGCCCACGGCTTCACCTCATCAGCACTATTTTGCCTAGCAAACACCACATATGAACGAACCAAGACTCGCATTATAATCCTTACACGGGGCCTTCATAACATCCTACCAATAACTACAACCTGATGACTCCTAGCTAACCTCATAAACATTGCCACCCCACCAAGCATAAACTTCACCAGTGAACTATTAATCGCATCATCTCTGTTCAACTGATGTCCAACCTCAATCATCCTGTTTGGATTATTAATACTAACTACAGCCACATACTCCCTACACATATTCTTATCTACACAAATAAACTCACCAACACTAAACACCCCAATTCAACCCATACACTCACGAGAACACCTACTTATAACAATACACATCATCCCACTCATTCTAATCTCCCTAAAACCAGAATTAGTAATC------------------------------------------
>Naj_nig12
------------------------------------------------------------------------------------------------------------------------------------------------------------------------------------------------------------------------------------------------------------------------------------------------------------------------------------------------------------------------------------------------------------------------------------------------------------------------------------------------------------------------------------------------------------------------------------------------------------------------------------------------------------------------------------------------------------------------------------------------------------AAAACAGACATCTTCCTCCCATTCATCGTGCTCTCTATATGAGGAGCCACCCTAGCAAGCCTAACATGCCTACAACAGACAGACCTGAAATCCCTAATCGCATATTCCTCTATCAGCCACATAGGACTAGTAATCGCTGCAATCTCAATTCAAACACAATGGAGCCTAGCAGGCGCCATAACCATAATAATCGCCCACGGCTTCACCTCATCAGCACTATTTTGCCTAGCAAACACCACATATGAACGAACCAAGACTCGCATTATAATCCTTACACGGGGCCTTCATAACATCCTACCAATAACTACAACCTGATGACTCCTAGCTAACCTCATAAACATTGCCACCCCACCAAGCATAAACTTCACCAGTGAACTCTTAATCGCATCATCTCTATTCAACTGATGTCCAACCTCAATCATCCTGTTTGGATTATTAATACTAACTACAGCCACATACTCCCTACACATATTCTTATCTACACAAATAAACTCACCAACACTAAACACCCCAATTCAACCCATACACTCACGAGAACACCTACTTATAACAATACACATCATCCCACTCATTCTAATCTCCCTAAAACCAGAATTAGTAATC------------------------------------------
>Naj_nig13
------------------------------------------------------------------------------------------------------------------------------------------------------------------------------------------------------------------------------------------------------------------------------------------------------------------------------------------------------------------------------------------------------------------------------------------------------------------------------------------------------------------------------------------------------------------------------------------------------------------------------------------------------------------------------------------------------------------------------------------------------------AAAACAGACATCTTCCTCCCATTCATCGTGCTCTCTATATGAGGAGCCACCCTAGCAAGCCTAACATGCCTACAACAAACAGACCTAAAATCCCTAATCGCATATTCCTCTATCAGCCACATAGGACTAGTAATCGCTGCAATCTCAATTCAAACACAATGAAGCCTAGCAGGCGCCATAACCATAATAATCGCCCACGGCTTCACCTCATCAGCACTATTTTGCCTAGCAAACACCACATATGAACGAACCAATACTCGCATTATAATCCTTACACGGGGCCTTCATAACATCCTACCAATAACTACAACCTGATGACTCCTAGCTAACCTCATAAACATTGCCACCCCACCAAGCATAAACTTCACCAGTGAACTCTTAATCGCATCATCTCTATTCAACTGATGTCCAACCTCAATCATCCTGTTTGGATTATTAATACTAACTACAGCCACATACTCCCTACACATATTCTTATCTACACAAATAAACTCACCAACACTAAACACTCCAATTCAACCCATACACTCACGAGAACACCTACTTATAACAATACACATCATCCCACTCATTCTAATCTCCCTAAAACCAGAATTAGTAATC------------------------------------------
>Naj_nig14
------------------------------------------------------------------------------------------------------------------------------------------------------------------------------------------------------------------------------------------------------------------------------------------------------------------------------------------------------------------------------------------------------------------------------------------------------------------------------------------------------------------------------------------------------------------------------------------------------------------------------------------------------------------------------------------------------------------------------------------------------------AAAACAGACATCTTCCTCCCATTCATCGTGCTCTCTATATGAGGAGCCACCCTAGCAAGCCTAACATGCCTACAACAAACAGACCTAAAATCCCTAATCGCATATTCCTCTATCAGCCACATGGGACTAGTAATCGCTGCAATCTCAATTCAAACACAATGAAGCCTAGCAGGCGCCATAACCATAATAATCGCCCACGGCTTCACCTCATCAGCACTATTTTGCCTAGCAAACACCACATATGAACGAACCAATACTCGCATTATAATCCTTACACGGGGCCTTCATAACATCCTACCAATAACTACAACCTGATGACTCCTAGCTAACCTCATAAACATTGCCACCCCACCAAGCATAAACTTCACCAGTGAACTCTTAATCGCATCATCTCTATTCAACTGATGTCCAACCTCAATCATCCTGTTTGGATTATTAATACTAACTACAGCCACATACTCCCTACACATATTCTTATCTACACAAATAAACTCACCAACACTAAACACTCCAATTCAACCCATACACTCACGAGAACACCTACTTATAACAATACACATCATCCCACTCATTCTAATCTCCCTAAAACCAGAATTAGTAATC------------------------------------------
>Naj_nig15
------------------------------------------------------------------------------------------------------------------------------------------------------------------------------------------------------------------------------------------------------------------------------------------------------------------------------------------------------------------------------------------------------------------------------------------------------------------------------------------------------------------------------------------------------------------------------------------------------------------------------------------------------------------------------------------------------------------------------------------------------------AAAACAGACATCTTCCTCCCATTCATCGTGCTCTCTATATGAGGAGCCACCCTAGCAAGCCTAACATGCCTACAACAAACAGACCTAAAATCCCTAATCGCATATTCCTCTATCAGCCACATAGGACTAGTAATCGCTGCAATCTCAATTCAAACACAATGAAGCCTAGCAGGCGCCATAACCATAATAATCGCCCACGGCTTCACCTCATCAGCACTATTTTGCCTAGCAAACACCACATATGAACGAACCAATACTCGCATTATAATCCTTACACGGGGCCTTCATAACATCCTACCAATAACTACAACCTGATGACTCCTAGCTAACCTCATAAACATTGCCACCCCACCAAGCATAAACTTCACCAGTGAACTCTTAATCGCATCATCTCTATTCAACTGATGTCCAACCTCAATCATCCTATTTGGATTATTAATACTAACTACAGCCACATACTCCCTACACATATTCTTATCTACACAAATAAACTCACCAACACTAAACACTCCAATTCAACCCATACACTCACGAGAACACCTACTTATAACAATACACATCATCCCACTCATTCTAATCTCCCTAAAACCAGAATTAGTAATC------------------------------------------
>Naj_nig16
------------------------------------------------------------------------------------------------------------------------------------------------------------------------------------------------------------------------------------------------------------------------------------------------------------------------------------------------------------------------------------------------------------------------------------------------------------------------------------------------------------------------------------------------------------------------------------------------------------------------------------------------------------------------------------------------------------------------------------------------------------AAAACAGACATCTTCCTCCCATTCATCGTGCTCTCTATATGAGGGGCCACCCTAGCAAGCCTAACATGCCTACAACAGACAGACCTAAAATCCCTAATCGCATATTCCTCTATCAGCCACATAGGACTAGTAATCGCTGCAATCTCAATTCAAACACAATGAAGCCTAGCAGGCGCCATAGCCATAATAATCGCCCACGGCTTCACCTCATCAGCACTATTCTGCCTAGCAAACACCACATACGAACGAACCAAGACTCGCATTATAATCCTTACACGGGGCCTTCATAACATCCTACCAATAACTACAACCTGATGACTCCTAGCTAACCTCATAAACATTGCCACCCCACCAAGCATAAACTTCACCAGTGAACTCTTAATCGCATCATCTCTATTCAACTGATGTCCAACCTCAATCATCCTGTTTGGGTTATTAATACTAACTACAGCCACATACTCCCTACACATATTCTTATCTACACAAATAAACTCACCAACACTAAACACCCCAATTCAACCCATACACTCACGAGAACACCTACTTATAACATTACACATCATCCCCCTCATTCTAGTCTCCCTAAAACCAGAATTAGTAATC------------------------------------------
>Naj_nig17
---------------------------------------------------------------------------------------------------------------------------------------------------------------------------------------------------------------------------------------------------------------------------------------------------------------------------------------------------------------------------------------------------------------------------------------------------------------------------------------------------------------------------------------------------------------------------------------------------------------------------------------------------------------------------------------------------------------------------------------------------------------ACAGACATCTTCCTCCCATTCATCGTGCTCTCTATATGAGGAGCCACCCTAGCAAGCCTAACATGCCTACAACAAACAGACCTAAAATCCCTAATCGCATATTCCTCTATCAGCCACATGGGACTAGTAATCGCTGCAATCTCAATTCAAACACAATGAAGCCTAGCAGGCGCCATAACCATAATAATCGCCCACGGCTTCACCTCATCAGCACTATTTTGCCTAGCAAACACCACATATGAACGAACCAATACTCGCATTATAATCCTTACACGGGGCCTTCATAACATCCTACCAATAACTACAACCTGATGACTCCTAGCTAACCTCATAAACATTGCCACCCCACCAAGCATAAACTTCACCAGTGAACTCTTAATCGCATCATCTCTATTCAACTGATGTCCAACCTCAATCATCCTGTTTGGATTATTAATACTAACTACAGCCACATACTCCCTACACATATTCTTATCTACACAAATAAACTCACCAACACTAAACACTCCAATTCAACCCATACACTCACGAGAACACCTACTTATAACAATACACATCATCCCACTCATTCTAATCTCCCTAAAACCAGAATTAGTAATC------------------------------------------
>Naj_nig18
------------------------------------------------------------------------------------------------------------------------------------------------------------------------------------------------------------------------------------------------------------------------------------------------------------------------------------------------------------------------------------------------------------------------------------------------------------------------------------------------------------------------------------------------------------------------------------------------------------------------------------------------------------------------------------------------------------------------------------------------------------AAAACAGACATCTTCCTCCCATTCATCGTGCTCTCTATATGAGGAGCCACCCTAGCAAGCCTAACATGCCTACAACAAACAGACCTAAAATCCCTAATCGCATATTCCTCTATCAGCCACATGGGACTAGTAATCGCTGCAATCTCAATTCAAACACAATGAAGCCTAGCAGGCGCCATAACCATAATAATCGCCCACGGCTTCACCTCATCAGCACTATTTTGCCTAGCAAACACCACATATGAACGAACCAATACTCGCATTATAATCCTTACACGGGGCCTTCATAACATCCTACCAATAACTACAACCTGATGACTCCTAGCTAACCTCATAAACATTGCCACCCCACCAAGCATAAACTTCACCAGTGAACTCTTAATCGCATCATCTCTATTCAACTGATGTCCAACCTCAATCATCCTGTTTGGATTATTAATACTAACTACAGCCACATACTCCCTACACATATTCTTATCTACACAAATAAACTCACCAACACTAAACACTCCAATTCAACCCATACACTCACGAGAACACCTACTTATAACAATACACATCATCCCACTCATTCTAATCTCCCTAAAACCAGAATTAGTAATC------------------------------------------
>Naj_nig19
------------------------------------------------------------------------------------------------------------------------------------------------------------------------------------------------------------------------------------------------------------------------------------------------------------------------------------------------------------------------------------------------------------------------------------------------------------------------------------------------------------------------------------------------------------------------------------------------------------------------------------------------------------------------------------------------------------------------------------------------------------------AAAATCTTCCTCCCATTCATTGTGCTCTCTATGTGGGGGGCCACCCTAGCAAGCCTAACTTGCCTACAACAAACAGACCTAAAATCCCTAATCGCATACTCCTCCATCAGCCACATAGGCCTAGTAATCGCTGCAATCTCAATTCAAACACAATGAAGCCTATCAGGCGCCATAACCATAATAATCGCCCACGGCTTCACCTCATCAGCACTATTCTGCCTAGCAAACACCACATACGAACGAACCAAAACTCGCATTATAATCCTTACACGGGGCCTTCATAACATCCTACCAATAACTACAACCTGGTGACTCCTAGCTAACCTCATAAACATTGCCACCCCACCAAGCATAAACTTCACCAGTGAACTATTAATCGCATCATCCCTATTCAACTGATGTCCAACCTCAATCATCCTATTTGGGTTATTAATACTAACTACAGCCACATACTCCCTACACATATTCTTATCTACACAAATAAACTCACCAACACTAAACACCCCAATTCAACCCATACACTCACGAGAACACCTACTTATAACAATACACATCATCCCCCTCATTCTAATCTCCCTAAAACCAGAATTAGTAATC------------------------------------------
>Naj_nig20
------------------------------------------------------------------------------------------------------------------------------------------------------------------------------------------------------------------------------------------------------------------------------------------------------------------------------------------------------------------------------------------------------------------------------------------------------------------------------------------------------------------------------------------------------------------------------------------------------------------------------------------------------------------------------------------------------------------------------------------------------------AAAACAGACATCTTCCTCCCATTCATCGTGCTCTCTATGTGGGGGGCCACCCTAGCAAGCCTAACTTGCCTACAACAAACAGACCTAAAATCCCTAATCGCATACTCCTCCATCAGCCACATAGGCCTAGTAATCGCTGCAATCTCAATTCAAACACAATGAAGCCTATCAGGCGCCATAACCATAATAATCGCCCACGGCTTCACCTCATCAGCACTATTCTGCCTAGCAAACACCACATACGAACGAACCAAAACTCGCATTATAATCCTTACACGGGGCCTTCATAACATCCTACCAATAACTACAACCTGGTGACTCCTAGCTAACCTCATAAACATTGCCACCCCACCAAGCATAAACTTCACCAGTGAACTATTAATCGCATCATCCCTATTCAACTGATGTCCAACCTCAATCATCCTATTTGGGTTATTAATACTAACTACAGCCACATACTCCCTACACATATTCTTATCTACACAAATAAACTCACCAACACTAAACACCCCAATTCAACCCATACACTCACGAGAACACCTACTTATAACAATACACATCATCCCCCTCATTCTAATCTCCCTAAAACCAGAATTAGTAATC------------------------------------------
>Naj_nig21
------------------------------------------------------------------------------------------------------------------------------------------------------------------------------------------------------------------------------------------------------------------------------------------------------------------------------------------------------------------------------------------------------------------------------------------------------------------------------------------------------------------------------------------------------------------------------------------------------------------------------------------------------------------------------------------------------------------------------------------------------------AAAACAGACATCTTCCTCCCATTCATCGTGCTCTCTATGTGGGGGGCCACCCTAGCAAGCCTAACTTGCCTACAACAAACAGACCTAAAATCCCTAATCGCATACTCCTCCATCAGCCACATAGGCCTAGTAATCGCTGCAATCTCAATTCAAACACAATGAAGCCTATCAGGCGCCATAACCATAATAATCGCCCACGGCTTCACCTCATCAGCACTATTCTGCCTAGCAAACACCACATACGAACGAACCAAAACTCGCATTATAATCCTTACACGGGGCCTTCATAACATCCTACCAATAACTACAACCTGGTGACTCCTAGCTAACCTCATAAACATTGCCACCCCACCAAGCATAAACTTCACCAGTGAACTATTAATCGCATCATCCCTATTCAACTGATGTCCAACCTCAATCATCCTATTTGGGTTATTAATACTAACTACAGCCACATACTCCCTACACATATTCTTATCTACACAAATAAACTCACCAACACTAAACACCCCAATTCAACCCATACACTCACGAGAACACCTACTTATAACAATACACATCATCCCCCTCATTCTAATCTCCCTAAAACCAGAATTAGTAATC------------------------------------------
>Naj_kat22
------------------------------------------------------------------------------------------------------------------------------------------------------------------------------------------------------------------------------------------------------------------------------------------------------------------------------------------------------------------------------------------------------------------------------------------------------------------------------------------------------------------------------------------------------------------------------------------------------------------------------------------------------------------------------------------------------------------------------------------------------------------------TTCCTCCCATTCATCGTACTCTCTATATGGGGGGCCACCCTGGCAAGCCTAACATGCCTACAACAGACAGATCTAAAATCCCTAATCGCATATTCCTCCATCAGCCATATAGGCCTAGTAATCGCTGCAATCTCAATTCAAACACAATGAAGCCTAGCAGGGGCCATAGCCATAATAATCGCCCACGGCTTCACCTCATCAGCACTATTCTGTCTAGCAAACACCACATATGAACGAACCAAAACCCGCATTATAATCCTCACACGAGGCCTTCACAGTATCTTACCAATAACTACAACTTGGTGACTCCTAGCCAACCTCATGAACATTGCCACCCCACCAAGCATAAACTTCACCAGTGAACTACTAATCGCATCATCTCTGTTCAATTGATGTCCAACCTCAATCATCCTATTTGGACTACTAATACTAATCACAGCTACATACTCCCTACACATATTCCTATCTACACAAATAAACACACCAACACTAAACACCCCAATCCAACCCATACACTCACGAGAACACCTACTTATAGCAATACACATCATCCCCCTCATTTTAATCTCTCTAAAACCAGAATTAGTAATC------------------------------------------
>Naj_kat23
---------------------------------------------------------------------------------------------------------------------------------------------------------------------------------------------------------------------------------------------------------------------------------------------------------------------------------------------------------------------------------------------------------------------------------------------------------------------------------------------------------------------------------------------------------------------------------------------------------------------------------------------------------------------------------------------------------------------------------------------------------------ACAGACATCTTCCTCCCATTCATCGTACTCTCTATATGGGGGGCCACCCTGGCAAGCCTAACATGCCTACAACAGACAGATCTAAAATCCCTAATCGCATATTCCTCCATCAGCCATATAGGCCTAGTAATCGCTGCAATCTCAATTCAAACACAATGAAGCCTAGCAGGGGCCATAGCCATAATAATCGCCCACGGCTTCACCTCATCAGCACTATTCTGTCTAGCAAACACCACATATGAACGAACCAAAACCCGCATTATAATCCTCACACGAGGCCTTCACAGTATCTTACCAATAACTACAACTTGGTGACTCCTAGCCAACCTCATGAACATTGCCACCCCACCAAGCATAAACTTCACCAGTGAACTACTAATCGCATCATCTCTGTTCAATTGATGTCCAACCTCAATCATCCTATTTGGACTACTAATACTAATCACAGCTACATACTCCCTACACATATTCCTATCTACACAAATAAACACACCAACACTAAACACCCCAATCCAACCCATACACTCACGAGAACACCTACTTATAGCAATACACATCATCCCCCTCATTTTAATCTCTCTAAAACCAGAATTAGTAATC------------------------------------------
>Naj_nin24
------------------------------------------------------------------------------------------------------------------------------------------------------------------------------------------------------------------------------------------------------------------------------------------------------------------------------------------------------------------------------------------------------------------------------------------------------------------------------------------------------------------------------------------------------------------------------------------------------------------------------------------------------------------------------------------------------------------------------------------------------------AAAACAGACATCTTCCTCCCATTCATCGTGCTCTCTATATGAGGAGCCACCCTAGCAAGCCTAACCTGCCTACAACAAACAGATCTAAAATCCCTAATCGCATATTCCTCCATCAGCCACATAGGTCTAGTAATCGCTGCAGTCTCAATTCAAACACAATGAAGCCTAGCAGGCGCCATAACCATAATAATTGCCCACGGCTTCACCTCATCAGCACTATTCTGCCTAGCAAACACCACATACGAACGAACCAAAACTCGCATTATGATCCTTACACGGGGCCTTCATAACATCCTACCAATAACTACAACCTGATGACTCCTAGCTAACCTTATAAACATTGCCACCCCACCAAGCATAAACTTCACCAGTGAACTATTAATCGCATCATCCCTATTCAACTGATGTCCAACATCAATCATCCTATTTGGGTTGTTAATACTAACTACAGCCACATATTCCCTACACATGTTCTTATCTACACAAATAAACTCACCAACACTAAACACCCCAATTCAACCAATACACTCACGAGAACACCTACTTATAACAATACACATCATCCCCCTCATTCTAATCTCCCTAAAACCAGAATTAGTAATC------------------------------------------
>Naj_woo25
------------------------------------------------------------------------------------------------------------------------------------------------------------------------------------------------------------------------------------------------------------------------------------------------------------------------------------------------------------------------------------------------------------------------------------------------------------------------------------------------------------------------------------------------------------------------------------------------------------------------------------------------------------------------------------------------------------------------------------------------------------AAAACAGACATCTTCCTCCCATTCATCGTGCTCTCTATATGAGGAGCCACCCTAGCAAGCCTAACTTGCCTACAACAAACAGATCTAAAATCCCTAATCGCATACTCCTCCATCAGCCACATAGGTCTAGTAATCGCCGCAGTCTCAATTCAAACACAATGAAGCCTAGCAGGCGCCATAACCATAATAATCGCCCACGGCTTCACCTCATCAGCTTTATTCTGCCTAGCAAACACCACATACGAACGAACCAAAACTCGCATTATGATCCTTACACGGGGCCTTCACAACATCCTACCAATAACTACAACCTGATGACTCCTAGCCAACCTCATAAACATTGCCACCCCACCAAGCATAAACTTCACCAGTGAACTATTAATCGCATCATCCCTATTCAACTGATGTCCAACCTCAATCATCCTATTTGGACTGTTAATACTAACTACAGCCACATACTCCCTACACATATTCTTATCTACACAAATAAACTCACCAACACTAAACACCCCAATTCAACCAATACACTCACGAGAACACCTACTTATAACAATACACATCATCCCCCTCATTCTAATCTCCCTAAAACCAGAATTAGTAATC------------------------------------------
>Naj_woo26
------------------------------------------------------------------------------------------------------------------------------------------------------------------------------------------------------------------------------------------------------------------------------------------------------------------------------------------------------------------------------------------------------------------------------------------------------------------------------------------------------------------------------------------------------------------------------------------------------------------------------------------------------------------------------------------------------------------------------------------------------------AAAACAGACATCTTCCTCCCATTCATCGTGCTCTCTATATGAGGAGCCACCCTAGCAAGCCTAACTTGCCTACAACAAACAGATCTAAAATCCCTAATCGCATACTCCTCCATCAGCCACATAGGTCTAGTAATCGCCGCAGTCTCAATTCAAACACAATGAAGCCTAGCAGGCGCCATAACCATAATAATCGCCCACGGCTTCACCTCATCAGCTTTATTCTGCCTAGCAAACACCACATACGAACGAACCAAAACTCGCATTATGATCCTTACACGGGGCCTTCACAACATCCTACCAATAACTACAACCTGATGACTCCTAGCCAACCTCATAAACATTGCCACCCCACCAAGCATAAACTTCACCAGTGAACTATTAATCGCATCATCCCTATTCAACTGATGTCCAACCTCAATCATCCTATTTGGACTGTTAATACTAACTACAGCCACATACTCCCTACACATATTCTTATCTACACAAATAAACTCACCAACACTAAACACCCCAATTCAACCAATACACTCACGAGAACACCTACTTATAACAATACACATCATCCCCCTCATTCTAATCTCCCTAAAACCAGAATTAGTAATC------------------------------------------
>Naj_woo27
------------------------------------------------------------------------------------------------------------------------------------------------------------------------------------------------------------------------------------------------------------------------------------------------------------------------------------------------------------------------------------------------------------------------------------------------------------------------------------------------------------------------------------------------------------------------------------------------------------------------------------------------------------------------------------------------------------------------------------------------------------AAAACAGACATCTTCCTCCCATTCATCGTGCTCTCTATATGAGGAGCCACCCTAGCAAGCCTAACTTGCCTACAACAAACAGATCTAAAATCCCTAATCGCATACTCCTCCATCAGCCACATAGGTCTAGTAATCGCCGCAGTCTCAATTCAAACACAATGAAGCCTAGCAGGCGCCATAACCATAATAATCGCCCACGGCTTCACCTCATCAGCTTTATTCTGCCTAGCAAACACCACATACGAACGAACCAAAACTCGCATTATGATCCTTACACGGGGCCTTCACAACATCCTACCAATAACTACAACCTGATGACTCCTAGCCAACCTCATAAACATTGCCACCCCACCAAGCATAAACTTCACCAGTGAACTATTAATCGCATCATCCCTATTCAACTGATGTCCAACCTCAATCATCCTATTTGGACTGTTAATACTAACTACAGCCACATACTCCCTACACATATTCTTATCTACACAAATAAACTCACCAACACTAAACACCCCAATTCAACCAATACACTCACGGGAACACCTACTTATAACAATGCACATCATCCCCCTCATTCTAATCTCCCTAAAACCAGAATTAGTAATC------------------------------------------
>Naj_pal28
------------------------------------------------------------------------------------------------------------------------------------------------------------------------------------------------------------------------------------------------------------------------------------------------------------------------------------------------------------------------------------------------------------------------------------------------------------------------------------------------------------------------------------------------------------------------------------------------------------------------------------------------------------------------------------------------------------------------------------------------------------AAAACAGACATTTTCCTCCCATTTATCGTACTGTCAATGTGAGGGGCCACCCTAGCAAGCCTAACATGCCTACAACAGACAGATCTAAAATCCCTAATCGCATATTCCTCCATCAGCCACATGGGCCTAGTAATCGCTGCAATCTTAATTCAAACACAATGGAGCCTAGCAGGAGCCATAGCCATAATAATCGCCCACGGCTTCACCTCGTCAGCACTATTCTGCCTAGCAAACACCACATATGAGCGAACCAAGACTCGCATTATAATCCTAACACGAGGCCTTCACAATATCCTACCTATAACTACAACCTGATGACTCCTAGCTAATCTTATAAATATCGCCATCCCACCAAGTATAAACTTCACCAGTGAACTCTTAATTGCATCATCCCTATTCAACTGATGTCCAACCTCAATCATCCTATTTGGCCTACTAATACTAATTACAGCCACGTACTCCCTACACATATTCCTATCCACACAAATAAACTCACCGACACTAAACACCCCAATTCAACCCACACACTCACGAGAACACCTACTTATAACAATACACATCATCCCCCTCATTCTAATCTCCCTAAAACCAGAATTAGTAATC------------------------------------------
>Naj_pal29
------------------------------------------------------------------------------------------------------------------------------------------------------------------------------------------------------------------------------------------------------------------------------------------------------------------------------------------------------------------------------------------------------------------------------------------------------------------------------------------------------------------------------------------------------------------------------------------------------------------------------------------------------------------------------------------------------------------------------------------------------------AAAACAGACATTTTCCTCCCATTTATCGTACTGTCAATGTGAGGGGCCACCCTAGCAAGCCTAACATGCCTACAACAGACAGATCTAAAATCCCTAATCGCATATTCCTCCATCAGCCACATGGGCCTAGTAATCGCTGCAATCTTAATTCAAACACAATGGAGCCTAGCAGGAGCCATAGCCATAATAATCGCCCACGGCTTCACCTCGTCAGCACTATTCTGCCTAGCAAACACCACATATGAGCGAACCAAGACTCGCATTATAATCCTAACACGAGGCCTTCACAATATCCTACCTATAACTACAACCTGATGACTCCTAGCTAATCTTATAAATATCGCCATCCCACCAAGTATAAACTTCACCAGTGAACTCTTAATTGCATCATCCCTATTCAACTGATGTCCAACCTCAATCATCCTATTTGGCCTACTAATACTAATTACAGCCACGTACTCCCTACACATATTCCTATCCACACAAATAAACTCACCGACACTAAACACCCCAATTCAACCCACACACTCACGAGAACACCTACTTATAACAATACACATCATCCCCCTCATTCTAATCTCCCTAAAACCAGAATTAGTAATC------------------------------------------
>Naj_pal30
------------------------------------------------------------------------------------------------------------------------------------------------------------------------------------------------------------------------------------------------------------------------------------------------------------------------------------------------------------------------------------------------------------------------------------------------------------------------------------------------------------------------------------------------------------------------------------------------------------------------------------------------------------------------------------------------------------------------------------------------------------AAAACAGACATTTTCCTCCCATTTATCGTACTGTCAATGTGAGGGGCCACCCTAGCAAGCCTAACATGCCTACAACAGACAGATCTAAAATCCCTAATCGCATATTCCTCCATCAGCCACATGGGCCTAGTAATCGCTGCAATCTTAATTCAAACACAATGGAGCCTAGCAGGAGCCATAGCCATAATAATCGCCCACGGCTTCACCTCGTCAGCACTATTCTGCCTAGCAAACACCACATATGAGCGAACCAAGACTCGCATTATAATCCTAACACGAGGCCTTCACAATATCCTACCTATAACTACAACCTGATGACTCCTAGCTAATCTTATAAATATCGCCATCCCACCAAGTATAAACTTCACCAGTGAACTCTTAATTGCATCATCCCTATTCAACTGATGTCCAACCTCAATCATCCTATTTGGCCTACTAATACTAATTACAGCCACGTACTCCCTACACATATTCCTATCCACACAAATAAACTCACCGACACTAAACACCCCAATTCAACCCACACACTCACGAGAACACCTACTTATAACAATACACATCATCCCCCTCATTCTAATCTCCCTAAAACCAGAATTAGTAATC------------------------------------------
>Naj_pal31
---------------------------------------------------------------------------------------------------------------------------------------------------------------------------------------------------------------------------------------------------------------------------------------------------------------------------------------------------------------------------------------------------------------------------------------------------------------------------------------------------------------------------------------------------------------------------------------------------------------------------------------------------------------------------------------------------------------------------------------------------------------AAAGACGTTTTCCTCCCATTTATCGTACTGTCAATGTGAGGGGCCACCCTAGCAAGCCTAACATGCCTACAACAGACAGATCTAAAATCCCTAATCGCATATTCCTCCATCAGCCACATGGGCCTAGTAATCGCTGCAATCTTAATTCAAACACAATGGAGCCTAGCAGGAGCCATAGCCATAATAATCGCCCACGGCTTCACCTCGTCAGCACTATTCTGCCTAGCAAACACCACATATGAGCGAACCAAGACTCGCATTATAATCCTAACACGAGGCCTTCACAATATCCTACCTATAACTACAACCTGATGACTCCTAGCTAATCTTATAAATATCGCCATCCCACCAAGTATAAACTTCACCAGTGAACTCTTAATTGCATCATCCCTATTCAACTGATGTCCAACCTCAATCATCCTATTTGGCCTACTAATACTAATTACAGCCACGTACTCCCTACACATATTCCTATCCACACAAATAAACTCACCGACACTAAACACCCCAATTCAACCCACACACTCACGAGAACACCTACTTATAACAATACACATCATCCCCCTCATTCTAATCTCCCTAAAACCAGAATTAGTAATC------------------------------------------
>Naj_pal32
------------------------------------------------------------------------------------------------------------------------------------------------------------------------------------------------------------------------------------------------------------------------------------------------------------------------------------------------------------------------------------------------------------------------------------------------------------------------------------------------------------------------------------------------------------------------------------------------------------------------------------------------------------------------------------------------------------------------------------------------------------------------TTCCTCCCATTT------CTGTCAATATGGGGGGCCACCCTAGCAAGCCTAACATGCCTACAACAGACAGATCTAAAATCCCTAATCGCATATTCCTCTATCAGCCACATGGGCCTAGTAATCGCTGCAATCTTAATTCAAACACAATGGAGCCTAGCAGGAGCCATAGCCATAATAATCGCCCACGGCTTCACCTCGTCAGCACTATTCTGCCTAGCAAACACCTCATATGAGCGAACCAAGACTCGCATTATAATCCTAACACGAGGCCTTCACAATATTCTACCTATAACTACAACCTGATGACTCCTAGCTAATCTTATAAATATCGCCATCCCACCAAGTATAAACTTCACCAGTGAACTCTTAATTGCATCATCCCTATTCAACTGATGTCCAACCTCAATCATCCTATTTGGCCTACTAATACTAATTACAGCCACATACTCCCTACACATATTCCTATCCACACAAATAAACTCACCAACACTAAACACCCCAATTCAACCCACACACTCACGAGAACACCTACTTATAACAATACACATCATCCCCCTCATTCTAATCTCCCTAAAACCAGAATTAGTAATC------------------------------------------
>Naj_nub33
------------------------------------------------------------------------------------------------------------------------------------------------------------------------------------------------------------------------------------------------------------------------------------------------------------------------------------------------------------------------------------------------------------------------------------------------------------------------------------------------------------------------------------------------------------------------------------------------------------------------------------------------------------------------------------------------------------------------------------------------------------AAAACAGACATCTTCCTCCCACTCATCGTACTATCAATATGAGGTGCCACCCTAGCAAGCCTAACGTGCCTACAACAGACAGATCTAAAATCCCTAATCGCATATTCCTCTATCAGCCATATAGGCCTAGTAATTGCTGCAATCTCAATCCAAACACAATGAAGCCTAGCAGGAGCCATAGCCATAATAATCGCCCACGGCTTCACCTCATCAGCACTATTTTGCCTAGCAAACACCACATATGAACGAACCAAAACTCGCATTATAATCCTCACACGAGGCCTCCACAACATCCTCCCTATAACTACAGCCTGATGACTCTTAGCTAATCTTATAAACATCGCCACCCCACCAAGCATAAACTTTACCGGTGAACTCTTAATCGCATCATCTCTATTTAACTGATGTCCAACCTCAATCATCCTGTGTGGATTACTTATACTAATTACAGCCACATACTCCCTACATATGTTCCTATCTACACAAATAAACTCACCAACACTAGACACCCCAATTCAACCCACACACTCACGAGAACATCTACTTATAACAATACACATCATCCCCCTCATTCTAATCTCCTTAAAACCAGAATTAGTAATC------------------------------------------
>Naj_nub34
------------------------------------------------------------------------------------------------------------------------------------------------------------------------------------------------------------------------------------------------------------------------------------------------------------------------------------------------------------------------------------------------------------------------------------------------------------------------------------------------------------------------------------------------------------------------------------------------------------------------------------------------------------------------------------------------------------------------------------------------------------AAAACAGACATCTTCCTCCCACTCATCGTACTATCAATATGAGGTGCCACCCTAGCAAGCCTAACGTGCCTACAACAGACAGATCTAAAATCCCTAATCGCATATTCCTCTATCAGCCATATAGGCCTAGTAATTGCTGCAATCTCAATCCAAACACAATGAAGCCTAGCAGGAGCCATAGCCATAATAATCGCCCACGGCTTCACCTCATCAGCACTATTTTGCCTAGCAAACACCACATATGAACGAACCAAAACTCGCATTATAATCCTCACACGAGGCCTCCACAACATCCTCCCTATAACTACAGCCTGATGACTCTTAGCTAATCTTATAAACATCGCCACCCCACCAAGCATAAACTTTACCGGTGAACTCTTAATCGCATCATCTCTATTTAACTGATGTCCAACCTCAATCATCCTGTTTGGATTACTTATACTAATTACAGCCACATACTCCCTACATATGTTCCTATCTACACAAATAAACTCACCAACACTAGACACCCCAATTCAACCCACACACTCACGAGAACATCTACTTATAACAATACACATCATCCCCCTCATTCTAATCTCCTTAAAACCAGAATTAGTAATC------------------------------------------
>Naj_mos35
------------------------------------------------------------------------------------------------------------------------------------------------------------------------------------------------------------------------------------------------------------------------------------------------------------------------------------------------------------------------------------------------------------------------------------------------------------------------------------------------------------------------------------------------------------------------------------------------------------------------------------------------------------------------------------------------------------------------------------------------------------AAAACAGACATCTTCCTCCCATTCATCGTACTATCTATATGAGGAGCCACCCTAGCAAGCCTAACTTGCCTGCAACAAACAGACCTAAAATCCCTAATCGCATATTCCTCCATCAGCCACATAGGCCTAGTAATCGCTGCAATCTCAATTCAAACACAATGAAGCCTAGCAGGCGCCATAGCCATAATAATCGCCCACGGCTTCACCTCATCAGCACTATTCTGCCTAGCAAACACCACATACGAACGAACCAAAACTCGCATTATAATCCTTACACGGGGCCTTCATAACATCCTACCAATAACTACAACCTGATGACTCATAGCTAACCTCATAAACATTGCTACCCCACCAAGCATAAACTTCACCAGTGAACTATTAATCGCATCATCCCTATTCAACTGATGTCCAACCTCAATCATCCTATTTGGTTTGTTAATACTTACTACAGCCACATATTCCCTACACATATTCTTATCCACACAAATAAACTCACCAACACTAAACACCCCAATTCAACCAATACACTCACGAGAACACCTACTTATA---ATACACATCATCCCCCTCATTCTAATTTCCCTAAAACCAGAATTAGTAATC------------------------------------------
>Naj_mos36
---------------------------------------------------------------------------------------------------------------------------------------------------------------------------------------------------------------------------------------------------------------------------------------------------------------------------------------------------------------------------------------------------------------------------------------------------------------------------------------------------------------------------------------------------------------------------------------------------------------------------------------------------------------------------------------------------------------------------------------------------------------ACAGACATCTTCCTCCCATTCATCGTACTATCTATATGAGGAGCCACCCTAGCAAGCCTAACCTGCCTACAACAAACAGACCTAAAATCCCTAATCGCATATTCCTCCATCAGCCACATAGGCCTAGTAATCGCTGCAATCTCAATTCAAACACAATGAAGCCTAGCAGGCGCCATAGCCATAATAATCGCCCACGGCTTCACCTCATCAGCACTATTCTGCCTAGCAAACACCACATACGAACGAACCAAAACTCGCATTATAATCCTTACACGGGGCCTTCATAACATCCTACCAATAACTACAACCTGATGACTCATAGCTAACCTCATAAACATTGCTACCCCACCAAGCATAAACTTCACCAGTGAACTATTAATCGCATCATCCCTATTCAACTGATGTCCAACCTCAATCATCCTATTTGGTTTGTTAATACTTACTACAGCCACATATTCCCTACACATATTCTTATCCACACAAATAAACTCACCAACACTAAACACCCCAATTCAACCAATACACTCACGAGAACACCTACTTATAACAATGCACATCATCCCCCTCATTCTAATCTCCCTAAAACCAGAATTAGTAATC------------------------------------------
>Naj_mos37
---------------------------------------------------------------------------------------------------------------------------------------------------------------------------------------------------------------------------------------------------------------------------------------------------------------------------------------------------------------------------------------------------------------------------------------------------------------------------------------------------------------------------------------------------------------------------------------------------------------------------------------------------------------------------------------------------------------------------------------------------------------ACAGACATCTTCCTCCCATTCATCGTACTATCTATATGAGGAGCCACCCTAGCAAGCCTAACCTGCCTACAACAAACAGACCTAAAATCCCTAATCGCATATTCCTCCATCAGCCACATAGGCCTAGTAATCGCTGCAATCTCAATTCAAACACAATGAAGCCTAGCAGGCGCCATAGCCATAATAATCGCCCACGGCTTCACCTCATCAGCACTATTCTGCCTAGCAAACACCACATACGAACGAACCAAAACTCGCATTATAATCCTTACACGGGGCCTTCATAACATCCTACCAATAACTACAACCTGATGACTCATAGCTAACCTCATAAACATTGCTACCCCACCAAGCATAAACTTCACCAGTGAACTATTAATCGCATCATCCCTATTCAACTGATGTCCGACCTCAATCATCCTATTTGGTTTGTTAATACTTACTACAGCCACATATTCCCTACACATATTCTTATCCACACAAATAAACTCACCAACACTAAACACCCCAATTCAACCAATACACTCACGAGAACACCTACTTATAACAATGCACATCATCCCCCTCATTCTAATCTCCCTAAAACCAGAATTAGTAATC------------------------------------------
>Naj_mos38
------------------------------------------------------------------------------------------------------------------------------------------------------------------------------------------------------------------------------------------------------------------------------------------------------------------------------------------------------------------------------------------------------------------------------------------------------------------------------------------------------------------------------------------------------------------------------------------------------------------------------------------------------------------------------------------------------------------------------------------------------------AAAACAGACATCTTCCTCCCATTCATCGTACTATCTATATGAGGAGCCACCCTAGCAAGCCTAACTTGCCTACAACAAACAGACCTAAAATCCCTAATCGCATATTCCTCCATCAGCCACATAGGCCTAGTAATCGCTGCAATCTCAATTCAAACACAATGAAGCCTAGCAGGCGCCATAGCCATAATAATCGCCCACGGCTTCACATCATCAGCACTATTCTGCCTAGCAAACACCACATACGAACGAACCAAAACTCGCATTATAATCCTTACACGGGGCCTTCATAACATCCTACCAATAACTACAACCTGATGACTCATAGCTAACCTCATAAACATTGCTACCCCACCAAGCATAAACTTCACCAGTGAACTATTAATCGCATCATCCCTATTCAACTGATGTCCAACCTCAATCATCCTATTTGGTTTGTTAATACTTACTACAGCCACATATTCCCTACACATATTCTTATCCACACAAATAAACTCACCAACACTAAACACCCCAATTCAACCAATACACTCACGAGAACACCTACTTATAACAATACACATCATCCCCCTCATTCTAATCTCCCTAAAACCAGAATTAGTAATC------------------------------------------
>Naj_mos39
------------------------------------------------------------------------------------------------------------------------------------------------------------------------------------------------------------------------------------------------------------------------------------------------------------------------------------------------------------------------------------------------------------------------------------------------------------------------------------------------------------------------------------------------------------------------------------------------------------------------------------------------------------------------------------------------------------------------------------------------------------------------TTCCTCCCATTCATCGTACTATCTATATGAGGAGCCACCCTAGCAAGCCTAACTTGCCTACAACAAACAGACCTAAAATCCCTAATCGCATATTCCTCCATCAGCCACATAGGCCTAGTAATCGCTGCAATCTCAATTCAAACACAATGAAGCCTAGCAGGCGCCATAGCCATAATAATCGCCCACGGCTTCACATCATCAGCACTATTCTGCCTAGCAAACACCACATACGAACGAACCAAAACTCGCATTATAATCCTTACACGGGGCCTTCATAACATCCTACCAATAACTACAACCTGATGACTCATAGCTAACCTCATAAACATTGCTACCCCACCAAGCATAAACTTCACCAGTGAACTATTAATCGCATCATCCCTATTCAACTGATGTCCAACCTCAATCATCCTATTTGGTTTGTTAATACTTACTACAGCCACATATTCCCTACACATATTCTTATCCACACAAATAAAC---CCAACACTAAACACCCCAATTCAACCAATACACTCACGAGAACACCTACTTATAACAATACACATC---CCCCTCATTCTAATCTCCCTAAAA------TTAGTAATC------------------------------------------
>Naj_mos40
------------------------------------------------------------------------------------------------------------------------------------------------------------------------------------------------------------------------------------------------------------------------------------------------------------------------------------------------------------------------------------------------------------------------------------------------------------------------------------------------------------------------------------------------------------------------------------------------------------------------------------------------------------------------------------------------------------------------------------------------------------------------TTCCTCCCATTCATCGTACTATCTATATGAGGAGCCACCCTAGCAAGCCTAACCTGCCTACAACAAACAGACCTAAAATCCCTAATCGCATATTCCTCCATCAGCCACATAGGCCTAGTAATCGCTGCAATCTCAATTCAAACACAATGAAGCCTAGCAGGCGCCATAGCCATAATAATCGCCCACGGCTTCACCTCATCAGCACTATTCTGCCTAGCAAACACCACATACGAACGAACCAAAACTCGCATTATAATCCTTACACGGGGCCTTCATAACATCCTACCAATAACTACAACCTGATGACTCATAGCTAACCTCATAAACATTGCTACCCCACCAAGCATAAACTTCACCAGTGAACTATTAATCGCATCATCCCTATTCAACTGGTGTCCAACCTCAATCATCCTATTTGGTTTGTTAATACTTACTACAGCCACATATTCCCTACACATATTCTTATCCACACAAATAAACTCACCAACACTAAACACCCCAATTCAACCAATACACTCACGAGAACACCTACTTATAACAATACACATCATCCCCCTCATTCTAATCTCCCTAAAACCAGAATTAGTAATC------------------------------------------
>Naj_mos41
---------------------------------------------------------------------------------------------------------------------------------------------------------------------------------------------------------------------------------------------------------------------------------------------------------------------------------------------------------------------------------------------------------------------------------------------------------------------------------------------------------------------------------------------------------------------------------------------------------------------------------------------------------------------------------------------------------------------------------------------------------------------------------------------TCTATATGAGGAGCCACCCTAGCAAGCCTAACTTGCCTGCAACAAACAGACCTAAAATCCCTAATCGCATATTCCTCCATCAGCCACATAGGCCTAGTAATCGCTGCAATCTCAATTCAAACACAATGAAGCCTAGCAGGCGCCATAGCCATAATAATCGCCCACGGCTTCACCTCATCAGCACTATTCTGCCTAGCAAACACCACATACGAACGAACCAAAACTCGCATTATAATCCTTACACGGGGCCTTCATAACATCCTACCAATAACTACAACCTGATGACTCATAGCTAACCTCATAAACATTGCTACCCCACCAAGCATAAACTTCACCAGTGAACTATTAATCGCATCATCCCTATTCAACTGATGTCCAACCTCAATCATCCTATTTGGTTTGTTAATACTTACTACAGCCACATATTCCCTACACATATTCTTATCCACACAAATAAACTCACCAACACTAAACACCCCAATTCAACCAATACACTCACGAGAACACCTACTTATAACAATACACATCATCCCCCTCATTCTAATCTCCCTAAAACCAGAATTAGTAATC------------------------------------------
>Naj_mos42
------------------------------------------------------------------------------------------------------------------------------------------------------------------------------------------------------------------------------------------------------------------------------------------------------------------------------------------------------------------------------------------------------------------------------------------------------------------------------------------------------------------------------------------------------------------------------------------------------------------------------------------------------------------------------------------------------------------------------------------------------------AAAACAGACATCTTCCTCCCATTCATCGTACTATCTATATGAGGAGCCACCCTAGCAAGCCTAACCTGCCTACAACAAACAGACCTAAAATCCCTAATCGCATATTCCTCCATCAGCCACATAGGCCTAGTAATCGCTGCAATCTCAATTCAAACACAATGAAGCCTAGCAGGCGCCATAGCCATAATAATCGCCCACGGCTTCACCTCATCAGCACTATTCTGCCTAGCAAACACCACATACGAACGAACCAAAACTCGCATTATAATCCTTACACGGGGCCTTCATAACATCCTACCAATAACTACAACCTGATGACTCATAGCTAACCTCATAAACATTGCTACCCCACCAAGCATAAACTTCACCAGTGAACTATTAATCGCATCATCCCTATTCAACTGATGTCCAACCTCAATCATCCTATTTGGTTTGTTAATACTTACTACAGCCACATATTCCCTACACATATTCTTATCCACACAAATAAACTCACCAACACTAAACACCCCAATTCAACCAATACACTCACGAGAACACCTACTTATAACAATACACATCATCCCCCTCATTCTAATCTCCCTAAAACCAGAATTAGTAATC------------------------------------------
>Naj_naj43
------------------------------------------------------------------------------------------------------------------------------------------------------------------------------------------------------------------------------------------------------------------------------------------------------------------------------------------------------------------------------------------------------------------------------------------------------------------------------------------------------------------------------------------------------------------------------------------------------------------------------------------------------------------------------TCCATAGTTCTGGCCGCAGTCCTACTAAAACTGGGCGGATACGGCATTATTCGAATAGCCCAAACCCTGCCCACACTAAAAACAGATGTCTTCCTCCCATTCATCGTACTATCCCTATGGGGAGCCACCCTAGCAAGCTTAACCTGCCTACAACAAACAGACTTAAAATCTCTAATCGCATACTCCTCAATTAGCCACATAGGCTTAGTAATCGCCGCAATCTCCATTCAAACACAATGAAGCCTAGCAGGGGCCATAGCCATAATAATTGCCCACGGTTTCACCTCATCAGCACTATTCTGCTTAGCAAACACTACATACGAGCGAACCAAGACTCGTATTATGATCCTAACACGAGGCTTCCATAACATCCTACCAATAACTACTACCTGATGGCTCCTAGCCAACCTCATAAACATTGCCACCCCACCAAGTATTAACTTCACCTGTGAACTACTAATCGCATCCTCCCTATTCAACTGATGTCCGACCTCAATCATTCTATTTGGACTGTTGATGCTAATTACAGCCACATACTCCCTACACATATTTCTATCTACACAAATAAATACACCAACACTAAACACCCATATTCAACCAACACACTCACGAGAACACCTACTTATAACAATACATATCATCCCACTCATCCTAGTCTCTCTAAAACCAGAATTAGTAATAGTGCGTAATTTAAAAAAAATGCCAAGCTGTGACCTTGACAAT
>Naj_kao44
---------------------------------------------------------------------------------------------------------------------------------------------------------------------------------------------------------------------------------------------------------------------------------------------------------------------------------------------------------------------------------------------------------------------------------------------------------------------------------------------------------------------------------------------------------------------------------------------------------------------------------------------------------------------------------------------------------------GGAGGATACGGCATTATCCGAATATCCCAAACCCTGCCCACACTAAAAACAGATATATTTCTCCCATTCATCGTACTATCCCTATGAGGGGCTACCCTAGCAAGCCTAACCTGCCTGCAACAAACAGACCTAAAATCTCTAATTGCATACTCCTCAATTAGCCACATAGGCCTAGTAATTGCCGCAATCTCCATTCAAACACAGTGAAGCCTAGCAGGCGCCATGGCCATAATAATTGCTCACGGTTTCACCTCATCAGCACTATTCTGCCTAGCAAACACTACATACGAACGAACCAAAACTCGTATCATAATCCTAACACGAGGCCTCCACAACATCCTACCAATAACTACAATCTGATGACTCCTAGCCAATCTAATAAACATTGCCACCCCACCAAGTATTAACTTCACCAGCGAACTACTAATCGCATCCTCCCTATTCAACTGATGTCCAACCTCAATCATTCTATTTGGACTGTTAATGCTGATTACAGCCACATATTCCCTACACATATTTCTATCTACACAAATAAATACACCAACACTAAACACCCCAACTCAACCAACACACTCACGAGAACACCTACTTATAACAATACACATCATCCCACTCATCCTGATCTCCCTAAAGCCAGAATTAGTAATA------------------------------------------
>Naj_atr45
ATGCTCAAACTTATCTTCATAACTACCATACTAATCCCAACAGCCCTAACCCTAAAACCAAAAATACTCATACAATCAACAACATCGTACTCATTTATCCTTGCACTTATTAGCCTTAACTACCTAACACCTAAATCAAACGCATACCTGTCATTGGATTTCATCTCAAGCCCTTTACTCGCACTATCCTACTGACTTCTACCAATAACCATACTAGCTAGCCAACACACACTATCCAAAGAACCCGTTCAACGACAACGAACATTTCTAGCAACACTAATTACTCTTCAACTATTTATCTCACTAACATTTACAGCCTACACTCTAACCCTAATATATGTTATATTTGAAGCTACATTAATCCCCACCATAGTAATCATCACACGGTGGGGACAACAAGCCGAACGACTAACAGCAGGTACATACTTCATGTTATACACACTAACAACATCTATACCCCTACTTATAGCCACCCTTTTTCTAAATAACACATCAAACACCCCAACCCTATTTACACAAATCGCACAAACAAACAATCACTGAACCGAACTAACCCTATGGTTAGCCTGTCTAACCGCCTTCCTAGCAAAAATACCAATCTACGGCTTGCACCTTTGACTACCCAAAGCCCACGTCGAAGCTCCAATCGCCGGATCTATAATTCTAGCCGCAGTTCTACTAAAACTAGGAGGATACGGCATTATTCGAATATCACAAACCCTACCCGCACCAAAAACAGACATATTCCTCCCATTCATCGTACTATCCCTATGAGGGGCTACTCTAGCAAGCCTAACCTGCTTGCAACAAACAGACCTAAAATCTCTAATCGCATACTCCTCAATTAGCCACATAGGCCTAGTAATCGCTGCAATCTCCATTCAAACACAGTGAAGCCTAGCAGGCGCCATGGCCATAATAATTGCTCACGGTTTCACCTCATCAGCACTATTCTGCCTAGCAAACACTACATACGAACGAACCAAAACTCGTATTATGATCCTAACACGAGGCCTCCACAACATCCTACCAATAACTACAACTTGATGACTCCTAGCCAACCTCATAAACATTGCTACCCCACCAAGTATTAACTTCACCAGCGAACTACTAATCGCATCCTCCCTATTCAACTGATGTCCAACCTCAATCATTCTATTTGGGCTGTTAATGTTGATTACAGCCACATACTCCCTACACATATTTTTATCTACACAGATAAATACACCAACACTAAACACCCCAACTCAACCAACACACTCACGAGAACACCTACTAATAACAATACACATCATCCCACTCATCCTGATCTCCCTAAAGCCAGAATTAGTAATA------------------------------------------
>Naj_atr46
ATGCTCAAACTTATCTTCATAACTACCATACTAATCCCAACAGCCCTAACCCTAAAACCAAAAATACTTATACAATCAACAACATCGTACTCATTTATCCTTGCACTTATTAGCCTTAACTACCTAACACCTAAATCAAACGCATACCTGTCATTGGATTTCATCTCAAGCCCTTTACTCGCACTATCCTACTGACTTCTACCAATAACCATACTAGCTAGCCAACACACACTATCCAAAGAACCCGTTCAACGACAACGAACATTTCTAGCAACACTAATTACTCTTCAACTATTTATCTCACTAACATTTACAGCCTACACTCTAACCCTAATATATGTTATATTTGAAGCTACATTAATCCCCACCATAGTAATCATCACACGGTGGGGACAACAAGCCGAACGACTAACAGCAGGTACATACTTCATGTTATACACACTAACAACATCTATACCCCTACTTATAGCCACCCTTTTTCTAAATAACACATCAAACACCCCAACCCTATTTACACAAATCGCACAAACAAACAATCACTGAACCGAACTAACCCTATGGTTAGCCTGTCTAACCGCCTTCCTAGCAAAAATACCAATCTACGGCTTGCACCTTTGACTACCCAAAGCCCACGTCGAAGCTCCAATCGCCGGATCTATAATTCTAGCCGCAGTTCTACTAAAACTAGGAGGATACGGCATTATTCGAATATCACAAACCCTACCCGCACCAAAAACAGACATATTCCTCCCATTCATCGTACTATCCCTATGAGGGGCTACTCTAGCAAGCCTAACCTGCTTGCAACAAACAGACCTAAAATCTCTAATCGCATACTCCTCAATTAGCCACATAGGCCTAGTAATCGCTGCAATCTCCATTCAAACACAGTGAAGCCTAGCAGGCGCCATGGCCATAATAATTGCTCACGGTTTCACCTCATCAGCACTATTCTGCCTAGCAAATACTACATACGAACGAACCAAAACTCGTATTATGATCCTAACACGAGGCCTCCACAACATCCTACCAATAACTACAACTTGATGACTCCTAGCCAACCTCATAAACATTGCTACCCCACCAAGTATTAACTTCACCAGCGAACTACTAATCGCATCCTCCCTATTCAACTGATGTCCAACCTCAATCATTCTATTTGGGCTGTTAATGTTGATTACAGCCACATACTCCCTACACATATTTTTATCTACACAGATAAATACACCAACACTAAACACCCCAACTCAACCAACACACTCACGAGAACACCTACTAATAACAATACACATCATCCCACTCATCCTGATCTCCCTAAAGCCAGAATTAGTAATA------------------------------------------
>Naj_ash47
------------------------------------------------------------------------------------------------------------------------------------------------------------------------------------------------------------------------------------------------------------------------------------------------------------------------------------------------------------------------------------------------------------------------------------------------------------------------------------------------------------------------------------------------------------------------------------------------------------------------------------------------------------------------------------------------------------------GGATATGGCATCATCCGAATATCTCAGACTCTCCCCACACTAAAAACAGACATCTTCCTCCCATTCATCGTGCTCTCTATGTGGGGGGCCACCCTAGCAAGCCTAACTTGCCTACAACAAACAGACCTAAAATCCCTAATCGCATACTCCTCCATCAGCCACATAGGCCTAGTAATCGCTGCAATCTCAATTCAAACACAATGAAGCCTATCAGGCGCCATAACCATAATAATCGCCCACGGCTTCACCTCATCAGCACTATTCTGCCTAGCAAACACCACATACGAACGAACCAAAACTCGCATTATAATCCTTACACGGGGCCTTCATAACATCCTACCAATAACTACAACCTGGTGACTCCTAGCTAACCTCATAAACATTGCCACCCCACCAAGCATAAACTTCACCAGTGAACTATTAATCGCATCATCCCTATTCAACTGATGTCCAACCTCAATCATCCTATTTGGGTTATTAATACTAACTACAGCCACATACTCCCTACACATATTCTTATCTACACAAATAAACTCACCAACACTAAACACCCCAATTCAACCCATACACTCACGAGAACACCTACTTATAACAATACACATCATCCCCCTCATTCTAATCTCCCTAAAACCAGAATTAGTA---------------------------------------------
>Naj_kat48
------------------------------------------------------------------------------------------------------------------------------------------------------------------------------------------------------------------------------------------------------------------------------------------------------------------------------------------------------------------------------------------------------------------------------------------------------------------------------------------------------------------------------------------------------------------------------------------------------------------------------------------------------------------------------------------------------------------------------------------------------------------------TTCCTCCCATTCATCGTACTCTCTATATGGGGGGCCACCCTGGCAAGCCTAACATGCCTACAACAGACAGATCTAAAATCCCTAATCGCATATTCCTCCATCAGCCATATAGGCCTAGTAATCGCTGCAATCTCAATTCAAACACAATGAAGCCTAGCAGGGGCCATAGCCATAATAATCGCCCACGGCTTCACCTCATCAGCACTATTCTGTCTAGCAAACACCACATATGAACGAACCAAAACCCGCATTATAATCCTCACACGAGGCCTTCACAGTATCTTACCAATAACTACAACTTGGTGACTCCTAGCCAACCTCATGAACATTGCCACCCCACCAAGCATAAACTTCACCAGTGAACTACTAATCGCATCATCTCTGTTCAATTGATGTCCAACCTCAATCATCCTATTTGGACTACTAATACTAATCACAGCTACATACTCCCTACACATATTCCTATCTACACAAATAAACACACCAACACTAAACACCCCAATCCAACCCATACACTCACGAGAACACCTACTTATAGCAATACACATCATCCCCCTCATTTTAATCTCTCTAAAACCAGAATTAGTA---------------------------------------------
>Naj_mos49
------------------------------------------------------------------------------------------------------------------------------------------------------------------------------------------------------------------------------------------------------------------------------------------------------------------------------------------------------------------------------------------------------------------------------------------------------------------------------------------------------------------------------------------------------------------------------------------------------------------------------------------------------------------------------------------------------------------------------ATTCGAATATCTCAAACTCTCCCC---------ACAGACATCTTCCTCCCATTCATCGTACTATCTATATGAGGAGCCACCCTAGCAAGCCTAACCTGCCTACAACAAACAGACCTAAAATCCCTAATCGCATATTCCTCCATCAGCCACATAGGCCTAGTAATCGCTGCAATCTCAATTCAAACACAATGAAGCCTAGCAGGCGCCATAGCCATAATAATCGCCCACGGCTTCACCTCATCAGCACTATTCTGCCTAGCAAACACCACATACGAACGAACCAAAACTCGCATTATAATCCTTACACGGGGCCTTCATAACATCCTACCAATAACTACAACCTGATGACTCATAGCTAACCTCATAAACATTGCTACCCCACCAAGCATAAACTTCACCAGTGAACTATTAATCGCATCATCCCTATTCAACTGATGTCCGACCTCAATCATCCTATTTGGTTTGTTAATACTTACTACAGCCACATATTCCCTACACATATTCTTATCCACACAAATAAACTCACCAACACTAAACACCCCAATTCAACCAATACACTCACGAGAACACCTACTTATAACAATGCACATCATCCCCCTCATTCTAATCTCCCTAAAACCAGAATTAGTA---------------------------------------------
>Naj_pal50
------------------------------------------------------------------------------------------------------------------------------------------------------------------------------------------------------------------------------------------------------------------------------------------------------------------------------------------------------------------------------------------------------------------------------------------------------------------------------------------------------------------------------------------------------------------------------------------------------------------------------------------------------------------------------------------------------------------GGATACGGCATTATCCGAATATCTCAAACTTTACCAACACTAAAAACAGACATTTTCCTCCCATTTATCGTACTGTCAATGTGAGGGGCCACCCTAGCAAGCCTAACATGCCTACAACAGACAGATCTAAAATCCCTAATCGCATATTCCTCCATCAGCCACATGGGCCTAGTAATCGCTGCAATCTTAATTCAAACACAATGGAGCCTAGCAGGAGCCATAGCCATAATAATCGCCCACGGCTTCACCTCGTCAGCACTATTCTGCCTAGCAAACACCACATATGAGCGAACCAAGACTCGCATTATAATCCTAACACGAGGCCTTCACAATATCCTACCTATAACTACAACCTGATGACTCCTAGCTAATCTTATAAATATCGCCATCCCACCAAGTATAAACTTCACCAGTGAACTCTTAATTGCATCATCCCTATTCAACTGATGTCCAACCTCAATCATCCTATTTGGCCTACTAATACTAATTACAGCCACGTACTCCCTACACATATTCCTATCCACACAAATAAACTCACCGACACTAAACACCCCAATTCAACCCACACACTCACGAGAACACCTACTTATAACAATACACATCATCCCCCTCATTCTAATCTCCCTAAAACCAGAATTAGTA---------------------------------------------
>Naj_nub51
------------------------------------------------------------------------------------------------------------------------------------------------------------------------------------------------------------------------------------------------------------------------------------------------------------------------------------------------------------------------------------------------------------------------------------------------------------------------------------------------------------------------------------------------------------------------------------------------------------------------------------------------------------------------------------------------------------------GGATACGGTATTATCCGAATATCTCAAATCCTGCCCACACTAAAAACAGACATCTTCCTCCCACTCATCGTACTATCAATATGAGGTGCCACCCTAGCAAGCCTAACGTGCCTACAACAGACAGATCTAAAATCCCTAATCGCATATTCCTCTATCAGCCATATAGGCCTAGTAATTGCTGCAATCTCAATCCAAACACAATGAAGCCTAGCAGGAGCCATAGCCATAATAATCGCCCACGGCTTCACCTCATCAGCACTATTTTGCCTAGCAAACACCACATATGAACGAACCAAAACTCGCATTATAATCCTCACACGAGGCCTCCACAACATCCTCCCTATAACTACAGCCTGATGACTCTTAGCTAATCTTATAAACATCGCCACCCCACCAAGCATAAACTTTACCGGTGAACTCTTAATCGCATCATCTCTATTTAACTGATGTCCAACCTCAATCATCCTGTTTGGATTACTTATACTAATTACAGCCACATACTCCCTACATATGTTCCTATCTACACAAATAAACTCACCAACACTAGACACCCCAATTCAACCCACACACTCACGAGAACATCTACTTATAACAATACACATCATCCCCCTCATTCTAATCTCCTTAAAACCAGAATTAGTA---------------------------------------------
>Naj_haj52
------------------------------------------------------------------------------------------------------------------------------------------------------------------------------------------------------------------------------------------------------------------------------------------------------------------------------------------------------------------------------------------------------------------------------------------------------------------------------------------------------------------------------------------------------------------------------------------------------------------------------------------------------------------------------------------------------------------------------ATCCGAATATCACAAACCCTGCCAACACTAAAAACAGATGTCTTCCTCCCATTCATCGTACTATCCCTTTGAGGGGCCACCCTAGCGAGCTTAACCTGTCTGCAACAAACAGACCTAAAATCCTTAATCGCATATTCCTCAATTAGCCACATGGGGTTAGTAATCGCCTCAATCTCCATTCAAACACAATGAAGCCTAGCAGGGGCCATAGCCATAATGATCGCCCACGGCTTCACCTCATCAGCACTGTTCTGTCTAGCAAACACCACGTACGAACGAACAAAAACTCGTATCATGATCCTTACACGAGGACTACACAACATCCTACCAATAACTACAACCTGGTGACTCCTGGCCAACCTTATAAACATTGCCACTCCACCAAGCATAAATTTCACCAGCGAACTACTAATCGCATCCTCCCTATTCAATTGATGTCCAACATCAATCATCCTGTTTGGACTGTTAATGTTAATTACAGCCACATACTCCCTACACATGTTCCTATCTACACAAATAAACACACCAACACTAAACACCCCAATCCAACCAATACACTCACGAGAACACCTGATTATAGTTATACACATCATTCCCCTCATCCTAATCTCACTAAAACCAGAACTAGTA---------------------------------------------
>Naj_haj53
------------------------------------------------------------------------------------------------------------------------------------------------------------------------------------------------------------------------------------------------------------------------------------------------------------------------------------------------------------------------------------------------------------------------------------------------------------------------------------------------------------------------------------------------------------------------------------------------------------------------------------------------------------------------------------------------------------------GGATATGGCATCATCCGAATATCACAAACCCTGCCAACACTAAAAACAGATGTCTTCCTCCCATTCATCGTACTATCCCTTTGAGGGGCCACCCTAGCGAGCTTAACCTGTCTGCAACAAACAGACCTAAAATCCTTAATCGCATACTCCTCAATTAGCCACATGGGATTAGTAATCGCCTCAATCTCCATTCAAACACAATGAAGCCTAGCAGGAGCCATAGCCATAATGATCGCCCATGGCTTCACCTCATCAGCACTGTTCTGTCTAGCAAACACCACGTACGAACGAACAAAAACTCGTATCATGATCCTTACACGAGGACTACACAACATCCTACCAATAACTACAACCTGGTGACTCCTGGCCAACCTTATAAACATTGCCACTCCACCAAGCATAAACTTCACCAGCGAACTACTAATCGCATCCTCCCTGTTCAATTGATGTCCAACATCAATCATCCTATTTGGACTGTTAATGTTAATTACAGCCACATACTCCCTACACATGTTCCTATCTACACAAATAAACACACCAACACTAAACACCCCAATCCAACCAATACACTCACGAGAACACCTGATTATAGTTATACACATCATTCCCCTCATCCTAATCTCACTAAAACCAGAACTAGTA---------------------------------------------
>Naj_haj_ara54
------------------------------------------------------------------------------------------------------------------------------------------------------------------------------------------------------------------------------------------------------------------------------------------------------------------------------------------------------------------------------------------------------------------------------------------------------------------------------------------------------------------------------------------------------------------------------------------------------------------------------------------------------------------------------------------------------------------GGATATGGCATCATCCGAATATCACAAACCCTGCCAACACTAAAAACAGATATCTTCCTCCCATTCATCGTACTATCCCTTTGAGGGGCCACCCTAGCGAGCTTAACCTGTCTACAACAAACAGACCTAAAATCCTTAATCGCATACTCCTCAATTAGCCACATGGGGTTAGTAATCGCCTCAATCTCCATTCAAACACAATGAAGCCTA---GGGGCCATAGCCATAATGATTGCCCATGGCTTCACTTCGTCAGCATTGTTCTGTCTAGCAAACACCACGTACGAACGAACAAAAACTCGTATCATGATCCTTACACGAGGATTACACAACATCCTACCAATAACTACAACCTGGTGACTCCTGGCCAACCTTATAAACATTGCCACTCCACCAAGCATAAATTTCACCGGCGAACTGCTAATCGCATCCTCCCTATTCAATTGATGTCCAACATCAATCATCCTATTTGGACTGTTAATATTAATTACAGCCACATACTCCCTACACATGTTCCTATCTACACAGATAAACACACCAACACTAAACACCCCAATCCAGCCAACACACTCACGAGAACACCTGATTATAGTCATACACATCATTCCACTCATCCTAATCTCACTAAAACCAGAACTAGTA---------------------------------------------
>Naj_haj55
------------------------------------------------------------------------------------------------------------------------------------------------------------------------------------------------------------------------------------------------------------------------------------------------------------------------------------------------------------------------------------------------------------------------------------------------------------------------------------------------------------------------------------------------------------------------------------------------------------------------------------------------------------------------------------------------------------------GGATATGGCATCATCCGAATATCACAAACCCTGCCAACACTAAAAACAGATGTCTTCCTCCCATTCATCGTACTATCCCTTTGAGGGGCCACCCTAGCGAGCTTAACCTGTCTGCAACAAACAGACCTAAAATCCTTAATCGCATACTCCTCAATTAGCCACATGGGATTAGTAATCGCCTCAATCTCCATTCAAACACAATGAAGCCTAGCAGGAGCCATAGCCATAATGATCGCCCATGGCTTCACCTCATCAGCACTGTTCTGTCTAGCAAACACCACGTACGAACGAACAAAAACTCGTATCATGATCCTTACACGAGGACTACACAACATCCTACCAATAACTACAACCTGGTGACTCCTGGCCAACCTTATAAACATTGCCACTCCACCAAGCATAAACTTCACCAGCGAACTACTAATCGCATCCTCCCTGTTCAACTGATGTCCAACATCAATCATCCTATTTGGACTGTTAATGTTAATTACAGCCACATACTCCCTACACATGTTCCTATCTACACAAATAAACACACCAACACTAAACACCCCAATCCAACCAATACACTCACGAGAACACCTGATTATAGTTATACACATCATTCCCCTCATCCTAATCTCACTAAAACCAGAACTAGTA---------------------------------------------
>Naj_haj56
------------------------------------------------------------------------------------------------------------------------------------------------------------------------------------------------------------------------------------------------------------------------------------------------------------------------------------------------------------------------------------------------------------------------------------------------------------------------------------------------------------------------------------------------------------------------------------------------------------------------------------------------------------------------------------------------------------------GGATATGGCATCATCCGAATATCACAAACCCTGCCCACACTAAAAACAGATGTCTTCCTCCCATTCATCGTACTATCCCTATGAGGGGCCACTCTAGCGAGCTTAACC---CTACAACAAACAGACCTAAAATCCTTAATCGCATACTCCTCAATTAGCCACATAGGGTTAGTAATCGCCTCAGTCTCCATTCAAACACAATGAAGCCTAGCAGGGGCCATAGCCATAATGATTGCCCATGGCTTCACCTCATCAGCCCTGTTCTGTCTAGCAAACACCGCATACGAACGAACAAAAACTCGTATCATGATCCTTACACGAGGATTACACAACATCCTACCAATAACCACAACCTGATGACTACTGGCCAACCTCATAAACATTGCCACTCCACCAAGCATAAATTTCACCAGCGAACTACTAATCGCATCCTCCCTATTCAATTGATGTCCAACATCAATCATCCTATTCGGGCTGTTAATATTGATTACAGCCACATACTCCCTACACATATTCCTATCTACACAAATAAACACACTAACACTAAACACCCCAATCCAACCAACACACTCACGAGAACACCTGATTATAGTCATACACATCATCCCTCTCATCCTAATT---CTAAAACCAGAACTAGTA---------------------------------------------
>Naj_haj57
------------------------------------------------------------------------------------------------------------------------------------------------------------------------------------------------------------------------------------------------------------------------------------------------------------------------------------------------------------------------------------------------------------------------------------------------------------------------------------------------------------------------------------------------------------------------------------------------------------------------------------------------------------------------------------------------------------------------GGCATCATCCGAATATCACAAACCCTGCCCACA------ACAGATGTCTTCCTCCCATTCATCGTACTATCCCTATGAGGGGCCACTCTAGCGAGCTTAACCTGCCTACAACAAACAGACCTAAAATCCTTAATCGCATACTCCTCAATTAGCCACATAGGGTTAGTAATCGCCTCAGTCTCCATTCAAACACAATGAAGCTTAGCAGGGGCCATAGCCATAATGATTGCCCATGGCTTCACCTCATCAGCCCTGTTCTGTCTAGCAAACACCGCATACGAACGAACAAAAACTCGTATCATGATCCTTACACGAGGATTACACAACATCCTACCAATAACCACAACCTGATGACTACTGGCCAACCTTATAAACATTGCCACTCCACCAAGCATAAATTTCACCAGCGAACTACTAATCGCATCCTCCCTATTCAATTGATGTCCAACATCAATCATCCTATTCGGACTGTTAATATTGATTACAGCCACATACTCCCTACACATATTCCTATCTACACAAATAAGCACACTAACACTAAACACCCCAATCCAACCAACACACTCACGAGAACACCTGATTATAGTCATACACATCATCCCTCTCATCCTAATTTCACTAAAACCAGAACTAGTA---------------------------------------------
>Naj_ann58
------------------------------------------------------------------------------------------------------------------------------------------------------------------------------------------------------------------------------------------------------------------------------------------------------------------------------------------------------------------------------------------------------------------------------------------------------------------------------------------------------------------------------------------------------------------------------------------------------------------------------------------------------------------------------------------------------------------GGATATGGCATCATCCGAATATCACAAACCCTGCCCACACTAAAAACAGATGTCTTCCTCCCATTTATCGTACTATCCCTGTGGGGGGCCACCCTAGCGAGCTTAACCTGTCTGCAACAAACAGACCTAAAATCCTTAATCGCATACTCCTCAATTAGCCACATAGGCCTAGTAATCGCCTCGGTATCCATTCAAACACAATGAAGCCTAGCAGGGGCCATAACCATAATAATCGCCCACGGCTTCACATCATCAGCACTGTTCTGTCTAGCAAACACCACGTACGAACGAACAAAAACTCGCATCATGATCCTTACACGAGGATTACACAACATCCTACCAATAACCACAACCTGGTGGCTCCTGGCCAACCTTATAAACATTGCCACTCCACCAAGCATAAATTTCACCAGCGAACTACTAATCGCATCCTCCCTATTCAATTGATGTCCAACATCAATCATCCTATTCGGACTGTTGATATTAATTACAGCCACATACTCCCTACACATGTTCCTGTCTACACAAATAAACACACCAATACTAAACACCCCAATTCAACCAATACACTCACGAGAACACCTGATTATGACTATACACATCATTCCCCTCATCCTAATTTCACTAAAACCAGAACTAGTA---------------------------------------------
>Naj_haj59
------------------------------------------------------------------------------------------------------------------------------------------------------------------------------------------------------------------------------------------------------------------------------------------------------------------------------------------------------------------------------------------------------------------------------------------------------------------------------------------------------------------------------------------------------------------------------------------------------------------------------------------------------------------------------------------------------------CTGGGGGGATATGGCATCATCCGAATATCACAAACCCTGCCAACACTAAAAACAGATGTCTTCCTCCCATTCATCGTACTATCCCTTTGAGGGGCCACCCTAGCGAGCTTAACCTGTCTGCAACAAACAGACCTAAAATCCTTAATCGCATACTCCTCAATTAGCCACATGGGATTAGTAATCGCCTCAATCTCCATTCAAACACAATGAAGCCTAGCAGGGGCCATAGCCATAATGATCGCCCATGGCTTCACCTCATCAGCACTGTTCTGTCTAGCAAACACCACGTACGAACGAACAAAAACTCGTATCATGATCCTTACACGAGGACTACACAACATCCTACCAATAACTACAACCTGGTGACTCCTGGCCAACCTTATAAACATTGCCACACCACCAAGCATAAATTTTACCAGCGAACTACTAATCGCATCCTCCCTGTTCAATTGATGTCCAACATCAATCATCCTATTTGGACTGTTAATGTTAATTACAGCCACATACTCCCTACACATGTTCCTATCTACACAAATAAACACACCAACACTAAATACCCCAATCCAACCAATACACTCACGAGAACACCTGATTATAGTTATACACATCATTCCCCTCATCCTAATCTCACTAAAACCAGAACTAGTAATA------------------------------------------
>Naj_haj60
------------------------------------------------------------------------------------------------------------------------------------------------------------------------------------------------------------------------------------------------------------------------------------------------------------------------------------------------------------------------------------------------------------------------------------------------------------------------------------------------------------------------------------------------------------------------------------------------------------------------------------------------------------------------------------------------------------CTGGGGGGATATGGCATCATCCGAATATCACAAACCCTGCCAACACTAAAAACAGATGTCTTCCTCCCATTCATCGTACTATCCCTTTGAGGGGCCACCCTAGCGAGCTTAACCTGTCTGCAACAAACAGACCTAAAATCCTTAATCGCATACTCCTCAATTAGCCACATGGGATTAGTAATCGCCTCAATCTCCATTCAAACACAATGAAGCCTAGCAGGAGCCATAGCCATAATGATCGCCCATGGCTTCACCTCATCAGCACTGTTCTGTCTAGCAAACACCACGTACGAACGAACAAAAACTCGTATCATGATCCTTACACGAGGACTACACAACATCCTACCAATAACTACAACCTGGTGACTCCTGGCCAACCTTATAAACATTGCCACTCCACCAAGCATAAACTTCACCAGCGAACTACTAATCGCATCCTCCCTGTTCAACTGATGTCCAACATCAATCATCCTATTTGGACTGTTAATGTTAATTACAGCCACATACTCCCTACACATGTTCCTATCTACACAAATAAACACACCAACACTAAACACCCCAATCCAACCAATACACTCACGAGAACACCTGATTATAGTTATACACATCATTCCCCTCATCCTAATCTCACTAAAACCAGAACTAGTAATA------------------------------------------
>Naj_haj61
------------------------------------------------------------------------------------------------------------------------------------------------------------------------------------------------------------------------------------------------------------------------------------------------------------------------------------------------------------------------------------------------------------------------------------------------------------------------------------------------------------------------------------------------------------------------------------------------------------------------------------------------------------------------------------------------------------CTGGGGGGATATGGCATCATCCGAATATCACAAACCCTGCCAACACTAAAAACAGATGTCTTCCTCCCATTCATCGTACTATCCCTTTGAGGGGCCACCCTAGCGAGCTTAACCTGTCTGCAACAAACAGACCTAAAATCCTTAATCGCATACTCCTCAATTAGCCACATGGGATTAGTAATCGCCTCAATCTCCATTCAAACACAATGAAGCCTAGCAGGAGCCATAGCCATAATGATCGCCCATGGCTTCACCTCATCAGCACTGTTCTGTCTAGCAAACACCACGTACGAACGAACAAAAACTCGTATCATGATCCTTACACGAGGACTACACAACATCCTACCAATAACTACAACCTGGTGACTCCTGGCCAACCTTATAAACATTGCCACTCCACCAAGCATAAACTTCACCAGCGAACTACTAATCGCATCCTCCCTGTTCAATTGATGTCCAACATCAATCATCCTATTTGGACTGTTAATGTTAATTACAGCCACATACTCCCTACACATGTTCCTATCTACACAAATAAACACACCAACACTAAACACCCCAATCCAACCAATACACTCACGAGAACACCTGATTATAGTTATACACATCATTCCCCTCATCCTAATCTCACTAAAACCAGAACTAGTAATA------------------------------------------
>Naj_haj62
------------------------------------------------------------------------------------------------------------------------------------------------------------------------------------------------------------------------------------------------------------------------------------------------------------------------------------------------------------------------------------------------------------------------------------------------------------------------------------------------------------------------------------------------------------------------------------------------------------------------------------------------------------------------------------------------------------CTGGGGGGATATGGCATCATCCGAATATCACAAACCCTGCCAACACTAAAAACAGATGTCTTCCTCCCATTCATCGTACTATCCCTTTGAGGGGCCACCCTAGCGAGCTTAACCTGTCTGCAACAAACAGACCTAAAATCCTTAATCGCATACTCCTCAATTAGCCACATGGGATTAGTAATCGCCTCAATCTCCATTCAAACACAATGAAGCCTAGCAGGAGCCATAGCCATAATGATCGCCCATGGCTTCACCTCATCAGCACTGTTCTGTCTAGCAAACACCACGTACGAACGAACAAAAACTCGTATCATGATCCTTACACGAGGACTACACAACATCCTACCAATAACTACAACCTGGTGACTCCTGGCCAACCTTATAAACATTGCCACTCCACCAAGCATAAACTTCACCAGCGAACTACTAATCGCATCCTCCCTGTTCAATTGATGTCCAACATCAATCATCCTATTTGGACTGTTAATGTTAATTACAGCCACATACTCCCTACACATGTTCCTATCTACACAAATAAACACACCAACACTAAACACCCCAATCCAACCAATACACTCACGAGAACACCTGATTATAGTTATACACATCATTCCCCTCATCCTAATCTCACTAAAACCAGAACTAGTAATA------------------------------------------
>Naj_haj63
------------------------------------------------------------------------------------------------------------------------------------------------------------------------------------------------------------------------------------------------------------------------------------------------------------------------------------------------------------------------------------------------------------------------------------------------------------------------------------------------------------------------------------------------------------------------------------------------------------------------------------------------------------------------------------------------------------------------------ATCCGAATATCACAAACCCTGCCAACACTAAAAACAGATGTCTTCCTCCCATTCATCGTACTATCCCTTTGAGGGGCCACCCTAGCGAGCTTAACCTGTCTGCAACAAACAGACCTAAAATCCTTAATCGCATATTCCTCAATTAGCCACATGGGGTTAGTAATCGCCTCAATCTCCATTCAAACACAATGAAGCCTAGCAGGGGCCATAGCCATAATGATCGCCCACGGCTTCACCTCATCAGCACTGTTCTGTCTAGCAAACACCACGTACGAACGAACAAAAACTCGTATCATGATCCTTACACGAGGACTACACAACATCCTACCAATAACTACAACCTGGTGACTCCTGGCCAACCTTATAAACATTGCCACTCCACCAAGCATAAATTTCACCAGCGAACTACTAATCGCATCCTCCCTATTCAATTGATGTCCAACATCAATCATCCTGTTTGGACTGTTAATGTTAATTACAGCCACATACTCCCTACACATGTTCCTATCTACACAAATAAACACACCAACACTAAACACCCCAATCCAACCAATACACTCACGAGAACACCTGATTATAGTTATACACATCATTCCCCTCATCCTAATCTCACTAAAACCAGAACTAGTAATA------------------------------------------
>Naj_haj64
---------------------------------------------------------------------------------------------------------------------------------------------------------------------------------------------------------------------------------------------------------------------------------------------------------------------------------------------------------------------------------------------------------------------------------------------------------------------------------------------------------------------------------------------------------------------------------------------------------------------------------------------------------------------------------------------------------------------------------------------------------------AAAGATGTCTTCCTCCCATTCATCGTACTATCCCTTTGAGGGGCCACCCTAGCGAGCTTAACCTGTCTGCAACAAACAGACCTAAAATCCTTAATCGCATATTCCTCAATTAGCCACATGGGGTTAGTAATCGCCTCAATCTCCATTCAAACACAATGAAGCCTAGCAGGGGCCATAGCCATAATGATCGCCCACGGCTTCACCTCATCAGCACTGTTCTGTCTAGCAAACACCACGTACGAACGAACAAAAACTCGTATCATGATCCTTACACGAGGACTACACAACATCCTACCAATAACTACAACCTGGTGACTCCTGGCCAACCTTATAAACATTGCCACTCCACCAAGCATAAATTTCACCAGCGAACTACTAATCGCATCCTCCCTATTCAATTGATGTCCAACATCAATCATCCTGTTTGGACTGTTAATGTTAATTACAGCCACATACTCCCTACACATGTTCCTATCTACACAAATAAACACACCAACACTAAACACCCCAATCCAACCAATACACTCACGAGAACACCTGATTATAGTTATACACATCATTCCCCTCATCCTAATCTCACTAAAACCAGAACTAGTAATA------------------------------------------
>Naj_haj65
------------------------------------------------------------------------------------------------------------------------------------------------------------------------------------------------------------------------------------------------------------------------------------------------------------------------------------------------------------------------------------------------------------------------------------------------------------------------------------------------------------------------------------------------------------------------------------------------------------------------------------------------------------------------------------------------------------CTGGGGGGATATGGCATCATCCGAATATCACAAACCCTGCCAACACTAAAAACAGATGTCTTCCTCCCATTCATCGTACTATCCCTTTGAGGGGCCACCCTAGCGAGCTTAACCTGTCTGCAACAAACAGACCTAAAATCCTTAATCGCATACTCCTCAATTAGCCACATGGGATTAGTAATCGCCTCAATCTCCATTCAAACACAATGAAGCCTAGCAGGGGCCATAGCCATAATGATCGCCCATGGTTTCACCTCATCAGCACTGTTCTGTCTAGCAAACACCACGTACGAACGAACAAAAACTCGTATCATGATCCTTACACGAGGACTACACAACATCCTACCAATAACTACAACCTGGTGACTCCTGGCCAACCTTATAAACATTGCCACTCCACCAAGCATAAATTTCACCAGCGAACTACTAATCGCATCCTCCCTATTCAATTGATGTCCAACATCAATCATCCTATTTGGACTGTTAATGTTAATTACAGCCACATACTCCCTACACATGTTCCTATCTACACAAATAAACACACCAACACTAAACACCCCAATCCAACCAATACACTCACGAGAACACCTGATTATAGTTATACACATCATTCCCCTCATCCTAATCTCACTAAAACCAGAACTAGTAATA------------------------------------------
>Naj_haj66
------------------------------------------------------------------------------------------------------------------------------------------------------------------------------------------------------------------------------------------------------------------------------------------------------------------------------------------------------------------------------------------------------------------------------------------------------------------------------------------------------------------------------------------------------------------------------------------------------------------------------------------------------------------------------------------------------------CTGGGGGGATATGGCATCATCCGAATATCACAAACCCTGCCAACACTAAAAACAGATGTCTTCCTCCCATTCATCGTACTATCCCTTTGAGGGGCCACCCTAGCGAGCTTAACCTGTCTGCAACAAACAGACCTAAAATCCTTAATCGCATACTCCTCAATTAGCCACATGGGATTAGTAATCGCCTCAATCTCCATTCAAACACAATGAAGCCTAGCAGGGGCCATAGCCATAATGATCGCCCATGGTTTCACCTCATCAGCACTGTTCTGTCTAGCAAACACCACGTACGAACGAACAAAAACTCGTATCATGATCCTTACACGAGGACTACACAACATCCTACCAATAACTACAACCTGGTGACTCCTGGCCAACCTTATAAACATTGCCACTCCACCAAGCATAAATTTCACCAGCGAACTACTAATCGCATCCTCCCTATTCAATTGATGTCCAACATCAATCATCCTATTTGGACTGTTAATGTTAATTACAGCCACATACTCCCTACACATGTTCCTATCTACACAAATAAACACACCAACACTAAACACCCCAATCCAACCAATACACTCACGAGAACACCTGATTATAGTTATACACATCATTCCCCTCATCCTAATCTCACTAAAACCAGAACTAGTAATA------------------------------------------
>Naj_haj67
------------------------------------------------------------------------------------------------------------------------------------------------------------------------------------------------------------------------------------------------------------------------------------------------------------------------------------------------------------------------------------------------------------------------------------------------------------------------------------------------------------------------------------------------------------------------------------------------------------------------------------------------------------------------------------------------------------CTGGGGGGATATGGCATCATCCGAATATCACAAACCCTGCCAACACTAAAAACAGATGTCTTCCTCCCATTCATCGTACTATCCCTTTGAGGGGCCACCCTAGCGAGCTTAACCTGTCTGCAACAAACAGACCTAAAATCCTTAATCGCATACTCCTCAATTAGCCACATGGGATTAGTAATCGCCTCAATCTCCATTCAAACACAATGAAGCCTAGCAGGGGCCATAGCCATAATGATCGCCCATGGTTTCACCTCATCAGCACTGTTCTGTCTAGCAAACACCACGTACGAACGAACAAAAACTCGTATCATGATCCTTACACGAGGACTACACAACATCCTACCAATAACTACAACCTGGTGACTCCTGGCCAACCTTATAAACATTGCCACTCCACCAAGCATAAATTTCACCAGCGAACTACTAATCGCATCCTCCCTATTCAATTGATGTCCAACATCAATCATCCTATTTGGACTGTTAATGTTAATTACAGCCACATACTCCCTACACATGTTCCTATCTACACAAATAAACACACCAACACTAAACACCCCAATCCAACCAATACACTCACGAGAACACCTGATTATAGTTATACACATCATTCCCCTCATCCTAATCTCACTAAAACCAGAACTAGTAATA------------------------------------------
>Naj_haj68
------------------------------------------------------------------------------------------------------------------------------------------------------------------------------------------------------------------------------------------------------------------------------------------------------------------------------------------------------------------------------------------------------------------------------------------------------------------------------------------------------------------------------------------------------------------------------------------------------------------------------------------------------------------------------------------------------------CTGGGGGGATATGGCATCATCCGAATATCACAAACCCTGCCAACACTAAAAACAGATGTCTTCCTCCCATTCATCGTACTATCCCTTTGAGGGGCCACCCTAGCGAGCTTAACCTGTCTGCAACAAACAGACCTAAAATCCTTAATCGCATACTCCTCAATTAGCCACATGGGATTAGTAATCGCCTCAATCTCCATTCAAACACAATGAAGCCTAGCAGGGGCCATAGCCATAATGATCGCCCATGGTTTCACCTCATCAGCACTGTTCTGTCTAGCAAACACCACGTACGAACGAACAAAAACTCGTATCATGATCCTTACACGAGGACTACACAACATCCTACCAATAACTACAACCTGGTGACTCCTGGCCAACCTTATAAACATTGCCACTCCACCAAGCATAAATTTCACCAGCGAACTACTAATCGCATCCTCCCTATTCAATTGATGTCCAACATCAATCATCCTATTTGGACTGTTAATGTTAATTACAGCCACATACTCCCTACACATGTTCCTATCTACACAAATAAACACACCAACACTAAACACCCCAATCCAACCAATACACTCACGAGAACACCTGATTATAGTTATACACATCATTCCCCTCATCCTAATCTCACTAAAACCAGAACTAGTAATA------------------------------------------
>Naj_haj69
------------------------------------------------------------------------------------------------------------------------------------------------------------------------------------------------------------------------------------------------------------------------------------------------------------------------------------------------------------------------------------------------------------------------------------------------------------------------------------------------------------------------------------------------------------------------------------------------------------------------------------------------------------------------------------------------------------CTGGGGGGATATGGCATCATCCGAATATCACAAACCCTGCCAACACTAAAAACAGATGTCTTCCTCCCATTCATCGTACTATCCCTTTGAGGGGCCACCCTAGCGAGCTTAACCTGTCTGCAACAAACAGACCTAAAATCCTTAATCGCATACTCCTCAATTAGCCACATGGGATTAGTAATCGCCTCAATCTCCATTCAAACACAATGAAGCCTAGCAGGGGCCATAGCCATAATGATCGCCCATGGTTTCACCTCATCAGCACTGTTCTGTCTAGCAAACACCACGTACGAACGAACAAAAACTCGTATCATGATCCTTACACGAGGACTACACAACATCCTACCAATAACTACAACCTGGTGACTCCTGGCCAACCTTATAAACATTGCCACTCCACCAAGCATAAATTTCACCAGCGAACTACTAATCGCATCCTCCCTATTCAATTGATGTCCAACATCAATCATCCTATTTGGACTGTTAATGTTAATTACAGCCACATACTCCCTACACATGTTCCTATCTACACAAATAAACACACCAACACTAAACACCCCAATCCAACCAATACACTCACGAGAACACCTGATTATAGTTATACACATCATTCCCCTCATCCTAATCTCACTAAAACCAGAACTAGTAATA------------------------------------------
>Naj_haj70
------------------------------------------------------------------------------------------------------------------------------------------------------------------------------------------------------------------------------------------------------------------------------------------------------------------------------------------------------------------------------------------------------------------------------------------------------------------------------------------------------------------------------------------------------------------------------------------------------------------------------------------------------------------------------------------------------------CTGGGGGGATATGGCATCATCCGAATATCACAAACCCTGCCAACACTAAAAACAGATGTCTTCCTCCCATTCATCGTACTATCCCTTTGAGGGGCCACCCTAGCGAGCTTAACCTGTCTGCAACAAACAGACCTAAAATCCTTAATCGCATACTCCTCAATTAGCCACATGGGATTAGTAATCGCCTCAATCTCCATTCAAACACAATGAAGCCTAGCAGGGGCCATAGCCATAATGATCGCCCATGGTTTCACCTCATCAGCACTGTTCTGTCTAGCAAACACCACGTACGAACGAACAAAAACTCGTATCATGATCCTTACACGAGGACTACACAACATCCTACCAATAACTACAACCTGGTGACTCCTGGCCAACCTTATAAACATTGCCACTCCACCAAGCATAAATTTCACCAGCGAACTACTAATCGCATCCTCCCTATTCAATTGATGTCCAACATCAATCATCCTATTTGGACTGTTAATGTTAATTACAGCCACATACTCCCTACACATGTTCCTATCTACACAAATAAACACACCAACACTAAACACCCCAATCCAACCAATACACTCACGAGAACACCTGATTATAGTTATACACATCATTCCCCTCATCCTAATCTCACTAAAACCAGAACTAGTAATA------------------------------------------
>Naj_ara71
------------------------------------------------------------------------------------------------------------------------------------------------------------------------------------------------------------------------------------------------------------------------------------------------------------------------------------------------------------------------------------------------------------------------------------------------------------------------------------------------------------------------------------------------------------------------------------------------------------------------------------------------------------------------------------------------------------CTGGGGGGATATGGCATCATCCGAATATCACAAACCCTGCCAACACTAAAAACAGATATCTTCCTCCCATTCATCGTACTATCCCTTTGAGGGGCCACCCTAGCGAGCTTAACCTGTCTACAACAAACAGACCTAAAATCCTTAATCGCATACTCCTCAATTAGCCAC---GGGTTAGTAATCGCCTCAATCTCCATTCAAACACAATGAAGCCTA---GGGGCCATAGCCATAATGATTGCC---GGCTTCACTTCGTCAGCATTGTTCTGTCTAGCAAACACCACGTACGAACGAACAAAAACTCGTATC---ATCCTTACACGAGGATTACACAACATCCTACCAATAACTACAACC---TGGCTCCTGGCCAACCTTATAAACATTGCCACTCCACCAAGCATAAATTTCACC------CTGCTAATCGCATCCTCCCTATTCAATTGATGTCCAACATCAATCATCCTATTTGGACTGTTAATATTAATTACAGCCACATACTCCCTACAC---TTCCTATCTACACAGATAAACACACCAACACTAAACACCCCAATCCAGCCAACACACTCACGAGAACACCTGATTATAGTCATACACATCATTCCACTCATCCTAATCTCACTAAAACCAGAACTAGTAATA------------------------------------------
>Naj_ara72
------------------------------------------------------------------------------------------------------------------------------------------------------------------------------------------------------------------------------------------------------------------------------------------------------------------------------------------------------------------------------------------------------------------------------------------------------------------------------------------------------------------------------------------------------------------------------------------------------------------------------------------------------------------------------------------------------------CTGGGGGGATATGGCATCATCCGAATATCACAAACCCTGCCAACACTAAAAACAGATATCTTCCTCCCATTCATCGTACTATCCCTT---GGAGCCACCCTAGCGAGCTTAACCTGTCTACAACAAACAGACCTAAAATCCTTAATCGCATACTCCTCAATTAGCCAC---GGGTTAGTAATCGCCTCAATCTCCATTCAAACACAATGAAGCCTA---GGGGCCATAGCCATAATTGCC------GGCTTCACTTCGTCAGCATTGTTCTGTCTAGCAAACACCACGTACGAACGAACAAAAACTCGTATCATGATCCTTACACGAGGATTACACAACATCCTACCAATAACTACA------TGGCTCCTGGCCAACCTTATAAACATTGCCACTCCACCAAGCATAAATTTCACC------CTGCTAATCGCATCCTCCCTATTCAATTGATGTCCAACATCAATCATCCTATTTGGACTGTTAATATTAATTACAGCCACATACTCCCTACACATGTTCCTATCTACACAGATAAACACACCAACACTAAACACCCCAATCCAGCCAACACACTCACGAGAACACCTGATTATAGTCATACACATCATTCCACTCATCCTAATCTCACTAAAACCAGAACTAGTAATA------------------------------------------
>Naj_ara73
------------------------------------------------------------------------------------------------------------------------------------------------------------------------------------------------------------------------------------------------------------------------------------------------------------------------------------------------------------------------------------------------------------------------------------------------------------------------------------------------------------------------------------------------------------------------------------------------------------------------------------------------------------------------------------------------------------CTGGGGGGATATGGCATCATCCGAATATCACAAACCCTGCCAACACTAAAAACAGATATCTTCCTCCCATTCATCGTACTATCCCTTTGAGGAGCCACCCTAGCGAGCTTAACCTGTCTACAACAAACAGACCTAAAATCCTTAATCGCATACTCCTCAATTAGCCAC---GGGTTAGTAATCGCCTCAATCTCCATTCAAACACAATGAAGCCTA---GGGGCCATAGCCATAATGATTGCCCATGGCTTCACTTCGTCAGCATTGTTCTGTCTAGCAAACACCACGTACGAACGAACAAAAACTCGTATCATGATCCTTACACGAGGATTACACAACATCCTACCAATAACTACA------TGGCTCCTGGCCAACCTTATAAACATTGCCACTCCACCAAGCATAAATTTCACCGGCGAACTGCTAATCGCATCCTCCCTATTCAATTGATGTCCAACATCAATCATCCTATTTGGACTGTTAATATTAATTACAGCCACATACTCCCTACACATGTTCCTATCTACACAGATAAACACACCAACACTAAACACCCCAATCCAGCCAACACACTCACGAGAACACCTGATTATAGTCATACACATCATTCCACTCATCCTAATCTCACTAAAACCAGAACTAGTAATA------------------------------------------
>Naj_ara74
------------------------------------------------------------------------------------------------------------------------------------------------------------------------------------------------------------------------------------------------------------------------------------------------------------------------------------------------------------------------------------------------------------------------------------------------------------------------------------------------------------------------------------------------------------------------------------------------------------------------------------------------------------------------------------------------------------CTGGGGGGATATGGCATCATCCGAATATCACAAACCCTGCCAACACTAAAAACAGATATCTTCCTCCCATTCATCGTACTATCCCTTTGAGGGGCCACCCTAGCGAGCTTAACCTGTCTACAACAAACAGACCTAAAATCCTTAATCGCATACTCCTCAATTAGCCACATGGGGTTAGTAATCGCCTCAATCTCCATTCAAACACAATGAAGCCTA---GGGGCCATAGCCATAATGATTGCCCATGGCTTCACTTCGTCAGCATTGTTCTGTCTAGCAAACACCACGTACGAACGAACAAAAACTCGTATCATGATCCTTACACGAGGATTACACAACATCCTACCAATAACTACAACCTGGTGACTCCTGGCCAACCTTATAAACATTGCCACTCCACCAAGCATAAATTTCACCGGCGAACTGCTAATCGCATCCTCCCTATTCAATTGATGTCCAACATCAATCATCCTATTTGGACTGTTAATATTAATTACAGCCACATACTCCCTACACATGTTCCTATCTACACAGATAAACACACCAACACTAAACACCCCAATCCAGCCAACACACTCACGAGAACACCTGATTATAGTCATACACATCATTCCACTCATCCTAATCTCACTAAAACCAGAACTAGTAATA------------------------------------------
>Naj_ara75
------------------------------------------------------------------------------------------------------------------------------------------------------------------------------------------------------------------------------------------------------------------------------------------------------------------------------------------------------------------------------------------------------------------------------------------------------------------------------------------------------------------------------------------------------------------------------------------------------------------------------------------------------------------------------------------------------------CTGGGGGGATATGGCATCATCCGAATATCACAAACCCTGCCAACACTAAAAACAGATATCTTCCTCCCATTCATCGTACTATCCCTTTGAGGAGCCACCCTAGCGAGCTTAACCTGTCTACAACAAACAGACCTAAAATCCTTAATCGCATACTCCTCAATTAGCCACATGGGGTTAGTAATCGCCTCAATCTCCATTCAAACACAATGAAGCCTA---GGGGCCATAGCCATAATGATTGCCCATGGCTTCACTTCGTCAGCATTGTTCTGTCTAGCAAACACCACGTACGAACGAACAAAAACTCGTATCATGATCCTTACACGAGGATTACACAACATCCTACCAATAACTACAACCTGGTGACTCCTGGCCAACCTTATAAACATTGCCACTCCACCAAGCATAAATTTCACC---GAACTGCTAATCGCATCCTCCCTATTCAATTGATGTCCAACATCAATCATCCTATTTGGACTGTTAATATTAATTACAGCCACATACTCCCTACACATGTTCCTATCTACACAGATAAACACACCAACACTAAACACCCCAATCCAGCCAACACACTCACGAGAACACCTGATTATAGTCATACACATCATTCCACTCATCCTAATCTCACTAAAACCAGAACTAGTAATA------------------------------------------
>Naj_ara76
------------------------------------------------------------------------------------------------------------------------------------------------------------------------------------------------------------------------------------------------------------------------------------------------------------------------------------------------------------------------------------------------------------------------------------------------------------------------------------------------------------------------------------------------------------------------------------------------------------------------------------------------------------------------------------------------------------CTGGGGGGATATGGCATCATCCGAATATCACAAACCCTGCCAACACTAAAAACAGATATCTTCCTCCCATTCATCGTACTATCCCTTTGAGGAGCCACCCTAGCGAGCTTAACCTGTCTGCAACAAACAGACCTAAAATCCTTAATCGCATACTCCTCAATTAGCCACATAGGGTTAGTAATTGCCTCAATCTCCATTCAAACACAATGAAGCCTAGCAGGGGCCATAGCCATAATGATTGCCCATGGCTTCACCTCGTCAGCACTGTTCTGTCTAGCAAACACCACATACGAACGAACAAAAACTCGTATCATGATCCTTACACGAGGATTACATAACATCCTACCAATAACTACAACCTGGTGACTCCTGGCCAACCTTATAAACATTGCCACTCCACCAAGCATAAATTTCACCGGCGAACTGCTAATCGCATCCTCCCTATTCAATTGATGCCCAACATCAATCATCCTATTTGGACTGTTAATATTAATTACAGCCACATACTCCCTACACATGTTCCTATCTACACAGATAAACACACCAACACTAAACACCCCAATCCAGCCAACACACTCACGAGAACACCTGATTATAGTCATACACATCATTCCCCTTATCCTAATCTCACTAAAACCAGAACTAGTAATA------------------------------------------
>Naj_sen77
------------------------------------------------------------------------------------------------------------------------------------------------------------------------------------------------------------------------------------------------------------------------------------------------------------------------------------------------------------------------------------------------------------------------------------------------------------------------------------------------------------------------------------------------------------------------------------------------------------------------------------------------------------------------------------------------------------CTAGGAGGATATGGCATCATCCGAATATCACAAACCCTGCCCACACTAAAAACAGATGTCTTCCTCCCATTCATCGTACTATCCCTATGAGGGGCCACTCTAGCGAGCTTAACCTGCCTACAACAAACAGACCTAAAATCCTTAATCGCATACTCCTCAATTAGCCACATAGGGTTAGTAATCGCCTCAGTCTCCATTCAAACACAATGAAGCTTAGCAGGGGCCATAGCCATAATGATTGCCCATGGCTTCACCTCATCAGCCCTGTTCTGTCTAGCAAACACCGCATACGAACGAACAAAAACTCGTATCATGATCCTTACACGAGGATTACACAACATCCTACCAATAACCACAACCTGATGACTACTGGCCAACCTTATAAACATTGCCACTCCACCAAGCATAAATTTCACCAGCGAACTACTAATCGCATCCTCCCTATTCAATTGATGTCCAACATCAATCATCCTATTCGGACTGTTAATATTGATTACAGCCACATACTCCCTACACATATTCCTATCTACACAAATAAGCACACTAACACTAAACACCCCAATCCAACCAACACACTCACGAGAACACCTGATTATAGTCATACACATCATCCCTCTCATCCTAATTTCACTAAAACCAGAACTAGTAATG------------------------------------------
>Naj_sen78
------------------------------------------------------------------------------------------------------------------------------------------------------------------------------------------------------------------------------------------------------------------------------------------------------------------------------------------------------------------------------------------------------------------------------------------------------------------------------------------------------------------------------------------------------------------------------------------------------------------------------------------------------------------------------------------------------------CTAGGAGGATATGGCATCATCCGAATATCACAAACCCTGCCCACACTAAAAACAGATGTCTTCCTCCCATTCATCGTACTATCCCTATGAGGGGCCACTCTAGCGAGCTTAACC---CTACAACAAACAGACCTAAAATCCTTAATCGCATACTCCTCAATTAGCCACATAGGGTTAGTAATCGCCTCAGTCTCCATTCAAACACAATGAAGCCTAGCAGGGGCCATAGCCATAATGATTGCCCATGGCTTCACCTCATCAGCCCTGTTCTGTCTAGCAAACACCGCATACGAACGAACAAAAACTCGTATCATGATCCTTACACGAGGATTACACAACATCCTACCAATAACCACAACCTGATGACTACTGGCCAACCTCATAAACATTGCCACTCCACCAAGCATAAATTTCACCAGCGAACTACTAATCGCATCCTCCCTATTCAATTGATGTCCAACATCAATCATCCTATTCGGGCTGTTAATATTGATTACAGCCACATACTCCCTACACATATTCCTATCTACACAAATAAACACACTAACACTAAACACCCCAATCCAACCAACACACTCACGAGAACACCTGATTATAGTCATACACATCATCCCTCTCATCCTAATT---CTAAAACCAGAACTAGTAATA------------------------------------------
>Naj_sen79
------------------------------------------------------------------------------------------------------------------------------------------------------------------------------------------------------------------------------------------------------------------------------------------------------------------------------------------------------------------------------------------------------------------------------------------------------------------------------------------------------------------------------------------------------------------------------------------------------------------------------------------------------------------------------------------------------------------------GGCATCATCCGAATATCACAAACCCTGCCCACA------ACAGATGTCTTCCTCCCATTCATCGTACTATCCCTATGAGGGGCCACTCTAGCGAGCTTAACCTGCCTACAACAAACAGACCTAAAATCCTTAATCGCATACTCCTCAATTAGCCACATAGGGTTAGTAATCGCCTCAGTCTCCATTCAAACACAATGAAGCTTAGCAGGGGCCATAGCCATAATGATTGCCCATGGCTTCACCTCATCAGCCCTGTTCTGTCTAGCAAACACCGCATACGAACGAACAAAAACTCGTATCATGATCCTTACACGAGGATTACACAACATCCTACCAATAACCACAACCTGATGACTACTGGCCAACCTTATAAACATTGCCACTCCACCAAGCATAAATTTCACCAGCGAACTACTAATCGCATCCTCCCTATTCAATTGATGTCCAACATCAATCATCCTATTCGGACTGTTAATATTGATTACAGCCACATACTCCCTACACATATTCCTATCTACACAAATAAGCACACTAACACTAAACACCCCAATCCAACCAACACACTCACGAGAACACCTGATTATAGTCATACACATCATCCCTCTCATCCTAATTTCACTAAAACCAGAACTAGTAATG------------------------------------------
>Naj_sen80
------------------------------------------------------------------------------------------------------------------------------------------------------------------------------------------------------------------------------------------------------------------------------------------------------------------------------------------------------------------------------------------------------------------------------------------------------------------------------------------------------------------------------------------------------------------------------------------------------------------------------------------------------------------------------------------------------------CTAGGAGGATATGGCATCATCCGAATATCACAAACCCTGCCCACACTAAAAACAGATGTCTTCCTCCCATTCATCGTACTATCCCTATGAGGGGCCACTCTAGCGAGCTTAACCTGCCTACAACAAACAGACCTAAAATCCTTAATCGCATACTCCTCAATTAGCCACATAGGGTTAGTAATCGCCTCAGTCTCCATTCAAACACAATGAAGCTTAGCAGGGGCCATAGCCATAATGATTGCCCATGGCTTCACCTCATCAGCCCTGTTCTGTCTAGCAAACACCGCATACGAACGAACAAAAACTCGTATCATGATCCTTACACGAGGATTACACAACATCCTACCAATAACCACAACCTGATGACTACTGGCCAACCTTATAAACATTGCCACTCCACCAAGCATAAATTTCACCAGCGAACTACTAATCGCATCCTCCCTATTCAATTGATGTCCAACATCAATCATCCTATTCGGACTGTTAATATTGATTACAGCCACATACTCCCTACACATATTCCTATCTACACAAATAAGCACACTAACACTAAACACCCCAATCCAACCAACACACTCACGAGAACACCTGATTATAGTCATACACATCATCCCTCTCATCCTAATTTCACTAAAACCAGAACTAGTAATG------------------------------------------
>Naj_sen81
------------------------------------------------------------------------------------------------------------------------------------------------------------------------------------------------------------------------------------------------------------------------------------------------------------------------------------------------------------------------------------------------------------------------------------------------------------------------------------------------------------------------------------------------------------------------------------------------------------------------------------------------------------------------------------------------------------CTAGGAGGATATGGCATCATCCGAATATCACAAACCCTGCCCACACTAAAAACAGATGTCTTCCTCCCATTCATCGTACTATCCCTATGAGGGGCCACTCTAGCGAGCTTAACCTGCCTACAACAAACAGACCTAAAATCCTTAATCGCATACTCCTCAATTAGCCACATAGGGTTAGTAATCGCCTCAGTCTCCATTCAAACACAATGAAGCCTAGCAGGGGCCATAGCCATAATGATTGCCCATGGCTTCACCTCATCAGCCCTGTTCTGTCTAGCAAACACCGCATACGAACGAACAAAAACTCGTATCATGATCCTTACACGAGGATTACACAACATCCTACCAATAACCACAACCTGATGACTACTGGCCAACCTCATAAACATTGCCACTCCACCAAGCATAAATTTCACCAGCGAACTACTAATCGCATCCTCCCTATTCAATTGATGTCCAACATCAATCATCCTATTCGGGCTGTTAATATTGATTACAGCCACATACTCCCTACACATATTCCTATCTACACAAATAAACACACTAACACTAAACACCCCAATCCAACCAACACACTCACGAGAACACCTGATTATAGTCATACACATCATCCCTCTCATCCTAATTTCACTAAAACCAGAACTAGTAATA------------------------------------------
>Naj_anc82
------------------------------------------------------------------------------------------------------------------------------------------------------------------------------------------------------------------------------------------------------------------------------------------------------------------------------------------------------------------------------------------------------------------------------------------------------------------------------------------------------------------------------------------------------------------------------------------------------------------------------------------------------------------------------------------------------------CTGGGGGGATATGGCATCATCCGAATATCACAAACCCTGCCCACACTAAAAACAGATATCTTCCTCCCATTCATCGTACTATCCCTATGAGGAGCCACCCTAGCAAGCTTAACCTGTCTGCAACAAACAGACCTAAAATCCTTAATCGCATACTCCTCAATTAGCCACATAGGCTTAGTAATCGCCTCAATGTCTATTCAAACACAATGAAGCCTAGCAGGAGCCATAACCATAATGGTCGCCCATGGCTTCACATCATCAGCACTATTCTGTCTAGCAAACACCACGTACGAACGAACAAAAACCCGCATCATGATCCTTACACGAGGATTACACAACATCCTACCAATAACCACAACCTGATGGCTCCTAGCCAACCTTATAAACATTGCCACTCCACCAAGCATAGGTTTCACCAGCGAACTACTAATCGCATCCTCCCTGTTCAATTGATGTCCAACATCAATCATCCTATTCGGACTGTTGATGTTAATTACAGCCACATACTCCCTACACATGTTCCTGTCTACACAAATAAACACACCAATACTAAACACCCCAATTCAACCAATACACTCACGAGAACACCTGATTATAGCTATACACATCATTCCCCTTATCCTAATCTCACTAAAACCAGAACTAGTAATA------------------------------------------
>Naj_anc83
---------------------------------------------------------------------------------------------------------------------------------------------------------------------------------------------------------------------------------------------------------------------------------------------------------------------------------------------------------------------------------------------------------------------------------------------------------------------------------------------------------------------------------------------------------------------------------------------------------------------------------------------------------------------------------------------------------------------------------------------------------------------GTCTTCCTCCCATTCATCGTACTATCCCTATGAGGAGCCACCCTAGCAAGCTTAACCTGTCTGCAACAAACAGACCTAAAATCCTTAATCGCATACTCCTCAATTAGCCACATAGGCTTAGTAATCGCCTCAATGTCTATTCAAACACAATGAAGCCTAGCAGGAGCCATAACCATAATGGTCGCCCATGGCTTCACATCATCAGCACTATTCTGTCTAGCAAACACCACGTACGAACGAACAAAAACC---ATCATGATCCTTACACGAGGATTACACAACATCCTACCAATAACCACAACCTGATGGCTCCTAGCCAACCTTATAAACATTGCCACTCCACCAAGCATAGGTTTCACCAGCGAACTACTAATCGCATCCTCCCTGTTCAATTGATGTCCAACATCAATCATCCTATTCGGACTGTTGATGTTAATTACAGCCACATACTCCCTACACATGTTCCTGTCTACACAAATAAACACACCAATACTA---ACCCCAATTCAACCAATACACTCACGAGAACACCTGATTATA---ATACACATCATTCCCCTTATC---ATCTCACTAAAACCAGAA---GTAATA------------------------------------------
>Naj_anc84
------------------------------------------------------------------------------------------------------------------------------------------------------------------------------------------------------------------------------------------------------------------------------------------------------------------------------------------------------------------------------------------------------------------------------------------------------------------------------------------------------------------------------------------------------------------------------------------------------------------------------------------------------------------------------------------------------------CTGGGGGGATATGGCATCATCCGAATATCACAAGCCCTGCCCACACTAAAAACAGATATCTTCCTCCCATTCATCGTACTATCCCTATGAGGAGCCACCCTAGCAAGCTTAACCTGTCTGCAACAAACAGACCTAAAATCCTTAATCGCATACTCCTCAATTAGCCACATAGGCTTAGTAATCGCCTCAATGTCTATTCAAACACAATGAAGCCTAGCAGGAGCCATAACCATAATGGTCGCCCATGGCTTCACATCATCAGCACTATTCTGTCTAGCAAACACCACGTACGAACGAACAAAAACCCGCATCATGATCCTTACACGAGGATTACACAACATCCTACCAATAACCACAACCTGATGGCTCCTAGCCAACCTTATAAACATTGCCACTCCACCAAGCATAGGTTTCACCAGCGAACTACTAATCGCATCCTCCCTGTTCAACTGATGTCCAACATCAATCATCCTATTCGGACTGTTGATGTTAATTACAGCCACATACTCCCTACACATGTTCCTGTCTACACAAATAAACACACCAATACTAAACACCCCAATTCAACCAATACACTCACGAGAACACCTGATTATAGCTATACACATCATTCCCCTTATCCTAATCTCACTAAAACCAGAACTAGTAATA------------------------------------------
>Naj_anc85
------------------------------------------------------------------------------------------------------------------------------------------------------------------------------------------------------------------------------------------------------------------------------------------------------------------------------------------------------------------------------------------------------------------------------------------------------------------------------------------------------------------------------------------------------------------------------------------------------------------------------------------------------------------------------------------------------------CTGGGGGGATATGGCATCATCCGAATATCACAAACCCTGCCCACACTAAAAACAGATATCTTCCTCCCATTCATCGTACTATCCCTATGAGGAGCCACCCTAGCAAGCTTAACCTGTCTGCAACAAACAGACCTAAAATCCTTAATCGCATACTCCTCAATTAGCCACATAGGCTTAGTAATCGCCTCAATGTCTATTCAAACACAATGAAGCCTAGCAGGAGCCATAACCATAATGGTCGCCCATGGCTTCACATCATCAGCACTATTCTGTCTAGCAAACACCACGTACGAACGAACAAAAACCCGCATCATGATCCTTACACGAGGATTACACAACATCCTACCAATAACCACAACCTGATGGCTCCTAGCCAACCTTATAAACATTGCCACTCCACCAAGCATAGGTTTCACCAGCGAACTACTAATCGCATCCTCCCTGTTCAATTGATGCCCAACATCAATCATCCTATTCGGACTGTTGATGTTAATTACAGCCACATACTCCCTACACATGTTCCTGTCTACACAAATAAACACACCAATACTAAACACCCCAATTCAACCAATACACTCACGAGAACACCTGATTATAGCTATACACATCATTCCCCTTATCCTAATCTCACTAAAACCAGAACTAGTAATA------------------------------------------
>Naj_ann86
---------------------------------------------------------------------------------------------------------------------------------------------------------------------------------------------------------------------------------------------------------------------------------------------------------------------------------------------------------------------------------------------------------------------------------------------------------------------------------------------------------------------------------------------------------------------------------------------------------------------------------------------------------------------------------------------------------------------CTAGGATATATCCGAATATCACAAACCCTGCCCACACTA---ACAGATGTCTTCCTCCCATTTATCGTACTATCCCTGTGGGGGGCCACCCTAGCGAGCTTAACCTGTCTGCAACAAACAGACCTAAAATCCTTAATCGCATACTCCTCAATTAGCCACATAGGCCTAGTAATCGCCTCGGTATCCATTCAAACACAATGAAGCCTAGCAGGGGCCATAACCATAATAATCGCCCACGGCTTCACATCATCAGCACTATTCTGTCTAGCAAACACCACGTACGAACGAACAAAAACTCGCATCATGATCCTTACACGAGGATTACACAACATCCTACCAATAACCACAACCTGGTGGCTCCTGGCCAACCTTATAAACATTGCCACTCCACCAAGCATAAATTTCACCAGCGAACTACTAATCGCATCCTCCCTATTCAATTGATGTCCAACATCAATCATCCTATTCGGACTGTTGATATTAATTACAGCCACATACTCCCTACACATGTTCCTGTCTACACAAATAAACACACCAATACTAAACACCCCAATTCAACCAATACACTCACGAGAACACCTGATTATGACTATACACATCATTCCCCTCATCCTAATTTCACTAAAACCAGAACTAGTAATA------------------------------------------
>Naj_ann87
------------------------------------------------------------------------------------------------------------------------------------------------------------------------------------------------------------------------------------------------------------------------------------------------------------------------------------------------------------------------------------------------------------------------------------------------------------------------------------------------------------------------------------------------------------------------------------------------------------------------------------------------------------------------------------------------------------CTAGGGGGATATGGCATCATCCGAATATCACAAACCCTGCCCACACTAAAAACAGATGTCTTCCTCCCATTTATCGTACTATCCCTGTGGGGGGCCACCCTAGCGAGCTTAACCTGTCTGCAACAAACAGACCTAAAATCCTTAATCGCATACTCCTCAATTAGCCACATAGGCCTAGTAATCGCCTCGGTATCCATTCAAACACAATGAAGCCTAGCAGGGGCCATAACCATAATAATCGCCCACGGCTTCACATCATCAGCACTGTTCTGTCTAGCAAACACCACGTACGAACGAACAAAAACTCGCATCATGATCCTTACACGAGGATTACACAACATCCTACCAATAACCACAACCTGGTGGCTCCTGGCCAACCTTATAAACATTGCCACTCCACCAAGCATAAATTTCACCAGCGAACTACTAATCGCATCCTCCCTATTCAATTGATGTCCAACATCAATCATCCTATTCGGACTGTTGATATTAATTACAGCCACATACTCCCTACACATGTTCCTGTCTACACAAATAAACACACCAATACTAAACACCCCAATTCAACCAATACACTCACGAGAACACCTGATTATGACTATACACATCATTCCCCTCATCCTAATTTCACTAAAACCAGAACTAGTAATA------------------------------------------
>Naj_kao88
---------------------------------------------------------------------------------------------------------------------------------------------------------------------------------------------------------------------------------------------------------------------------------------------------------------------------------------------------------------------------------------------------------------------------------------------------------------------------------------------------------------------------------------------------------------------------------------------------------------------------------------------------------------------------------------CTAGCCGCAGTTCTACTTAAACTAGGAGGATACGGCATTATCCGAATATCCCAAACCCTGCCCACACTAAAAACAGATATATTTCTCCCATTCATCGTACTATCCCTATGAGGGGCTACCCTAGCAAGCCTAACCTGCCTGCAACAAACAGACCTAAAATCTCTAATTGCATACTCCTCAATTAGCCACATAGGCCTAGTAATTGCCGCAATCTCCATTCAAACACAGTGAAGCCTAGCAGGCGCCATGGCCATAATAATTGCTCACGGTTTCACCTCATCAGCACTATTCTGCCTAGCAAACACTACATACGAACGAACCAAAACTCGTATCATAATCCTAACACGAGGCCTCCACAACATCCTACCAATAACTACAACCTGATGACTCCTAGCCAATCTAATAAACATTGCCACCCCACCAAGTATTAACTTCACCAGCGAACTACTAATCGCATCCTCCCTATTCAACTGATGTCCAACCTCAATCATTCTATTTGGACTGTTAATGCTGATTACAGCCACATATTCCCTACACATATTTCTATCTACACAAATAAATACACCAACACTAAACACCCCAACTCAACCAACACACTCACGAGAACACCTACTTATAACAATACACATCATCCCACTCATCCTGATCTCCCTAAAGCCAGAATTAGTA---------------------------------------------
>Naj_mel89
---------------------------------------------------------------------------------------------------------------------------------------------------------------------------------------------------------------------------------------------------------------------------------------------------------------------------------------------------------------------------------------------------------------------------------------------------------------------------------------------------------------------------------------------------------------------------------------------------------------------------------------------------------------------------------------CTAGCCGCAATCCTACTAAAACTAGGCGGATACGGTATCATTCGAATATCTCAAACTCTCCCAACACTAAAAACAGATGTCTTCCTTCCATTCATTGTACTATCCCTATGGGGAGCAACCCTGGCAAGTCTAACCTGCCTACAACAAACAGACTTAAAATCCCTAATCGCATATTCCTCAATTAGCCATATAGGCCTAGTAATCGCCGCAATCTTAATTCAAACACAATGAAGCCTAGCAGGGGCCATGTCTATAATAGTAGCCCACGGATTCACCTCATCAGCACTATTTTGCCTAGCAAACACCACATACGAACGGACCAAGACTCGTATTATAATCCTCACACGAGGCTTTCATAGCATCCTACCAATAACAACAACCTGATGACTCCTGGCTAACCTTATAAACATTGCTACCCCACCAAGCATAAACTTTACCAGCGAACTACTAATTGCATCCTCACTATTCAACTGATGCCCAACCTCAATTATCCTGTTTGGCCTACTAATACTAATTACAGCCACATACTCCCTACATGTGTTCTTATCTACACAAATAAACACACCAACACTAAACACCCCAATCCAACCAACACACTCACGAGAACACCTACTTATAGCGATACACATCATCCCGCTCATCCTAGTCTCCCTAAAACCAGAGCTAGTA---------------------------------------------
>Naj_atr90
---------------------------------------------------------------------------------------------------------------------------------------------------------------------------------------------------------------------------------------------------------------------------------------------------------------------------------------------------------------------------------------------------------------------------------------------------------------------------------------------------------------------------------------------------------------------------------------------------------------------------------------------------------------------------------------------------------------------------------CGAATATCACAAACCCTACCCGCACCAAAAACAGACATATTCCTCCCATTCATCGTACTATCCCTATGGGGGGCTACCCTAGCAAGCCTAACCTGCTTGCAACAAACAGACCTAAAATCTCTAATCGCATACTCCTCAATTAGCCACATAGGCCTAGTAATTGCTGCAATCTCCATTCAAACACAGTGAAGCCTGGCAGGCGCCATGGCCATAATAATTGCCCACGGTTTCACCTCATCAGCACTATTCTGCCTAGCAAACACTACATACGAACGAACCAAAACTCGTATCATGATCCTAACACGAGGCCTCCACAATATCCTACCAATAACTACAACTTGATGACTCCTAGCCAACCTCATAAACATTGCTACCCCGCCAAGTATTAACTTCACCAGCGAACTACTAATCGCATCCTCCCTATTCAACTGATGTCCAACCTCAATCATTCTATTTGGGCTGTTAATGTTGATTACAGCCACATATTCCCTACACATATTTTTATCTACACAGATAAATACACCAACACTAAACACCCCAACTCAACCAACACACTCACGAGAACACCTACTAATAACAATACACATCATCCCACTCATCCTGATCTCCCTAAAGCCAGAATTAGTAATA------------------------------------------
>Naj_atr91
---------------------------------------------------------------------------------------------------------------------------------------------------------------------------------------------------------------------------------------------------------------------------------------------------------------------------------------------------------------------------------------------------------------------------------------------------------------------------------------------------------------------------------------------------------------------------------------------------------------------------------------------------------------------------------------------------------------------------------CGAATATCACAAACCCTACCCGCACCAAAAACAGACATATTCCTCCCATTCATCGTACTATCCCTATGGGGGGCTACCCTAGCAAGCCTAACCTGCTTGCAACAAACAGACCTAAAATCTCTAATCGCATACTCCTCAATTAGCCACATAGGCCTAGTAATTGCTGCAATCTCCATTCAAACACAGTGAAGCCTGGCAGGCGCCATGGCCATAATAATTGCCCACGGTTTCACCTCATCAGCACTATTCTGCCTAGCAAACACTACATACGAACGAACCAAAACTCGTATCATGATCCTAACACGAGGCCTCCACAATATCCTACCAATAACTACAACTTGATGACTCCTAGCCAACCTCATAAACATTGCTACCCCGCCAAGTATTAACTTCACCAGCGAACTACTAATCGCATCCTCCCTATTCAACTGATGTCCAACCTCAATCATTCTATTTGGGCTGTTAATGTTGATTACAGCCACATATTCCCTACACATATTTTTATCTACACAGATAAATACACCAACACTAAACACCCCAACTCAACCAACACACTCACGAGAACACCTACTAATAACAATACACATCATCCCACTCATCCTGATCTCCCTAAAGCCAGAATTAGTAATA------------------------------------------
>Naj_atr92
---------------------------------------------------------------------------------------------------------------------------------------------------------------------------------------------------------------------------------------------------------------------------------------------------------------------------------------------------------------------------------------------------------------------------------------------------------------------------------------------------------------------------------------------------------------------------------------------------------------------------------------------------------------------------------------------------------------------------------CGAATATCACAAACCCTACCCGCACCAAAAACAGACATATTCCTCCCATTCATCGTACTATCCCTATGGGGGGCTACCCTAGCAAGCCTAACCTGCTTGCAACAAACAGACCTAAAATCTCTAATCGCATACTCCTCAATTAGCCACATAGGCCTAGTAATTGCTGCAATCTCCATTCAAACACAGTGAAGCCTGGCAGGCGCCATGGCCATAATAATTGCCCACGGTTTCACCTCATCAGCACTATTCTGCCTAGCAAACACTACATACGAACGAACCAAAACTCGTATCATGATCCTAACACGAGGCCTCCACAATATCCTACCAATAACTACAACTTGATGACTCCTAGCCAACCTCATAAACATTGCTACCCCGCCAAGTATTAACTTCACCAGCGAACTACTAATCGCATCCTCCCTATTCAACTGATGTCCAACCTCAATCATTCTATTTGGGCTGTTAATGTTGATTACAGCCACATATTCCCTACACATATTTTTATCTACACAGATAAATACACCAACACTAAACACCCCAACTCAACCAACACACTCACGAGAACACCTACTAATAACAATACACATCATCCCACTCATCCTGATCTCCCTAAAGCCAGAATTAGTAATA------------------------------------------
>Naj_atr93
---------------------------------------------------------------------------------------------------------------------------------------------------------------------------------------------------------------------------------------------------------------------------------------------------------------------------------------------------------------------------------------------------------------------------------------------------------------------------------------------------------------------------------------------------------------------------------------------------------------------------------------------------------------------------------------------------------------------------------CGAATATCACAAACCCTACCCGCACCAAAAACAGACATATTCCTCCCATTCATCGTACTATCCCTATGGGGGGCTACCCTAGCAAGCCTAACCTGCTTGCAACAAACAGACCTAAAATCTCTAATCGCATACTCCTCAATTAGCCACATAGGCCTAGTAATTGCTGCAATCTCCATTCAAACACAGTGAAGCCTGGCAGGCGCCATGGCCATAATAATTGCCCACGGTTTCACCTCATCAGCACTATTCTGCCTAGCAAACACTACATACGAACGAACCAAAACTCGTATCATGATCCTAACACGAGGCCTCCACAATATCCTACCAATAACTACAACTTGATGACTCCTAGCCAACCTCATAAACATTGCTACCCCGCCAAGTATTAACTTCACCAGCGAACTACTAATCGCATCCTCCCTATTCAACTGATGTCCAACCTCAATCATTCTATTTGGGCTGTTAATGTTGATTACAGCCACATATTCCCTACACATATTTTTATCTACACAGATAAATACACCAACACTAAACACCCCAACTCAACCAACACACTCACGAGAACACCTACTAATAACAATACACATCATCCCACTCATCCTGATCTCCCTAAAGCCAGAATTAGTAATA------------------------------------------
>Naj_kao94
---------------------------------------------------------------------------------------------------------------------------------------------------------------------------------------------------------------------------------------------------------------------------------------------------------------------------------------------------------------------------------------------------------------------------------------------------------------------------------------------------------------------------------------------------------------------------------------------------------------------------------------------------------------------------------------------------------------------------------CGAATATCACAAACCCTGCCCACACTAAAAACAGACATATTCCTCCCATTCGTCGTACTATCCCTATGAGGAGCTACCCTAGCTAGCCTAACCTGCCTGCAACAAACAGACCTAAAATCTCTAATCGCATACTCCTCAATTAGCCACATAGGCCTAGTAATTGCCGCAATCTCCATTCAAACACAGTGAAGCCTAGCAGGTGCCATGGCCATAATAATTGCCCACGGTTTCACCTCATCAGCCCTATTCTGCCTAGCAAACACTACATACGAACGAACCAAAACTCGTATCATGATCCTAACACGAGGCCTCCACAACATCCTACCAATAACTACAACTTGATGACTCCTAGCCAATCTCATAAACATTGCTACCCCACCAAGTATTAATTTCACCAGCGAACTACTAATCGCATCTTCCCTATTCAATTGATGTCCAACCTCAATCATTCTATTTGGACTATTAATGTTGATTACAGCCACATACTCCCTACACATATTTTTATCTACACAGATAAACACACCAACACTAAACACCCCAACTCAACCAACACACTCACGAGAACACCTACTAATAACAATACACATCATCCCACTCATCTTAATCTCCCTAAAACCAGAATTAGTAATA------------------------------------------
>Naj_mel95
---------------------------------------------------------------------------------------------------------------------------------------------------------------------------------------------------------------------------------------------------------------------------------------------------------------------------------------------------------------------------------------------------------------------------------------------------------------------------------------------------------------------------------------------------------------------------------------------------------------------------------------------------------------------------------------------------CTACTAAAACTAGGCGGATACGGCATTATTCGAATATCCCAAACCCTGCCCACAATAAAAACAGATGTCTTCCTTCCATTCATTGTACTATCCCTATGGGGAGCAACCCTGGCAAGTCTAACTTGCCTACAACAAACAGACTTAAAATCCCTAATCGCATATTCCTCAATTAGCCATATAGGCCTAGTAATCGCCGCAATCTTAATTCAAACACAATGAAGCCTAGCAGGGGCCATGTCTATAATAGTAGCCCACGGATTCACTTCATCAGCACTATTTTGCCTAGCAAACACCACCTACGAACGGACCAAGACTCGTATTATAATCCTCACACGAGGCTTTCATAGCATCCTACCAATAACAACAACCTGATGACTCCTGGCTAACCTTATAAACATTGCTACCCCACCAAGCATAAACTTTACCAGCGAACTACTAATTGCATCCTCACTATTCAACTGATGCCCAACCTCAATTATTCTGTTTGGCCTACTAATACTAATTACAGCCACATACTCCCTACATGTGTTCTTATCTACACAAATAAACATACCAACACTAAACACCCCAATCCAACCAACACACTCACGAGAACACCTGCTTATAGCGATACACATCATCCCGCTCATCCTAGTCTCCCTAAAACCAGAGCTA------------------------------------------------
>Naj_kao96
ATGCTCAAACTCATCTTCACAACTACCATACTAATCCCAACAGCCCTAACCCTAAAACCAAAAATACTCATACAATCAACAACATCATACTCATTTATCCTTGCACTTATTAGCCTTAACTACCTAACACCCAAATCAAACGCATACCTGTCATTGGACTCCATCTCAAGCCCTCTACTCGCACTATCCTACTGACTTCTACCAATAACCATCCTAGCTAGCCAACACACACTATCCAAAGAACCCGTACAACGACAACGAACATTTCTAGCAACACTAATTACTCTTCAACTGTTTATCTCACTAACATTTACAGCCTACACTCTAACCCTAATATATGTTATATTTGAAGCTACATTAATCCCCACCATAGTAATCATCACACGATGAGGACAACAAGCCGAACGACTAACAGCAGGCACATATTTCATGTTATACACTCTAACAACATCAATACCCCTACTTATATCGACCCTTTTCCTAAACAACACATCAAACACCCCAACCCTATTTACACAAATCGCACAAACAAACAATCAGTGAACCGAACTAATCCTATGGCTAGCCTGCCTAACCGCTTTCCTAGCAAAAATACCTATCTATGGCCTGCACCTTTGACTACCCAAAGCCCACGTCGAAGCTCCAATCGCCGGATCTATAATTCTAGCCGCAGTTCTACTTAAACTAGGAGGATACGGCATTATCCGAATATCCCAAACCCTGCCCACACTAAAAACAGATATATTTCTCCCATTCATCGTACTATCCCTATGAGGGGCTACCCTAGCAAGCCTAACCTGCCTGCAACAAACAGACCTAAAATCTCTAATTGCATACTCCTCAATTAGCCACATAGGCCTAGTAATTGCCGCAATCTCCATTCAAACACAGTGAAGCCTAGCAGGCGCCATGGCCATAATAATTGCTCACGGTTTCACCTCATCAGCACTATTCTGCCTAGCAAACACTACATACGAACGAACCAAAACTCGTATCATAATCCTAACACGAGGCCTCCACAACATCCTACCAATAACTACAATCTGATGACTCCTAGCCAATCTAATAAACATTGCCACCCCACCAAGTATTAACTTCACCAGCGAACTACTAATCGCATCCTCCCTATTCAACTGATGTCCAACCTCAATCATTCTATTTGGACTGTTAATGCTGATTACAGCCACATATTCCCTACACATATTTCTATCTACACAAATAAATACACCAACACTAAACACCCCAACTCAACCAACACACTCACGAGAACACCTACTTATAACAATACACATCATCCCACTCATCCTGATCTCCCTAAAGCCAGAATTAGTAATA------------------------------------------
>Naj_naj97
---------------------------------------------------------------------------------------------------------------------------------------------------------------------------------------------------------------------------------------------------------------------------------------------------------------------------------------------------------------------------------------------------------------------------------------------------------------------------------------------------------------------------------------------------------------------------------------------------------------------------------------------------------------------------------------------------------AAACTGGGCGGATACGGCATTATTCGAATAGCCCAAACCCTACCCACACTAAAAACAGATGTATTCCTCCCATTCATCGTACTATCCCTATGGGGAGCCACCCTAGCAAGCTTAACCTGCCTACAACAAACAGACCTAAAATCTCTAATCGCATATTCCTCAATTAGTCACATAGGCCTAGTAATCGCCGCAATCTCCATTCAAACACAATGAAGCCTAGCAGGGGCTATAGCCATAATAATTGCCCACGGTTTCACCTCATCAGCACTATTCTGCCTAGCAAACACTACATACGAGCGAACCAAGACTCGTATTATGATTCTAACACGAGGCTTCCACAACATCCTACCAATAACTACAACCTGATGACTCCTAGCCAACCTCATAAACATTGCCACTCCACCAAGTATTAACTTCACCTGCGAACTACTAATCGCATCCTCCCTATTCAACTGATGTCCAACCTCAATCATTCTATTTGGACTGTTAATGCTAATTACAGCCACATACTCCCTACACATATTTTTATCTACACAAATAAATACGCCAACACTAAACACCCATATTCAACCAATACACTCACGAGAACACCTGCTTATAACAATACATATCATCCCGCTTATCCTAATCTCTCTAAAACCAGAATTAGTA---------------------------------------------
>Naj_kao98
---------------------------------------------------------------------------------------------------------------------------------------------------------------------------------------------------------------------------------------------------------------------------------------------------------------------------------------------------------------------------------------------------------------------------------------------------------------------------------------------------------------------------------------------------------------------------------------------------------------------------------------------------------------------------------------------------------AAACTAGGAGGATACGGCATTATCCGAATATCCCAAACCCTGCCCACACTAAAAACAGATATATTTCTCCCATTCATCGTACTATCCCTATGAGGGGCTACCCTAGCAAGCCTAACCTGCCTGCAACAAACAGACCTAAAATCTCTAATTGCATACTCCTCAATTAGCCACATAGGCCTAGTAATTGCCGCAATCTCCATTCAAACACAGTGAAGCCTAGCAGGCGCCATGGCCATAATAATTGCTCACGGTTTCACCTCATCAGCACTATTCTGCCTAGCAAACACTACATACGAACGAACCAAAACTCGTATCATAATCCTAACACGAGGCCTCCACAACATCCTACCAATAACTACAACCTGATGACTCCTAGCCAATCTAATAAACATTGCCACCCCACCAAGTATTAACTTCACCAGCGAACTACTAATCGCATCCTCCCTATTCAACTGATGTCCAACCTCAATCATTCTATTTGGACTGTTAATGCTGATTACAGCCACATATTCCCTACACATATTTCTATCTACACAAATAAATACACCAACACTAAACACCCCAACTCAACCAACACACTCACGAGAACACCTACTTATAACAATACACATCATCCCACTCATCCTGATCTCCCTAAAGCCAGAATTAGTA---------------------------------------------
>Naj_atr99
---------------------------------------------------------------------------------------------------------------------------------------------------------------------------------------------------------------------------------------------------------------------------------------------------------------------------------------------------------------------------------------------------------------------------------------------------------------------------------------------------------------------------------------------------------------------------------------------------------------------------------------------------------------------------------------------------------AAACTAGGAGGATACGGCATTATTCGAATATCACAAACCCTACCCGCACCAAAAACAGACATATTCCTCCCATTCATCGTACTATCCCTATGAGGGGCTACTCTAGCAAGCCTAACCTGCTTGCAACAAACAGACCTAAAATCTCTAATCGCATACTCCTCAATTAGCCACATAGGCCTAGTAATCGCTGCAATCTCCATTCAAACACAGTGAAGCCTAGCAGGCGCCATGGCCATAATAATTGCTCACGGTTTCACCTCATCAGCACTATTCTGCCTAGCAAACACTACATACGAACGAACCAAAACTCGTATTATGATCCTAACACGAGGCCTCCACAACATCCTACCAATAACTACAACTTGATGACTCCTAGCCAACCTCATAAACATTGCTACCCCACCAAGTATTAACTTCACCAGCGAACTACTAATCGCATCCTCCCTATTCAACTGATGTCCAACCTCAATCATTCTATTTGGGCTGTTAATGTTGATTACAGCCACATACTCCCTACACATATTTTTATCTACACAGATAAATACACCAACACTAAACACCCCAACTCAACCAACACACTCACGAGAACACCTACTAATAACAATACACATCATCCCACTCATCCTGATCTCCCTAAAGCCAGAATTAGTA---------------------------------------------
>Naj_ann100
---------------------------------------------------------------------------------------------------------------------------------------------------------------------------------------------------------------------------------------------------------------------------------------------------------------------------------------------------------------------------------------------------------------------------------------------------------------------------------------------------------------------------------------------------------------------------------------------------------------------------------------------------------------------------------------------------------AAACTAGGGGGATATGGCATCATCCGAATATCACAAACCCTGCCCACACTAAAAACAGATGTCTTCCTCCCATTTATCGTACTATCCCTGTGGGGGGCCACCCTAGCGAGCTTAACCTGTCTGCAACAAACAGACCTAAAATCCTTAATCGCATACTCCTCAATTAGCCACATAGGCCTAGTAATCGCCTCGGTATCCATTCAAACACAATGAAGCCTAGCAGGGGCCATAACCATAATAATCGCCCACGGCTTCACATCATCAGCACTGTTCTGTCTAGCAAACACCACGTACGAACGAACAAAAACTCGCATCATGATCCTTACACGAGGATTACACAACATCCTACCAATAACCACAACCTGGTGGCTCCTGGCCAACCTTATAAACATTGCCACTCCACCAAGCATAAATTTCACCAGCGAACTACTAATCGCATCCTCCCTATTCAATTGATGTCCAACATCAATCATCCTATTCGGACTGTTGATATTAATTACAGCCACATACTCCCTACACATGTTCCTGTCTACACAAATAAACACACCAATACTAAACACCCCAATTCAACCAATACACTCACGAGAACACCTGATTATGACTATACACATCATTCCCCTCATCCTAATTTCACTAAAACCAGAACTAGTA---------------------------------------------
>Naj_naj101
---------------------------------------------------------------------------------------------------------------------------------------------------------------------------------------------------------------------------------------------------------------------------------------------------------------------------------------------------------------------------------------------------------------------------------------------------------------------------------------------------------------------------------------------------------------------------------------------------------------------------------------------------------------------------------------------------CTACTAAAACTGGGCGGATACGGCATTATTCGAATAGCCCAAACCCTGCCCACACTAAAAACAGATGTCTTCCTCCCATTCATCGTACTATCCCTATGGGGAGCCACCCTAGCAAGCTTAACCTGCCTACAACAAACAGACTTAAAATCTCTAATCGCATACTCCTCAATTAGCCACATAGGCTTAGTAATCGCCGCAATCTCCATTCAAACACAATGAAGCCTAGCAGGGGCCATAGCCATAATAATTGCCCACGGTTTCACCTCATCAGCACTATTCTGCTTAGCAAACACTACATACGAGCGAACCAAGACTCGTATTATGATCCTAACACGAGGCTTCCATAACATCCTACCAATAACTACTACCTGATGGCTCCTAGCCAACCTCATAAACATTGCCACCCCACCAAGTATTAACTTCACCTGTGAACTACTAATCGCATCCTCCCTATTCAACTGATGTCCAACCTCAATCATTCTATTTGGACTGTTGATGCTAATTACAGCCACATACTCCCTACACATATTTCTATCTACACAAATAAATACACCAACACTAAACACCCATATTCAACCAACACACTCACGAGAACACCTACTTATAACAATACATATCATCCCACTCATCCTAGTCTCTCTAAAACCAGAATTAGTAATA------------------------------------------
>Naj_gui102
---------------------------------------------------------------------------------------------------------------------------------------------------------------------------------------------------------------------------------------------------------------------------------------------------------------------------------------------------------------------------------------------------------------------------------------------------------------------------------------------------------------------------------------------------------------------------------------------------------------------------------------------------------------------------------------------------CTACTAAAACTAGGCGGATACGGCATTATTCGTATATCCCAAACCCTGCCTACAATAAAAACAGATATCTTCCTCCCATTCATTGTGCTATCCCTTTGAGGAGCAATCCTGGCAAGCCTGACCTGCCTACAACAAACAGACTTAAAGTCCCTAATCGCATACTCCTCAATTAGCCACATAGGCCTGGTAATTGCTGCAATCTCAATTCAAACACAGTGAAGCCTAGCAGGGGCCATAACCATAATGGTAGCCCACGGATTCACCTCATCAGCACTATTTTGCCTAGCAAACACCACATACGAACGAACCAAAACTCGTATTATAATCCTCACACGAGGCTTTCACAACATCCTACCAATAACGACAACATGATGGCTCTTGGCTAACCTTATAAACACTGCTACCCCACCGAGCATAAACTTTACTAGCGAACTACTAATTGCATCCTCATTATTCAACTGATGCCCAACCTCAATCATCCTGTTCGGCCTACTAATACTAATTACAGCCACATACTCCCTACATATGTTTTTATCTACGCAAATAAACACACCAACACTTAATACCCCAATTCAACCAACACACTCACGAGAACACCTACTTATAACAATACACATCATCCCGCTCATCCTGGTCTCCCTAAAACCAGAACTAGTAATA------------------------------------------
>Naj_gui103
---------------------------------------------------------------------------------------------------------------------------------------------------------------------------------------------------------------------------------------------------------------------------------------------------------------------------------------------------------------------------------------------------------------------------------------------------------------------------------------------------------------------------------------------------------------------------------------------------------------------------------------------------------------------------------------------------CTACTAAAACTAGGCGGATACGGCATTATTCGTATATCCCAAACCCTGCCTACAATAAAAACAGATATCTTCCTCCCATTCATTGTGCTATCCCTTTGAGGAGCAATCCTGGCAAGCCTGACCTGCCTACAACAAACAGACTTAAAGTCCCTAATCGCATACTCCTCAATTAGCCACATAGGCCTGGTAATTGCTGCAATCTCAATTCAAACACAGTGAAGCCTAGCAGGGGCCATAACCATAATGGTAGCCCACGGATTCACCTCATCAGCACTATTTTGCCTAGCAAACACCACATACGAACGAACCAAAACTCGTATTATAATCCTCACACGAGGCTTTCACAACATCCTACCAATAACGACAACATGATGGCTCTTGGCTAACCTTATAAACACTGCTACCCCACCGAGCATAAACTTTACTAGCGAACTACTAATTGCATCCTCATTATTCAACTGATGCCCAACCTCAATCATCCTGTTCGGTCTACTAATACTAATTACAGCCACATACTCCCTACATATGTTTTTATCTACGCAAATAAACACACCAACACTTAATACCCCAATTCAACCAACACACTCACGAGAACACCTACTTATAACAATACACATCATCCCGCTCATCCTGGTCTCCCTAAAACCAGAACTAGTAATA------------------------------------------
>Naj_gui104
---------------------------------------------------------------------------------------------------------------------------------------------------------------------------------------------------------------------------------------------------------------------------------------------------------------------------------------------------------------------------------------------------------------------------------------------------------------------------------------------------------------------------------------------------------------------------------------------------------------------------------------------------------------------------------------------------CTACTAAAACTAGGCGGATACGGCATTATTCGTATATCCCAAACCCTGCCTACAATAAAAACAGATATCTTCCTCCCATTCATTGTGCTATCCCTTTGAGGAGCAATCCTGGCAAGCCTGACCTGCCTACAACAAACAGACTTAAAATCCCTAATCGCATACTCCTCAATTAGCCACATAGGCCTGGTAATTGCTGCAATCTCAATTCAAACACAGTGAAGCCTAGCAGGGGCCATAACCATAATGGTAGCCCACGGATTCACCTCATCAGCACTATTTTGCCTAGCAAACACCACATACGAACGAACCAAAACTCGTATTATAATCCTCACACGAGGCTTTCACAACATCCTACCAATAACGACAACATGATGGCTCTTGGCTAACCTTATAAACACTGCTACCCCACCGAGCATAAACTTTACCAGCGAACTACTAATTGCATCCTCATTATTCAACTGATGCCCAACCTCAATCATCCTGTTCGGCCTACTAATACTAATTACAGCCACATACTCCCTACATATGTTTTTATCTACGCAAATAAACACACCAACACTTAATACCCCAATTCAACCAACACACTCACGAGAACACCTACTTATAACAATACACATCATCCCGCTCATCCTGGTCTCCCTAAAACCAGAACTAGTAATA------------------------------------------
>Naj_gui105
---------------------------------------------------------------------------------------------------------------------------------------------------------------------------------------------------------------------------------------------------------------------------------------------------------------------------------------------------------------------------------------------------------------------------------------------------------------------------------------------------------------------------------------------------------------------------------------------------------------------------------------------------------------------------------------------------CTACTAAAACTAGGCGGATACGGCATTATTCGTATATCCCAAACCCTGCCTACAATAAAAACAGATATCTTCCTCCCATTCATTGTGCTATCTCTTTGAGGAGCAATCCTGGCAAGCCTGACCTGCCTACAACAAACAGACTTAAAGTCCCTAATCGCATACTCCTCAATTAGCCACATAGGCCTGGTAATTGCTGCAATCTCAATTCAAACACAGTGAAGCCTAGCAGGGGCCATAACCATAATGGTAGCCCACGGATTCACCTCATCAGCACTATTTTGCCTAGCAAACACCACATACGAACGAACCAAAACTCGTATTATAATCCTCACACGAGGCTTTCACAACATCCTACCAATAACGACAACATGATGGCTCTTGGCTAACCTTATAAACACTGCTACCCCACCGAGCATAAACTTTACCAGCGAACTACTAATTGCATCCTCATTATTCAACTGATGCCCAACCTCAATCATCCTGTTCGGTCTACTAATACTAATTACAGCCACATACTCCCTACATATGTTTTTATCTACGCAAATAAACACACCAACACTTAATACCCCAATTCAACCAACACACTCACGAGAACACCTACTTATAACAATACACATCATCCCGCTCATCCTGGTCTCCCTAAAACCAGAACTAGTAATA------------------------------------------
>Naj_gui106
---------------------------------------------------------------------------------------------------------------------------------------------------------------------------------------------------------------------------------------------------------------------------------------------------------------------------------------------------------------------------------------------------------------------------------------------------------------------------------------------------------------------------------------------------------------------------------------------------------------------------------------------------------------------------------------------------CTACTAAAACTAGGCGGATACGGCATTATTCGTATATCCCAAACCCTGCCTACAATAAAAACAGATATCTTCCTCCCATTCATTGTGCTATCCCTTTGAGGAGCAATCCTGGCAAGCCTGACCTGCCTACAACAAACAGACTTAAAGTCCCTAATCGCATACTCCTCAATTAGCCACATAGGCCTGGTAATTGCTGCAATCTCAATTCAAACACAGTGAAGCCTAGCAGGGGCCATAACCATAATGGTAGCCCACGGATTCACCTCATCAGCACTATTTTGCCTAGCAAACACCACATACGAACGAACCAAAACTCGTATTATAATCCTCACACGAGGCTTTCACAACATCCTACCAATAACGACAACATGATGGCTCTTGGCTAACCTTATAAACACTGCTACCCCACCGAGCATAAACTTTACCAGCGAACTACTAATTGCATCCTCATTATTCAACTGATGCCCAACCTCAATCATCCTGTTCGGTCTACTAATACTAATTACAGCCACATACTCCCTACATATGTTTTTATCTACGCAAATAAACACACCAACACTTAATACCCCAATTCAACCAACACACTCACGAGAACACCTACTTATAACAATACACATCATCCCGCTCATCCTGGTCTCCCTAAAACCAGAACTAGTAATA------------------------------------------
>Naj_gui107
---------------------------------------------------------------------------------------------------------------------------------------------------------------------------------------------------------------------------------------------------------------------------------------------------------------------------------------------------------------------------------------------------------------------------------------------------------------------------------------------------------------------------------------------------------------------------------------------------------------------------------------------------------------------------------------------------CTACTAAAACTAGGCGGATACGGCATTATTCGTATATCCCAAACCCTGCCTACAATAAAAACAGATATCTTCCTCCCATTCATTGTGCTATCCCTTTGAGGAGCAATCCTGGCAAGCCTGACCTGCCTACAACAAACAGACTTAAAGTCCCTAATCGCATACTCCTCAATTAGCCACATAGGCCTGGTAATTGCTGCAATCTCAATTCAAACACAGTGAAGCCTAGCAGGGGCCATAACCATAATGGTAGCCCACGGATTCACCTCATCAGCACTATTTTGCCTAGCAAACACCACATACGAACGAACCAAAACTCGTATTATAATCCTCACACGAGGCTTTCACAACATCCTACCAATAACGACAACATGATGGCTCTTGGCTAACCTTATAAACACTGCTACCCCACCGAGCATAAACTTTACCAGCGAACTACTAATTGCATCCTCATTATTCAACTGATGCCCAACCTCAATCATCCTGTTCGGTCTACTAATACTAATTACAGCCACATACTCCCTACATATGTTTTTATCTACGCAAATAAACACACCAACACTTAATACCCCAATTCAACCAACACACTCACGAGAACACCTACTTATAACAATACACATCATCCCGCTCATCCTGGTCTCCCTAAAACCAGAACTAGTAATA------------------------------------------
>Naj_gui108
---------------------------------------------------------------------------------------------------------------------------------------------------------------------------------------------------------------------------------------------------------------------------------------------------------------------------------------------------------------------------------------------------------------------------------------------------------------------------------------------------------------------------------------------------------------------------------------------------------------------------------------------------------------------------------------------------CTACTAAAACTAGGCGGATACGGCATTATTCGTATATCCCAAACCCTGCCTACAATAAAAACAGATATCTTCCTCCCATTCATTGTGCTATCCCTTTGAGGAGCAACCCTGGCAAGCCTGACCTGCCTACAACAAACAGACTTAAAGTCCCTAATCGCATACTCCTCAATTAGCCACATAGGCCTGGTAATTGCTGCAATCTCAATTCAAACACAGTGAAGCCTAGCAGGGGCCATAACCATAATGGTAGCCCACGGATTCACCTCATCAGCACTATTTTGCCTAGCAAACACCACATACGAACGAACCAAAACTCGTATTATAATCCTCACACGAGGCTTTCACAACATCCTACCAATAACGACAACATGATGGCTCTTGGCTAACCTTATAAACACTGCTACCCCACCGAGCATAAACTTTACCAGCGAACTACTAATTGCATCCTCATTATTCAACTGATGCCCAACCTCAATCATCCTGTTCGGTCTACTAATACTAATTACAGCCACATACTCCCTACATATGTTTTTATCTACGCAAATAAACACACCAACACTAAATACCCCAATTCAACCAACACACTCACGAGAACATCTACTTATAACAATACACATCATCCCGCTCATCCTGGTCTCCCTAAAACCAGAACTAGTAATA------------------------------------------
>Naj_gui109
---------------------------------------------------------------------------------------------------------------------------------------------------------------------------------------------------------------------------------------------------------------------------------------------------------------------------------------------------------------------------------------------------------------------------------------------------------------------------------------------------------------------------------------------------------------------------------------------------------------------------------------------------------------------------------------------------CTACTAAAACTAGGCGGATACGGCATTATTCGTATATCCCAAACCCTGCCTACAATAAAAACAGATATCTTCCTCCCATTCATTGTGCTATCCCTTTGAGGAGCAATCCTGGCAAGCCTGACCTGCCTACAACAAACAGACTTAAAGTCCCTAATCGCATACTCCTCAATTAGCCACATAGGCCTGGTAATTGCTGCAATCTCAATTCAAACACAGTGAAGCCTAGCAGGGGCCATAACCATAATGGTAGCCCACGGATTCACCTCATCAGCACTATTTTGCCTAGCAAACACCACATACGAACGAACCAAAACTCGTATTATAATCCTCACACGAGGCTTTCACAACATCCTACCAATAACGACAACATGATGGCTCTTGGCTAACCTTATAAACACTGCTACCCCACCGAGCATAAACTTTACCAGCGAACTACTAATTGCATCCTCATTATTCAACTGATGCCCAACCTCAATCATCCTGTTCGGTCTACTAATACTAATTACAGCCACATACTCCCTACATATGTTTTTATCTACGCAAATAAACACACCAACACTTAATACCCCAATTCAACCAACACACTCACGAGAACACCTGCTTATAACAATACACATCATCCCGCTCATCCTGGTCTCCCTAAAACCAGAACTAGTAATA------------------------------------------
>Naj_gui110
---------------------------------------------------------------------------------------------------------------------------------------------------------------------------------------------------------------------------------------------------------------------------------------------------------------------------------------------------------------------------------------------------------------------------------------------------------------------------------------------------------------------------------------------------------------------------------------------------------------------------------------------------------------------------------------------------CTACTAAAACTAGGCGGATACGGCATTATTCGTATATCCCAAACCCTGCCTACAATAAAAACAGATATCTTCCTCCCATTCATTGTGCTATCCCTTTGAGGAGCAATCCTGGCAAGCCTGACCTGCCTACAACAAACAGACTTAAAGTCCCTAATCGCATACTCCTCAATTAGCCACATAGGCCTGGTAATTGCTGCAATCTCAATTCAAACACAGTGAAGCCTAGCAGGGGCCATAACCATAATGGTAGCCCACGGATTCACCTCATCAGCACTATTTTGCCTAGCAAACACCACATACGAACGAACCAAAACTCGTATTATAATCCTCACACGAGGCTTTCACAACATCCTACCAATAACGACAACATGATGGCTCTTGGCTAACCTTATAAACACTGCTACCCCACCGAGCATAAACTTTACCAGCGAACTACTAATTGCATCCTCATTATTCAACTGATGCCCAACCTCAATCATCCTGTTCGGTCTACTAATACTAATTACAGCCACATACTCCCTACATATGTTTTTATCTACGCAAATAAACACACCAACACTTAATACCCCAATTCAACCAACACACTCACGAGAACACCTACTTATAACAATACACATCATCCCGCTCATCCTGGTCTCCCTAAAACCAGAACTAGTAATA------------------------------------------
>Naj_gui111
---------------------------------------------------------------------------------------------------------------------------------------------------------------------------------------------------------------------------------------------------------------------------------------------------------------------------------------------------------------------------------------------------------------------------------------------------------------------------------------------------------------------------------------------------------------------------------------------------------------------------------------------------------------------------------------------------CTACTAAAACTAGGCGGATATGGCATTATTCGTATATCCCAAACCCTACCTACAATAAAAACAGACATCTTCCTCCCATTCATTGTGCTATCCCTTTGAGGAGCAACCCTGGCAAGCCTGACCTGCCTACAACAAACAGACTTAAAGTCCCTAATCGCATACTCCTCGATTAGCCACATAGGCCTGGTAATTGCCGCAATCTCAATTCAAACACAGTGAAGCCTAGCAGGGGCCATAACCATAATGGTAGCCCACGGATTCACCTCATCAGCACTATTTTGCCTAGCAAACACCACATACGAACGAACCAAAACTCGTATTATAATCCTCACACGAGGCTTTCACAACATCCTACCAATAACGACAACATGATGGCTCTTGGCTAACCTTATAAACATTGCTACCCCACCGAGCATAAACTTTACCAGCGAACTACTAATTGCATCCTCATTATTCAACTGATGCCCAACCTCAATCATCCTGTTCGGTCTACTAATACTAATTACAGCCACATACTCCCTACATATATTTTTATCTACGCAAATAAACACACCAACACTAAATACCCCAATTCAACCAACACACTCACGAGAACACCTACTTATAACAATACACATCATCCCGCTCATCCTGGTCTCCCTAAAACCAGAACTAGTAATA------------------------------------------
>Naj_gui112
---------------------------------------------------------------------------------------------------------------------------------------------------------------------------------------------------------------------------------------------------------------------------------------------------------------------------------------------------------------------------------------------------------------------------------------------------------------------------------------------------------------------------------------------------------------------------------------------------------------------------------------------------------------------------------------------------CTACTAAAACTAGGCGGATACGGCATTATTCGTATATCCCAAACCCTGCCTACAATAAAAACAGATATCTTCCTCCCATTCATTGTGCTATCCCTTTGAGGAGCAATCCTGGCAAGCCTGACCTGCCTACAACAAACAGACTTAAAGTCCCTAATCGCATACTCCTCAATTAGCCACATAGGCCTGGTAATTGCTGCAATCTCAATTCAAACACAGTGAAGCCTAGCAGGGGCCATAACCATAATGGTAGCCCACGGATTCACCTCATCAGCACTATTTTGCCTAGCAAACACCACATACGAACGAACCAAAACTCGTATTATAATCCTCACACGAGGCTTTCACAACATCCTACCAATAACGACAACATGATGGCTCTTGGCTAACCTTATAAACACTGCTACCCCACCGAGCATAAACTTTACTAGCGAACTACTAATTGCATCCTCATTATTCAACTGATGCCCAACCTCAATCATCCTGTTCGGTCTACTAATACTAATTACAGCCACATACTCCCTACATATGTTTTTATCTACGCAAATAAACACACCAACACTTAATACCCCAATTCAACCAACACACTCACGAGAACACCTACTTATAACAATACACATCATCCCGCTCATCCTGGTCTCCCTAAAACCAGAACTAGTAATA------------------------------------------
>Naj_gui113
---------------------------------------------------------------------------------------------------------------------------------------------------------------------------------------------------------------------------------------------------------------------------------------------------------------------------------------------------------------------------------------------------------------------------------------------------------------------------------------------------------------------------------------------------------------------------------------------------------------------------------------------------------------------------------------------------CTACTAAAACTAGGCGGATACGGCATTATTCGTATATCCCAAACCCTGCCTACAATAAAAACAGATATCTTCCTCCCATTCATTGTGCTATCCCTTTGAGGAGCAATCCTGGCAAGCCTGACCTGCCTACAACAAACAGACTTAAAGTCCCTAATCGCATACTCCTCAATTAGCCACATAGGCCTGGTAATTGCTGCAATCTCAATTCAAACACAGTGAAGCCTAGCAGGGGCCATAACCATAATGGTAGCCCACGGATTCACCTCATCAGCACTATTTTGCCTAGCAAACACCACATACGAACGAACCAAAACTCGTATTATAATCCTCACACGAGGCTTTCACAACATCCTACCAATAACGACAACATGATGGCTCTTGGCTAACCTTATAAACACTGCTACCCCACCGAGCATAAACTTTACTAGCGAACTACTAATTGCATCCTCATTATTCAACTGATGCCCAACCTCAATCATCCTGTTCGGTCTACTAATACTAATTACAGCCACATACTCCCTACATATGTTTTTATCTACGCAAATAAACACACCAACACTTAATACCCCAATTCAACCAACACACTCACGAGAACACCTACTTATAACAATACACATCATCCCGCTCATCCTGGTCTCCCTAAAACCAGAACTAGTAATA------------------------------------------
>Naj_gui114
---------------------------------------------------------------------------------------------------------------------------------------------------------------------------------------------------------------------------------------------------------------------------------------------------------------------------------------------------------------------------------------------------------------------------------------------------------------------------------------------------------------------------------------------------------------------------------------------------------------------------------------------------------------------------------------------------CTACTAAAACTAGGCGGATACGGCATTATTCGTATATCCCAAACCCTGCCTACAATAAAAACAGATATCTTCCTCCCATTCATTGTGCTATCCCTTTGAGGAGCAATCCTGGCAAGCCTGACCTGCCTACAACAAACAGACTTAAAGTCCCTAATCGCATACTCCTCAATTAGCCACATAGGCCTGGTAATTGCTGCAATCTCAATTCAAACACAGTGAAGCCTAGCAGGGGCCATAACCATAATGGTAGCCCACGGATTCACCTCATCAGCACTATTTTGCCTAGCAAACACCACATACGAACGAACCAAAACTCGTATTATAATCCTCACACGAGGCTTTCACAACATCCTACCAATAACGACAACATGATGGCTCTTGGCTAACCTTATAAACACTGCTACCCCACCGAGCATAAACTTTACTAGCGAACTACTAATTGCATCCTCATTATTCAACTGATGCCCAACCTCAATCATCCTGTTCGGTCTACTAATACTAATTACAGCCACATACTCCCTACATATGTTTTTATCTACGCAAATAAACACACCAACACTTAATACCCCAATTCAACCAACACACTCACGAGAACACCTACTTATAACAATACACATCATCCCGCTCATCCTGGTCTCCCTAAAACCAGAACTAGTAATA------------------------------------------
>Naj_mel115
---------------------------------------------------------------------------------------------------------------------------------------------------------------------------------------------------------------------------------------------------------------------------------------------------------------------------------------------------------------------------------------------------------------------------------------------------------------------------------------------------------------------------------------------------------------------------------------------------------------------------------------------------------------------------------------------------CTACTAAAACTAGGCGGATACGGCATTATTCGAATATCCCAAACCCTGCCCACAATAAAAACAGATGTCTTCCTTCCATTCATTGTACTATCCCTATGGGGAGCAACCCTGGCAAGTCTAACCTGCCTACAACAAACAGACTTAAAATCCCTAATCGCATATTCCTCAATTAGCCATATAGGCCTAGTAATCGCCGCAATCTTAATTCAAACACAATGAAGCCTAGCAGGGGCCATGTCTATAATAGTAGCCCACGGATTCACCTCATCAGCACTATTTTGCCTAGCAAACACCACATACGAACGGACCAAGACTCGTATTATAATCCTCACACGAGGCTTTCATAGCATCCTACCAATAACAACAACCTGATGACTCCTGGCTAACCTTATAAACATTGCTACCCCACCAAGCATAAACTTTACCAGCGAACTACTAATTGCATCCTCACTATTCAACTGATGCCCAACCTCAATTATCCTGTTTGGCCTACTAATACTAATTACAGCCACATACTCCCTACATGTGTTCTTATCTACACAAATAAACACACCAACACTAAACACCCCAATCCAACCAACACACTCACGAGAACACCTACTTATAGCGATACACATCATCCCGCTCATCCTAGTCTCCCTAAAACCAGAGCTAGTAATA------------------------------------------
>Naj_mel116
---------------------------------------------------------------------------------------------------------------------------------------------------------------------------------------------------------------------------------------------------------------------------------------------------------------------------------------------------------------------------------------------------------------------------------------------------------------------------------------------------------------------------------------------------------------------------------------------------------------------------------------------------------------------------------------------------CTACTAAAACTAGGCGGATACGGCATTATTCGAATATCCCAAACCCTGCCCACAATAAAAACAGATGTCTTCCTTCCATTCATTGTACTATCCCTATGGGGAGCAACCCTGGCAAGTCTAACTTGCCTACAACAAACAGACTTAAAATCCCTAATCGCATATTCCTCAATTAGCCATATAGGCCTAGTAATCGCCGCAATCTTAATTCAAACACAATGAAGCCTAGCAGGGGCCATGTCTATAATAGTAGCCCACGGATTCACTTCATCAGCACTATTTTGCCTAGCAAACACCACCTACGAACGGACCAAGACTCGTATTATAATCCTCACACGAGGCTTTCATAGCATCCTACCAATAACAACAACCTGATGACTCCTGGCTAACCTTATAAACATTGCTACCCCACCAAGCATAAACTTTACCAGCGAACTACTAATTGCATCCTCACTATTCAACTGATGCCCAACCTCAATTATTCTGTTTGGCCTACTAATACTAATTACAGCCACATACTCCCTACATGTGTTCTTATCTACACAAATAAACATACCAACACTAAACACCCCAATCCAACCAACACACTCACGAGAACACCTGCTTATAGCGATACACATCATCCCGCTCATCCTAGTCTCCCTAAAACCAGAGCTAGTAATA------------------------------------------
>Naj_mel117
---------------------------------------------------------------------------------------------------------------------------------------------------------------------------------------------------------------------------------------------------------------------------------------------------------------------------------------------------------------------------------------------------------------------------------------------------------------------------------------------------------------------------------------------------------------------------------------------------------------------------------------------------------------------------------------------------CTACTAAAACTAGGCGGATACGGCATTATTCGAATATCCCAAACCCTGCCCACAATAAAAACAGATGTCTTCCTTCCATTCATTGTACTATCCCTATGGGGAGCAACCCTGGCAAGTCTAACTTGCCTACAACAAACAGACTTAAAATCCCTAATCGCATATTCCTCAATTAGCCATATAGGCCTAGTAATCGCCGCAATCTTAATTCAAACACAATGAAGCCTAGCAGGGGCCATGTCTATAATAGTAGCCCACGGATTCACTTCATCAGCACTATTTTGCCTAGCAAACACCACCTACGAACGGACCAAGACTCGTATTATAATCCTCACACGAGGCTTTCATAGCATCCTACCAATAACAACAACCTGATGACTCCTGGCTAACCTTATAAACATTGCTACCCCACCAAGCATAAACTTTACCAGCGAACTACTAATTGCATCCTCACTATTCAACTGATGCCCAACCTCAATTATTCTGTTTGGCCTACTAATACTAATTACAGCCACATACTCCCTACATGTGTTCTTATCTACACAAATAAACATACCAACACTAAACACCCCAATCCAACCAACACACTCACGAGAACACCTGCTTATAGCGATACACATCATCCCGCTCATCCTAATCTCCCTAAAACCAGAGCTAGTAATA------------------------------------------
>Naj_mel118
---------------------------------------------------------------------------------------------------------------------------------------------------------------------------------------------------------------------------------------------------------------------------------------------------------------------------------------------------------------------------------------------------------------------------------------------------------------------------------------------------------------------------------------------------------------------------------------------------------------------------------------------------------------------------------------------------CTACTAAAACTAGGCGGATACGGCATTATTCGAATATCCCAAACCCTGCCCACAATAAAAACAGATGTCTTCCTTCCATTCATTGTACTATCCCTATGGGGAGCAACCCTGGCAAGTCTAACTTGCCTACAACAAACAGACTTAAAATCCCTAATCGCATATTCCTCAATTAGCCATATAGGCCTAGTAATCGCCGCAATCTTAATTCAAACACAATGAAGCCTAGCAGGGGCCATGTCTATAATAGTAGCCCACGGATTCACTTCATCAGCACTATTTTGCCTAGCAAACACCACCTACGAACGGACCAAGACTCGTATTATAATCCTCACACGAGGCTTTCATAGCATCCTACCAATAACAACAACCTGATGACTCCTGGCTAACCTTATAAACATTGCTACCCCACCAAGCATAAACTTTACCAGCGAACTACTAATTGCATCCTCACTATTCAACTGATGCCCAACCTCAATTATTCTGTTTGGCCTACTAATACTAATTACAGCCACATACTCCCTACATGTGTTCTTATCTACACAAATAAACATACCAACACTAAACACCCCAATCCAACCAACACACTCACGAGAACACCTGCTTATAGCGATACACATCATCCCGCTCATCCTAGTCTCCCTAAAACCAGAGCTAGTAATA------------------------------------------
>Naj_mel119
---------------------------------------------------------------------------------------------------------------------------------------------------------------------------------------------------------------------------------------------------------------------------------------------------------------------------------------------------------------------------------------------------------------------------------------------------------------------------------------------------------------------------------------------------------------------------------------------------------------------------------------------------------------------------------------------------CTACTAAAACTAGGCGGATACGGCATTATTCGAATATCCCAAACCCTGCCCACAATAAAAACAGATGTCTTCCTTCCATTCATTGTACTATCCCTATGGGGAGCAACCCTGGCAAGTCTAACTTGCCTACAACAAACAGACTTAAAATCCCTAATCGCATATTCCTCAATTAGCCATATAGGCCTAGTAATCGCCGCAATCTTAATTCAAACACAATGAAGCCTAGCAGGGGCCATGTCTATAATAGTAGCCCACGGATTCACTTCATCAGCACTATTTTGCCTAGCAAACACCACATACGAACGGACCAAGACTCGTATTATAATCCTCACACGAGGCTTTCATAGCATCCTACCAATAACAACAACCTGATGACTCCTGGCTAACCTTATAAACATTGCTACCCCACCAAGCATAAACTTTACCAGCGAACTACTAATTGCATCCTCACTATTCAACTGATGCCCAACCTCAATTATCCTGTTTGGCCTACTAATACTAATTACAGCCACATACTCCCTACATGTGTTCTTATCTACACAAATAAACATACCAACACTAAACACCCCAATCCAACCAACACACTCACGAGAACACCTACTTATAGCGATACACATCATCCCGCTCATCCTAGTCTCCCTAAAACCAGAGCTAGTAATA------------------------------------------
>Naj_mel120
---------------------------------------------------------------------------------------------------------------------------------------------------------------------------------------------------------------------------------------------------------------------------------------------------------------------------------------------------------------------------------------------------------------------------------------------------------------------------------------------------------------------------------------------------------------------------------------------------------------------------------------------------------------------------------------------------CTACTAAAACTAGGCGGATACGGCATTATTCGAATATCCCAAACCCTGCCCACAATAAAAACAGATGTCTTCCTTCCATTCATTGTACTATCCCTATGGGGAGCAACCCTGGCAAGTCTAACTTGCCTACAACAAACAGACTTAAAATCCCTAATCGCATATTCCTCAATTAGCCATATAGGCCTAGTAATCGCCGCAATCTTAATTCAAACACAATGAAGCCTAGCAGGGGCCATGTCTATAATAGTAGCCCACGGATTCACTTCATCAGCACTATTTTGCCTAGCAAACACCACATACGAACGGACCAAGACTCGTATTATAATCCTCACACGAGGCTTTCATAGCATCCTACCAATAACAACAACCTGATGACTCCTGGCTAACCTTATAAACATTGCTACCCCACCAAGCATAAACTTTACCAGCGAACTACTAATTGCATCCTCACTATTCAACTGATGCCCAACCTCAATTATCCTGTTTGGCCTACTAATACTAATTACAGCCACATACTCCCTACATGTGTTCTTATCTACACAAATAAACATACCAACACTAAACACCCCAATCCAACCAACACACTCACGAGAACACCTACTTATAGCGATACACATCATCCCGCTCATCCTAGTCTCCCTAAAACCAGAGCTAGTAATA------------------------------------------
>Naj_mel121
---------------------------------------------------------------------------------------------------------------------------------------------------------------------------------------------------------------------------------------------------------------------------------------------------------------------------------------------------------------------------------------------------------------------------------------------------------------------------------------------------------------------------------------------------------------------------------------------------------------------------------------------------------------------------------------------------CTACTAAAACTAGGCGGATACGGCATTATTCGAATATCCCAAACCCTGCCCACAATAAAAACAGATGTCTTCCTTCCATTCATTGTACTATCCCTATGGGGAGCAACCCTGGCAAGTCTAACTTGCCTACAACAAACAGACTTAAAATCCCTAATCGCATATTCCTCAATTAGCCATATAGGCCTAGTAATCGCCGCAATCTTAATTCAAACACAATGAAGCCTAGCAGGGGCCATGTCTATAATAGTAGCCCACGGATTCACTTCATCAGCACTATTTTGCCTAGCAAACACCACATACGAACGGACCAAGACTCGTATTATAATCCTCACACGAGGCTTTCATAGCATCCTACCAATAACAACAACCTGATGACTCCTGGCTAACCTTATAAACATTGCTACCCCACCAAGCATAAACTTTACCAGCGAACTACTAATTGCATCCTCACTATTCAACTGATGCCCAACCTCAATTATCCTGTTTGGCCTACTAATACTAATTACAGCCACATACTCCCTACATGTGTTCTTATCTACACAAATAAACATACCAACACTAAACACCCCAATCCAACCAACACACTCACGAGAACACCTACTTATAGCGATACACATCATCCCGCTCATCCTAGTCTCCCTAAAACCAGAGCTAGTAATA------------------------------------------
>Naj_mel122
---------------------------------------------------------------------------------------------------------------------------------------------------------------------------------------------------------------------------------------------------------------------------------------------------------------------------------------------------------------------------------------------------------------------------------------------------------------------------------------------------------------------------------------------------------------------------------------------------------------------------------------------------------------------------------------------------CTACTAAAACTAGGCGGATACGGCATTATTCGAATATCCCAAACCCTGCCCACAATAAAAACAGATGTCTTCCTTCCATTCATTGTACTATCCCTATGGGGAGCAACCCTGGCAAGTCTAACTTGCCTACAACAAACAGACTTAAAATCCCTAATCGCATATTCCTCAATTAGCCATATAGGCCTAGTAATCGCCGCAATCTTAATTCAAACACAATGAAGCCTAGCAGGGGCCATGTCTATAATAGTAGCCCACGGATTCACTTCATCAGCACTATTTTGCCTAGCAAACACCACATACGAACGGACCAAGACTCGTATTATAATCCTCACACGAGGCTTTCATAGCATCCTACCAATAACAACAACCTGATGACTCCTGGCTAACCTTATAAACATTGCTACCCCACCAAGCATAAACTTTACCAGCGAACTACTAATTGCATCCTCACTATTCAACTGATGCCCAACCTCAATTATCCTGTTTGGCCTACTAATACTAATTACAGCCACATACTCCCTACATGTGTTCTTATCTACACAAATAAACATACCAACACTAAACACCCCAATCCAACCAACACACTCACGAGAACACCTACTTATAGCGATACACATCATCCCGCTCATCCTAGTCTCCCTAAAACCAGAGCTAGTAATA------------------------------------------
>Naj_mel123
---------------------------------------------------------------------------------------------------------------------------------------------------------------------------------------------------------------------------------------------------------------------------------------------------------------------------------------------------------------------------------------------------------------------------------------------------------------------------------------------------------------------------------------------------------------------------------------------------------------------------------------------------------------------------------------------------CTACTAAAACTAGGCGGATACGGCATTATTCGAATATCCCAAACCCTGCCCACAATAAAAACAGATGTCTTCCTTCCATTCATTGTACTATCCCTATGGGGAGCAACCCTGGCAAGTCTAACTTGCCTACAACAAACAGACTTAAAATCCCTAATCGCATATTCCTCAATTAGCCATATAGGCCTAGTAATCGCCGCAATCTTAATTCAAACACAATGAAGCCTAGCAGGGGCCATGTCTATAATAGTAGCCCACGGATTCACTTCATCAGCACTATTTTGCCTAGCAAACACCACATACGAACGGACCAAGACTCGTATTATAATCCTCACACGAGGCTTTCATAGCATCCTACCAATAACAACAACCTGATGACTCCTGGCTAACCTTATAAACATTGCTACCCCACCAAGCATAAACTTTACCAGCGAACTACTAATTGCATCCTCACTATTCAACTGATGCCCAACCTCAATTATCCTGTTTGGCCTACTAATACTAATTACAGCCACATACTCCCTACATGTGTTCTTATCTACACAAATAAACATACCAACACTAAACACCCCAATCCAACCAACACACTCACGAGAACACCTACTTATAGCGATACACATCATCCCGCTCATCCTAGTCTCCCTAAAACCAGAGCTAGTAATA------------------------------------------
>Naj_mel124
---------------------------------------------------------------------------------------------------------------------------------------------------------------------------------------------------------------------------------------------------------------------------------------------------------------------------------------------------------------------------------------------------------------------------------------------------------------------------------------------------------------------------------------------------------------------------------------------------------------------------------------------------------------------------------------------------CTACTAAAACTAGGCGGATACGGCATTATTCGAATATCCCAAACCCTGCCCACAATAAAAACAGATGTCTTCCTTCCATTCATTGTACTATCCCTATGGGGGGCAACCCTGGCAAGTCTAACTTGCCTACAACAAACAGACTTAAAATCCCTAATCGCATATTCCTCAATTAGCCATATAGGCCTAGTAATCGCCGCAATCTTAATTCAAACACAATGAAGCCTAGCAGGGGCCATATCTATAATAGTAGCCCACGGATTCACTTCATCAGCACTATTTTGCCTAGCAAACACCACATACGAACGGACCAAGACTCGTATTATAATCCTCACACGAGGCTTTCATAGCATCCTACCAATAACAACAACCTGGTGGCTCCTGGCTAACCTTATAAACATCGCTACCCCACCAAGCATAAACTTTACCAGCGAACTACTCATTGCATCCTCACTATTCAACTGATGCCCAACCTCAATTATCCTGTTTGGCCTACTAATACTAATTACAGCCACATACTCCCTACATGTGTTCTTATCTACACAAATAAACATACCAACACTAAACACCCCAATCCAACCAACACACTCACGAGAACACCTACTTATAGCAATACACATCATCCCGCTCATCCTAGTCTCCCTAAAACCAGAACTAGTAATA------------------------------------------
>Naj_mel125
---------------------------------------------------------------------------------------------------------------------------------------------------------------------------------------------------------------------------------------------------------------------------------------------------------------------------------------------------------------------------------------------------------------------------------------------------------------------------------------------------------------------------------------------------------------------------------------------------------------------------------------------------------------------------------------------------CTACTAAAACTAGGCGGATACGGCATTATTCGAATATCCCAAACCCTGCCCACAATAAAAACAGATGTCTTCCTTCCATTCATTGTACTATCCCTATGGGGGGCAACCCTGGCAAGTCTAACTTGCCTACAACAAACAGACTTAAAATCCCTAATCGCATATTCCTCAATTAGCCATATAGGCCTAGTAATCGCCGCAATCTTAATTCAAACACAATGAAGCCTAGCAGGGGCCATATCTATAATAGTAGCCCACGGATTCACTTCATCAGCACTATTTTGCCTAGCAAACACCACATACGAACGGACCAAGACTCGTATTATAATCCTCACACGAGGCTTTCATAGCATCCTACCAATAACAACAACCTGGTGGCTCCTGGCTAACCTTATAAACATCGCTACCCCACCAAGCATAAACTTTACCAGCGAACTACTCATTGCATCCTCACTATTCAACTGATGCCCAACCTCAATTATCCTGTTTGGCCTACTAATACTAATTACAGCCACATACTCCCTACATGTGTTCTTATCTACACAAATAAACATACCAACACTAAACACCCCAATCCAACCAACACACTCACGAGAACACCTACTTATAGCAATACACATCATCCCGCTCATCCTAGTCTCCCTAAAACCAGAACTAGTAATA------------------------------------------
>Naj_mel126
---------------------------------------------------------------------------------------------------------------------------------------------------------------------------------------------------------------------------------------------------------------------------------------------------------------------------------------------------------------------------------------------------------------------------------------------------------------------------------------------------------------------------------------------------------------------------------------------------------------------------------------------------------------------------------------------------CTACTAAAACTAGGCGGATACGGCATTATTCGAATATCCCAAACCCTGCCCACAATAAAAACAGATGTCTTCCTTCCATTCATTGTACTATCCCTATGGGGGGCAACCCTGGCAAGTCTAACTTGCCTACAACAAACAGACTTAAAATCCCTAATCGCATATTCCTCAATTAGCCATATAGGCCTAGTAATCGCCGCAATCTTAATTCAAACACAATGAAGCCTAGCAGGGGCCATATCTATAATAGTAGCCCACGGATTCACTTCATCAGCACTATTTTGCCTAGCAAACACCACATACGAACGGACCAAGACTCGTATTATAATCCTCACACGAGGCTTTCATAGCATCCTACCAATAACAACAACCTGGTGGCTCCTGGCTAACCTTATAAACATCGCTACCCCACCAAGCATAAACTTTACCAGCGAACTACTCATTGCATCCTCACTATTCAACTGATGCCCAACCTCAATTATCCTGTTTGGCCTACTAATACTAATTACAACCACATACTCCCTACATGTGTTCTTATCTACACAAATAAACATACCAACACTAAACACCCCAATCCAACCAACACACTCACGAGAACACTTACTTATAGCAATACACATCATCCCGCTCATCCTAGTCTCCCTAAAACCAGAACTAGTAATA------------------------------------------
>Naj_mel127
---------------------------------------------------------------------------------------------------------------------------------------------------------------------------------------------------------------------------------------------------------------------------------------------------------------------------------------------------------------------------------------------------------------------------------------------------------------------------------------------------------------------------------------------------------------------------------------------------------------------------------------------------------------------------------------------------CTACTAAAACTAGGCGGATACGGCATTATTCGAATATCCCAAACCCTGCCCACAATAAAAACAGATGTCTTCCTTCCATTCATTGTACTATCCCTGTGGGGAGCAACCCTGGCAAGTCTAACTTGCCTACAACAAACAGACTTAAAATCCCTAATCGCATATTCCTCAATTAGCCATATAGGCCTAGTAATCGCCGCAATCTTAATTCAAACACAATGAAGCCTAGCAGGGGCCATATCTATAATAGTAGCCCACGGATTCACTTCATCAGCACTATTTTGCCTAGCAAACACCACATACGAACGGACCAAAACTCGTATTATAATCCTCACACGAGGCTTTCATAGCATCCTACCAATAACAACAACCTGATGACTCCTGGCTAACCTTATAAACATTGCTACCCCGCCAAGCATAAACTTTACCAGCGAACTACTAATTGCATCCTCACTATTCAACTGATGCCCAACCTCAATTATCCTATTTGGCCTACTAATACTAATTACGGCCACATACTCCCTACATGTGTTCTTATCTACACAAATAAACATACCAACACTAAACACCCCAATCCAACCAACACACTCACGAGAACACCTACTTATAGCAATACACATCATCCCGCTCATCCTAGTCTCCCTAAAACCGGAGCTAGTAATA------------------------------------------
>Naj_mel128
---------------------------------------------------------------------------------------------------------------------------------------------------------------------------------------------------------------------------------------------------------------------------------------------------------------------------------------------------------------------------------------------------------------------------------------------------------------------------------------------------------------------------------------------------------------------------------------------------------------------------------------------------------------------------------------------------CTACTAAAACTAGGCGGATACGGCATTATTCGAATATCCCAAACCCTGCCCACAATAAAAACAGATGTCTTCCTTCCATTCATTGTACTATCCCTATGGGGAGCAACCCTGGCAAGTCTAACCTGCCTACAACAAACAGACTTAAAATCCCTAATCGCATACTCCTCAATTAGCCATATAGGCCTAGTAATCGCCGCAATCTTAATTCAAACACAATGAAGCCTAGCAGGGGCCATGTCTATAATAGTAGCCCACGGATTCACTTCATCAGCACTATTTTGCCTAGCAAACACCACATACGAACGGACCAAGACTCGTATTATAATCCTCACACGAGGCTTTCATAGCATCCTACCAATAACAACAACCTGATGACTCCTGGCTAACCTTATAAACATTGCTACCCCACCAAGCATAAACTTTACCAGCGAACTACTAATTGCATCCTCACTATTCAACTGATGCCCAACCTCAATTATCCTGTTTGGCCTACTAATACTAATTACAGCCACATACTCCCTACATGTGTTCTTATCTACACAAATAAACATACCAACACTAAACACCCCAATCCAACCAACACACTCACGAGAACACCTACTTATAGCGATACACATCATCCCGCTCATCCTAGTCTCCCTAAAACCAGAGCTAGTAATA------------------------------------------
>Naj_sav129
---------------------------------------------------------------------------------------------------------------------------------------------------------------------------------------------------------------------------------------------------------------------------------------------------------------------------------------------------------------------------------------------------------------------------------------------------------------------------------------------------------------------------------------------------------------------------------------------------------------------------------------------------------------------------------------------------------------------------------------------------------------------ATCTTCCTCCCATTTATTGTACTGTCCCTCTGAGGAGCAGCCCTAGCGAGCCTAACTTGCCTACAACAGACAGACTTAAAATCTTTAATCGCATATTCCTCAATCAGTCACATAGGCCTAGTAATCGCCGCAATCTTAATCCAAACACAATGAAGCCTAGCAGGTGCCATATCCATAATAGTAGCCCACGGATTCACCTCATCAGCACTATTCTGCCTAGCAAACACCACATACGAACGAACCAAGACTCGTATTATAATCCTCACACGAGGCTTTCATAACATCCTACCAATAACCACAACCTGATGGCTCCTGGCTAACCTTATAAATATTGCCACCCCACCAAGCATAAACTTTACCAGTGAACTCCTAATTGCATCATCCCTATTTAATTGATGCCCAACCTCAATCATTCTATTTGGTCTATTAATGCTAATTACAGCCACATACTCCCTACATATGTTCTTATCCACACAAATAAACGCACAAACATTAAACACCCCAATTCAACCAACACACTCACGAGAACACCTACTTATAACAATACACATCATCCCCCTCATCCTAATTTCCCTAAAACCAGAATTAGTAATA------------------------------------------
>Naj_sav130
---------------------------------------------------------------------------------------------------------------------------------------------------------------------------------------------------------------------------------------------------------------------------------------------------------------------------------------------------------------------------------------------------------------------------------------------------------------------------------------------------------------------------------------------------------------------------------------------------------------------------------------------------------------------------------------------------CTGCTAAAACTAGGTGGGTACGGCATTATTCGAATATCACAAACCCTGCCCACACTAAAAACAGATATCTTCCTCCCATTTATTGTACTGTCCCTCTGAGGAGCAGCCCTAGCGAGCCTAACTTGCCTACAACAGACAGACTTAAAATCTTTAATCGCATATTCCTCAGTTAGTCACATAGGCCTAGTAATCGCCGCAATCTTAATCCAAACACAATGAAGCCTAGCAGGTGCCATATCCATAATAGTAGCCCACGGATTCACCTCATCAGCACTATTCTGCCTAGCAAACACCACATACGAACGAACCAAGACTCGTATTATAATCCTCACACGAGGCTTTCACAACATCCTACCAATAACCACAACCTGATGGCTCCTGGCTAACCTTATAAATATTGCCACCCCACCAAGCATAAACTTTACCAGTGAACTCCTAATTGCATCATCCCTATTCAATTGATGCCCAACCTCAATCATTCTATTTGGTCTATTAATGCTAATTACAGCCACATACTCCCTACATATGTTCTTATCCACACAAATAAACGCACAAACATTAAACACCCCAATTCAACCAACACACTCACGAGAACACCTACTTATAACAATACACATCATCCCCCTCATCCTAATTTCCCTAAAACCAGAATTAGTAATA------------------------------------------
>Naj_sav131
---------------------------------------------------------------------------------------------------------------------------------------------------------------------------------------------------------------------------------------------------------------------------------------------------------------------------------------------------------------------------------------------------------------------------------------------------------------------------------------------------------------------------------------------------------------------------------------------------------------------------------------------------------------------------------------------------CTACTAAAACTAGGCGGGTACGGCATTATTCGAATATCACAAACCCTGCCCACACTAAAAACAGATATCTTCCTCCCATTTATTGTACTGTCCCTCTGAGGAGCAGCCCTAGCGAGCCTAACTTGCCTACAACAGACAGACTTAAAATCTTTAATCGCATATTCCTCAATCAGTCACATAGGCCTAGTAATCGCCGCAATCTTAATCCAAACACAATGAAGCCTAGCAGGTGCCATATCCATAATAGTAGCCCACGGATTCACCTCATCAGCACTATTCTGCCTAGCAAACACCACATACGAACGAACCAAGACTCGTATTATAATCCTCACACGAGGCTTTCATAACATCCTACCAATAACCACAACCTGATGGCTCCTGGCTAACCTTATAAATATTGCCACCCCACCAAGCATAAACTTTACCAGTGAACTCCTAATTGCATCATCCCTATTCAATTGATGCCCAACCTCAATCATTCTATTTGGTCTATTAATGCTAATTACAGCCACATACTCCCTACATATGTTCTTATCCACACAAATAAACGCACAAACATTAAACACCCCAATTCAACCAACACACTCACGAGAACACCTACTTATAACAATACACATTATCCCCCTCATCCTAATTTCCCTAAAACCAGAATTAGTAATA------------------------------------------
>Naj_sav132
---------------------------------------------------------------------------------------------------------------------------------------------------------------------------------------------------------------------------------------------------------------------------------------------------------------------------------------------------------------------------------------------------------------------------------------------------------------------------------------------------------------------------------------------------------------------------------------------------------------------------------------------------------------------------------------------------CTACTAAAACTAGGCGGGTACGGCATTATTCGAATATCACAAACCCTGCCCACACTAAAAACAGATATCTTCCTCCCATTTATTGTACTGTCCCTCTGAGGAGCAGCCCTAGCGAGCCTAACTTGCCTACAACAGACAGACTTAAAATCTTTAATCGCATATTCCTCAATCAGTCATATAGGCCTAGTAATCGCCGCAATCTTAATCCAAACACAATGAAGCCTAGCAGGTGCCATATCCATAATAGTAGCCCACGGATTCACCTCATCAGCACTATTCTGCCTAGCAAACACCACATACGAACGAACCAAGACTCGTATTATAATCCTCACACGAGGCTTTCACAACATCCTACCAATAACCACAACCTGATGACTCCTGGCTAACCTTATAAATATTGCCACCCCACCAAGCATAAACTTTACCAGTGAACTCCTAATTGCATCATCCTTATTCAATTGATGCCCAACCTCAATCATTCTATTTGGTCTATTAATACTAATTACAGCCACATACTCCCTACATATGTTCTTATCCACACAAATAAACGCACAAACATTAAACACCCCAATTCAACCAACACACTCACGAGAACACCTACTTATAACAATACACATCATCCCCCTCATCCTAATCTCCCTAAAACCAGAATTAGTAATA------------------------------------------
>Naj_sav133
---------------------------------------------------------------------------------------------------------------------------------------------------------------------------------------------------------------------------------------------------------------------------------------------------------------------------------------------------------------------------------------------------------------------------------------------------------------------------------------------------------------------------------------------------------------------------------------------------------------------------------------------------------------------------------------------------CTACTAAAACTAGGCGGGTACGGCATTATTCGAATATCACAAACCCTGCCCACACTAAAAACAGATATCTTCCTCCCATTTATTGTACTGTCCCTCTGAGGAGCAGCCCTAGCGAGCCTAACTTGCCTACAACAGACAGACTTAAAATCTTTAATCGCATATTCCTCAATCAGTCATATAGGCCTAGTAATCGCCGCAATCTTAATCCAAACACAATGAAGCCTAGCAGGTGCCATATCCATAATAGTAGCCCACGGATTCACCTCATCAGCACTATTCTGCCTAGCAAACACCACATACGAACGAACCAAGACTCGTATTATAATCCTCACACGAGGCTTTCACAACATCCTACCAATAACCACAACCTGATGACTCCTGGCTAACCTTATAAATATTGCCACCCCACCAAGCATAAACTTTACCAGTGAACTCCTAATTGCATCATCCTTATTCAATTGATGCCCAACCTCAATCATTCTATTTGGTCTATTAATACTAATTACAGCCACATACTCCCTACATATGTTCTTATCCACACAAATAAACGCACAAACATTAAACACCCCAATTCAACCAACACACTCACGAGAACACCTACTTATAACAATACACATCATCCCCCTCATCCTAATCTCCCTAAAACCAGAATTAGTAATA------------------------------------------
>Naj_sav134
---------------------------------------------------------------------------------------------------------------------------------------------------------------------------------------------------------------------------------------------------------------------------------------------------------------------------------------------------------------------------------------------------------------------------------------------------------------------------------------------------------------------------------------------------------------------------------------------------------------------------------------------------------------------------------------------------CTGCTAAAACTAGGTGGGTACGGCATTATTCGAATATCACAAACCCTGCCCACACTAAAAACAGATATCTTCCTCCCATTTATTGTACTGTCCCTCTGAGGAGCAGCCCTAGCGAGCCTAACTTGCCTACAACAGACAGACTTAAAATCTTTAATCGCATATTCCTCAATCAGTCACATAGGCCTAGTAATCGCCGCAATCTTAATCCAAACACAATGAAGCCTAGCAGGTGCCATATCCATAATAGTAGCCCACGGATTCACCTCATCAGCACTATTCTGCCTAGCAAACACCACATACGAACGAACCAAGACTCGTATTATAATCCTCACACGAGGCTTTCACAACATCCTACCAATAACCACAACCTGATGGCTCCTGGCTAACCTTATAAATATTGCCACCCCACCAAGCATAAACTTTACCAGTGAACTCCTAATTGCATCATCCCTATTCAATTGATGCCCAACCTCAATCATTCTATTTGGTCTATTAATGCTAATTACAGCCACATACTCCCTACATATGTTCTTATCCACACAAATAAACGCACAAACATTAAACACCCCAATTCAACCAACACACTCACGAGAACACCTACTTATAACAATACACATCATCCCCCTCATCCTAATTTCCCTAAAACCAGAATTAGTAATA------------------------------------------
>Naj_sub135
---------------------------------------------------------------------------------------------------------------------------------------------------------------------------------------------------------------------------------------------------------------------------------------------------------------------------------------------------------------------------------------------------------------------------------------------------------------------------------------------------------------------------------------------------------------------------------------------------------------------------------------------------------------------------------------------------CTACTAAAACTGGGCGGGTACGGCATTATTCGAATATCACAAACCCTACCCACACTAAAAACAGATGTCTTCCTCCCATTTATTGTACTCTCCCTGTGGGGAGCAACCCTAGCAAGCCTAACTTGCCTACAACAGACAGACCTAAAATCCCTAATCGCATACTCCTCAATTAGTCACATAGGCCTAGTAATCGCCGCAATCTCAATTCAAACACAATGAAGCCTAGCAGGCGCCATATCCATAATAGTAGCCCACGGATTCACCTCATCAGCACTATTCTGCCTAGCAAACACCACATACGAACGAACCAAGACTCGCATTATAATTCTCACACGGGGCTTTCACAACATCCTACCAATAACCACAACCTGATGGCTCCTAGCCAACCTTATAAACATTGCTACCCCACCAAGCATAAACTTTACCAGTGAGCTCCTAATTGCATCATCCCTATTCAATTGATGCCCAACCTCAATTATTCTATTTGGTCTATTAATACTAATTACAGCCACATACTCCCTACACATATTCTTATCTACACAAATAAACGCACCAACACTAAACACCACAACTCAACCAACACACTCACGAGAACACCTACTTATAACAATACACATCATCCCCCTCATCCTGATCTCCCTAAAACCAGAATTAGTAATC------------------------------------------
>Naj_sub136
---------------------------------------------------------------------------------------------------------------------------------------------------------------------------------------------------------------------------------------------------------------------------------------------------------------------------------------------------------------------------------------------------------------------------------------------------------------------------------------------------------------------------------------------------------------------------------------------------------------------------------------------------------------------------------------------------CTACTAAAACTGGGCGGGTACGGCATTATTCGAATATCACAAACCCTACCCACACTAAAAACAGATGTCTTCCTCCCATTTATTGTACTCTCCCTGTGGGGAGCAACCCTAGCAAGCCTAACTTGCCTACAACAGACAGACCTAAAATCCCTAATCGCATACTCCTCAATTAGTCACATAGGCCTAGTAATCGCCGCAATCTCAATTCAAACACAATGAAGCCTAGCAGGCGCCATATCCATAATAGTAGCCCACGGATTCACCTCATCAGCACTATTCTGCCTAGCAAACACCACATACGAACGAACCAAGACTCGCATTATAATTCTCACACGGGGCTTTCACAACATCCTACCAATAACCACAACCTGATGGCTCCTAGCCAACCTTATAAACATTGCTACCCCACCAAGCATAAACTTTACCAGTGAGCTCCTAATTGCATCATCCCTATTCAATTGATGCCCAACCTCAATTATTCTATTTGGTCTATTAATACTAATTACAGCCACATACTCCCTACACATATTCTTATCTACACAAATAAACGCACCAACACTAAACACCACAACTCAACCAACACACTCACGAGAACACCTACTTATAACAATACACATCATCCCCCTCATCCTGATCTCCCTAAAACCAGAATTAGTAATC------------------------------------------
>Naj_sub137
---------------------------------------------------------------------------------------------------------------------------------------------------------------------------------------------------------------------------------------------------------------------------------------------------------------------------------------------------------------------------------------------------------------------------------------------------------------------------------------------------------------------------------------------------------------------------------------------------------------------------------------------------------------------------------------------------CTACTAAAACTGGGCGGGTACGGCATTATTCGAATATCACAAACCCTACCCACACTAAAAACAGATGTCTTCCTCCCATTTATTGTACTCTCCCTGTGGGGAGCAACCCTAGCAAGCCTAACTTGCCTACAACAGACAGACCTAAAATCCCTAATCGCATACTCCTCAATTAGTCACATAGGCCTAGTAATCGCCGCAATCTCAATTCAAACACAATGAAGCCTAGCAGGCGCCATATCCATAATAGTAGCCCACGGATTCACCTCATCAGCACTATTCTGCCTAGCAAACACCACATACGAACGAACCAAGACTCGCATTATAATTCTCACACGGGGCTTTCACAACATCCTACCAATAACCACAACCTGATGGCTCCTAGCCAACCTTATAAACATTGCTACCCCACCAAGCATAAACTTTACCAGTGAGCTCCTAATTGCATCATCCCTATTCAATTGATGCCCAACCTCAATTATTCTATTTGGTCTATTAATACTAATTACAGCCACATACTCCCTACACATATTCTTATCTACACAAATAAACGCACCAACACTAAACACCACAACTCAACCAACACACTCACGAGAACACCTACTTATAACAATACACATCATCCCCCTCATCCTGATCTCCCTAAAACCAGAATTAGTAATC------------------------------------------
>Naj_sub138
---------------------------------------------------------------------------------------------------------------------------------------------------------------------------------------------------------------------------------------------------------------------------------------------------------------------------------------------------------------------------------------------------------------------------------------------------------------------------------------------------------------------------------------------------------------------------------------------------------------------------------------------------------------------------------------------------------AAACTAGGCGGGTACGGCATTATTCGAATATCACAAACCCTACCCACACTAAAAACAGATATCTTCCTCCCATTTATTGTACTCTCCCTGTGGGGAGCAACCCTAGCAAGCCTAACTTGCCTACAACAAACAGACTTAAAATCCCTAATCGCATATTCCTCGATTAGTCACATAGGCCTAGTAATCGCCGCAATCTCAATTCAAACACAATGAAGCCTAGCAGGCGCCATATCCATAATAGTAGCCCACGGATTCACCTCATCAGCACTATTCTGCCTAGCAAACACCACATACGAACGAACCAAGACTCGCATTATAATTCTCACACGGGGCTTTCACAACATCCTACCAATAACCACAACCTGATGACTCCTAGCCAACCTTATAAACATTGCTACCCCACCAAGCATAAACTTTACCAGCGAACTCCTAATTGCATCATCCCTATTCAATTGATGCCCAACCTCAATTATTCTATTTGGTCTATTAATACTAATTACAGCCACATACTCCCTACACATATTCTTATCTACACAAATAAACGCACCAACACTAAACACCACAACTCAACCAACACACTCACGAGAACACCTACTTATAACAATACACATCATCCCCCTCATCCTGATCTCCCTAAAACCAGAATTAGTAATC------------------------------------------
>Naj_sub139
---------------------------------------------------------------------------------------------------------------------------------------------------------------------------------------------------------------------------------------------------------------------------------------------------------------------------------------------------------------------------------------------------------------------------------------------------------------------------------------------------------------------------------------------------------------------------------------------------------------------------------------------------------------------------------------------------CTACTAAAACTAGGCGGGTACGGCATTATTCGAATATCACAAACCCTGCCCACACTAAAAACAGATATCTTCCTCCCATTTATTGTACTCTCCCTGTGGGGAGCAACCCTAGCAAGCCTAACTTGCCTACAACAAACAGACTTAAAATCCCTAATCGCATATTCCTCAATTAGTCACATAGGCCTAGTAATCGCCGCAATCTCAATTCAAACACAATGAAGCCTAGCAGGCGCCATATCCATAATAGTAGCCCACGGATTCACCTCATCAGCACTATTCTGCCTAGCAAACACCACATACGAACGAACCAAGACTCGCATTATAATCCTCACACGGGGCTTTCACAACATCCTACCAATAACCACAACCTGATGACTCCTGGCCAACCTTATAAACATTGCTACCCCACCAAGCATAAACTTTACCAGTGAACTCCTAATTGCATCATCCCTATTCAATTGATGCCCAACCTCAATTATTCTATTTGGTCTATTAATACTAATTACAGCCACATACTCCCTACACATATTCTTATCTACACAAATAAACGCACCAACACTAAACACCACAACTCAACCAACACACTCACGAGAACACCTACTTATAACAATACACATCATCCCCCTCATCCTGATCTCCCTAAAACCAGAACTAGTAATC------------------------------------------
>Naj_sub140
---------------------------------------------------------------------------------------------------------------------------------------------------------------------------------------------------------------------------------------------------------------------------------------------------------------------------------------------------------------------------------------------------------------------------------------------------------------------------------------------------------------------------------------------------------------------------------------------------------------------------------------------------------------------------------------------------CTACTAAAACTAGGCGGGTACGGCATTATTCGAATATCACAAACCCTACCCACACTAAAAACAGATATCTTCCTCCCATTTATTGTACTCTCCCTGTGGGGAGCAACCCTAGCAAGCCTAACTTGCCTACAACAAACAGACTTAAAATCCCTAATCGCATATTCCTCAATTAGTCACATAGGCCTAGTAATCGCCGCAATCTCAATTCAAACACAATGAAGCCTAGCAGGCGCCATATCCATAATAGTAGCCCACGGATTCACCTCATCAGCACTATTCTGCCTAGCAAACACCACATACGAACGAACCAAGACTCGCATTATAATCCTCACACGGGGCTTTCACAACATCCTACCAATAACCACAACCTGATGACTCCTGGCCAACCTTATAAACATTGCTACCCCACCAAGCATAAACTTTACCAGTGAACTCCTAATTGCATCATCCCTATTCAATTGATGCCCAACCTCAATTATTCTATTTGGTCTATTAATACTAATTACAGCCACATACTCCCTACACATATTCTTATCTACACAAATAAACGCACCAACACTAAACACCACAACTCAACCAACACACTCACGAGAACACCTACTTATAACAATACACATCATCCCCCTCATCCTGATCTCCCTAAAACCAGAACTAGTAATC------------------------------------------
>Naj_sub141
---------------------------------------------------------------------------------------------------------------------------------------------------------------------------------------------------------------------------------------------------------------------------------------------------------------------------------------------------------------------------------------------------------------------------------------------------------------------------------------------------------------------------------------------------------------------------------------------------------------------------------------------------------------------------------------------------CTACTAAAACTAGGCGGGTACGGCATTATTCGAATATCACAAACCCTGCCCACACTAAAAACAGATATCTTCCTCCCATTTATTGTACTCTCCCTGTGGGGAGCAACCCTAGCAAGCCTAACTTGCCTACAACAAACAGACTTAAAATCCCTAATCGCATATTCCTCAATTAGTCACATAGGCCTAGTAATCGCCGCAATCTCAATTCAAACACAATGAAGCCTAGCAGGCGCCATATCCATAATAGTAGCCCACGGATTCACCTCATCAGCACTATTCTGCCTAGCAAACACCACATACGAACGAACCAAGACTCGCATTATAATCCTCACACGGGGCTTTCACAACATCCTACCAATAACCACAACCTGATGACTCCTGGCCAACCTTATAAACATTGCTACCCCACCAAGCATAAACTTTACCAGTGAACTCCTAATTGCATCATCCCTATTCAATTGATGCCCAACCTCAATTATTCTATTTGGTCTATTAATACTAATTACAGCCACATACTCCCTACACATATTCTTATCTACACAAATAAACGCACCAACACTAAACACCACAACTCAACCGGCACACTCACGAGAACACCTACTTATAACAATACACATCATCCCCCTCATCCTGATCTCCCTAAAACCAGAATTAGTAATC------------------------------------------
>Naj_sub142
---------------------------------------------------------------------------------------------------------------------------------------------------------------------------------------------------------------------------------------------------------------------------------------------------------------------------------------------------------------------------------------------------------------------------------------------------------------------------------------------------------------------------------------------------------------------------------------------------------------------------------------------------------------------------------------------------CTACTAAAACTAGGCGGGTACGGCATTATTCGAATATCACAAACCCTACCCACACTAAAAACAGATATCTTCCTCCCATTTATTGTACTCTCCCTGTGGGGAGCAACCCTAGCAAGCCTAACTTGCCTACAACAAACAGACTTAAAATCCCTAATCGCATATTCCTCAATTAGTCACATAGGCCTAGTAATCGCCGCAATCTCAATTCAAACACAATGAAGCCTAGCAGGCGCCATATCCATAATAGTAGCCCACGGATTTACCTCATCAGCACTATTCTGCCTAGCAAACACCACATACGAACGAACCAAGACTCGCATTATAATCCTCACACGGGGCTTTCACAACATCCTACCAATAACCACAACCTGATGACTCCTGGCCAACCTTATAAACATTGCTACCCCACCAAGCATAAACTTTACCAGTGAACTCCTAATTGCATCATCCCTATTCAATTGATGCCCAACCTCAATTATTCTATTTGGTCTATTAATACTAATTACAGCCACATACTCCCTACACATATTCTTATCTACACAAATAAACGCACCAACACTAAACACCACAACTCAACCAACACACTCACGAGAACACCTACTTATAACAATACACATCATCCCCCTCATCCTGATCTCCCTAAAACCAGAACTAGTAATC------------------------------------------
>Naj_sub143
---------------------------------------------------------------------------------------------------------------------------------------------------------------------------------------------------------------------------------------------------------------------------------------------------------------------------------------------------------------------------------------------------------------------------------------------------------------------------------------------------------------------------------------------------------------------------------------------------------------------------------------------------------------------------------------------------CTACTAAAACTAGGCGGGTACGGCATTATTCGAATATCACAAACCCTACCCACACTAAAAACAGATATCTTCCTCCCATTTATTGTACTCTCCCTGTGGGGAGCAACCCTAGCAAGCCTAACTTGCCTACAACAAACAGACTTAAAATCCCTAATCGCATATTCCTCAATTAGTCACATAGGCCTAGTAATCGCCGCAATCTCAATTCAAACACAATGAAGCCTAGCAGGCGCCATATCCATAATAGTAGCCCACGGATTTACCTCATCAGCACTATTCTGCCTAGCAAACACCACATACGAACGAACCAAGACTCGCATTATAATCCTCACACGGGGCTTTCACAACATCCTACCAATAACCACAACCTGATGACTCCTGGCCAACCTTATAAACATTGCTACCCCACCAAGCATAAACTTTACCAGTGAACTCCTAATTGCATCATCCCTATTCAATTGATGCCCAACCTCAATTATTCTATTTGGTCTATTAATACTAATTACAGCCACATACTCCCTACACATATTCTTATCTACACAAATAAACGCACCAACACTAAACACCACAACTCAACCAACACACTCACGAGAACACCTACTTATAACAATACACATCATCCCCCTCATCCTGATCTCCCTAAAACCAGAACTAGTAATC------------------------------------------
>Naj_sub144
---------------------------------------------------------------------------------------------------------------------------------------------------------------------------------------------------------------------------------------------------------------------------------------------------------------------------------------------------------------------------------------------------------------------------------------------------------------------------------------------------------------------------------------------------------------------------------------------------------------------------------------------------------------------------------------------------CTACTAAAACTGGGCGGGTACGGCATTATTCGAATATCACAAACCCTACCCACACTAAAAACAGATATCTTCCTCCCATTTATTGTACTCTCCCTGTGGGGAGCAACCCTAGCAAGCCTAACTTGCCTACAACAGACAGACTTAAAATCCCTAATCGCATATTCCTCAATTAGTCACATAGGCCTAGTAATCGCCGCAATCTCAATTCAAACACAATGAAGCCTAGCAGGCGCCATATCCATAATAGTAGCCCACGGATTCACCTCATCAGCACTATTCTGCCTAGCAAACACCACATACGAACGAACCAAGACTCGCATTATAATCCTCACACGAGGCTTCCACAACATCCTACCAATAACCACAACCTGATGACTACTGGCCAACCTTATAAACATTGCTACCCCACCAAGCATAAACTTTACCGGTGAACTCCTAATTGCATCATCCCTATTCAATTGATGCCCAACCTCAATTATTCTATTTGGTCTATTAATACTAATTACAGCCGCATACTCCATACATATATTCTTATCTACACAAATAAACGCACCAACACTAAACACCACAACTCAACCAACACACTCACGAGAACACCTACTTATAACAATACACATCATCCCCCTCATCCTGATCTCCCTAAAACCAGAATTAGTAATC------------------------------------------
>Naj_sub145
---------------------------------------------------------------------------------------------------------------------------------------------------------------------------------------------------------------------------------------------------------------------------------------------------------------------------------------------------------------------------------------------------------------------------------------------------------------------------------------------------------------------------------------------------------------------------------------------------------------------------------------------------------------------------------------------------CTACTAAAACTAGGCGGGTACGGCATTATTCGAATATCACAAACCCTACCCACACTAAAAACAGATATCTTCCTCCCATTTATTGTACTCTCCCTGTGGGGAGCAACCCTAGCAAGCCTAACTTGCCTACAACAAACAGACTTAAAATCCCTAATCGCATATTCCTCGATTAGTCACATAGGCCTAGTAATCGCCGCAATCTCAATTCAAACACAATGAAGCCTAGCAGGCGCCATATCCATAATAGTAGCCCACGGATTCACCTCATCAGCACTATTCTGCCTAGCAAACACCACATACGAACGAACCAAGACTCGCATTATAATTCTCACACGGGGCTTTCACAACATCCTACCAATAACCACAACCTGATGACTCCTAGCCAACCTTATAAACATTGCTACCCCACCAAGCATAAACTTTACCAGCGAACTCCTAATTGCATCATCCCTATTCAATTGATGCCCTACCTCAATTATTCTATTTGGTCTATTAATACTAATTACAGCCACATACTCCCTACACATATTCTTATCTACACAAATAAACGCACCAACACTAAACACCACAACTCAACCAACACACTCACGAGAACACCTACTTATAACAATACACATCATCCCCCTCATCCTGATCTCCCTAAAACCAGAATTAGTAATC------------------------------------------
>Naj_sub146
---------------------------------------------------------------------------------------------------------------------------------------------------------------------------------------------------------------------------------------------------------------------------------------------------------------------------------------------------------------------------------------------------------------------------------------------------------------------------------------------------------------------------------------------------------------------------------------------------------------------------------------------------------------------------------------------------CTACTAAAACTGGGCGGGTACGGCATTATTCGAATATCACAAACCCTACCCACACTAAAAACAGATATCTTCCTCCCATTTATTGTACTCTCCCTGTGGGGAGCAACCCTAGCAAGCCTAACTTGCCTACAACAGACAGACTTAAAATCCCTAATCGCATATTCCTCAATTAGTCACATAGGCCTAGTAATCGCCGCAATCTCAATTCAAACACAATGAAGCCTAGCAGGCGCCATATCCATAATAGTAGCCCACGGATTCACCTCATCAGCACTATTCTGCCTAGCAAACACCACATACGAACGAACCAAGACTCGCATTATAATCCTCACACGAGGCTTCCACAACATCCTACCAATAACCACAACCTGATGACTACTGGCCAACCTTATAAACATTGCTACCCCACCAAGCATAAACTTTACCGGTGAACTCCTAATTGCATCATCCCTATTCAATTGATGCCCAACCTCAATTATTCTATTTGGTCTATTAATACTAATTACAGCCGCATACTCCATACATATATTCTTATCTACACAAATAAACGCACCAACACTAAACACCACAACTCAACCAACACACTCACGAGAACACCTACTTATAACAATACACATCATCCCCCTCATCCTGATCTCCCTAAAACCAGAATTAGTAATC------------------------------------------
>Naj_sub147
---------------------------------------------------------------------------------------------------------------------------------------------------------------------------------------------------------------------------------------------------------------------------------------------------------------------------------------------------------------------------------------------------------------------------------------------------------------------------------------------------------------------------------------------------------------------------------------------------------------------------------------------------------------------------------------------------CTACTAAAACTAGGCGGGTACGGCATTATTCGAATATCACAAACCCTACCCACACTAAAAACAGATATCTTCCTCCCATTTATTGTACTCTCCCTGTGGGGAGCAACCCTAGCAAGCCTAACTTGCCTACAACAAACAGACTTAAAATCCCTAATCGCATATTCCTCGATTAGTCACATAGGCCTAGTAATCGCCGCAATCTCAATTCAAACACAATGAAGCCTAGCAGGCGCCATATCCATAATAGTAGCCCACGGATTCACCTCATCAGCACTATTCTGCCTAGCAAACACCACATACGAACGAACCAAGACTCGCATTATAATTCTCACACGGGGCTTTCACAACATCCTACCAATAACCACAACCTGATGACTCCTAGCCAACCTTATAAACATTGCTACCCCACCAAGCATAAACTTTACCAGCGAACTCCTAATTGCATCATCCCTATTCAATTGATGCCCAACCTCAATTATTCTATTTGGTCTATTAATACTAATTACAGCCACATACTCCCTACACATATTCTTATCTACACAAATAAACGCACCAACACTAAACACCACAACTCAACCAACACACTCACGAGAACACCTACTTATAACAATACACATCATCCCCCTCATCCTGATCTCCCTAAAACCAGAATTAGTAATC------------------------------------------
>Naj_sub148
---------------------------------------------------------------------------------------------------------------------------------------------------------------------------------------------------------------------------------------------------------------------------------------------------------------------------------------------------------------------------------------------------------------------------------------------------------------------------------------------------------------------------------------------------------------------------------------------------------------------------------------------------------------------------------------------------CTACTAAAACTAGGCGGGTACGGCATTATTCGAATATCACAAACCCTACCCACACTAAAAACAGATGTCTTCCTCCCATTTATTGTACTCTCCCTGTGGGGGGCAACCCTAGCAAGCCTAACTTGCCTACAACAGACAGACTTAAAATCCCTAATCGCATATTCCTCAATTAGCCACATAGGCCTAGTAATCGCCGCAATCTCAATTCAAACACAATGAAGCCTAGCAGGCGCCATATCCATAATAGTAGCCCACGGATTCACCTCATCAGCACTATTCTGCCTAGCAAACACTACATACGAACGAACCAAGACTCGCATTATAATCCTCACACGGGGCTTTCACAACATCCTACCAATAACCACAACCTGATGACTCCTGGCCAACCTTATAAACATTGCTACCCCACCAAGCATAAACTTTACCAGTGAGCTCCTAATTGCATCATCCCTATTCAATTGATGCCCAACCTCAATTATTCTATTTGGTCTATTAATACTAATTACAGCCACATACTCCCTACACATATTCCTATCTACACAAATAAACGCACCAACACTAAATACCACAACTCAACCAACACACTCACGAGAACACCTACTTATAACAATACACATCATCCCCCTCATCCTGATCTCCCTAAAACCAGAATTAGTAATC------------------------------------------
>Naj_sub149
---------------------------------------------------------------------------------------------------------------------------------------------------------------------------------------------------------------------------------------------------------------------------------------------------------------------------------------------------------------------------------------------------------------------------------------------------------------------------------------------------------------------------------------------------------------------------------------------------------------------------------------------------------------------------------------------------------------GGCGGGTACGGCATTATTCGAATATCACAAACCCTACCCACACTAAAAACAGATGTCTTCCTCCCATTTATTGTACTCTCCCTGTGAGGGGCAACCCTAGCAAGCCTAACTTGCCTACAACAGACAGACTTAAAATCCCTAATCGCATATTCCTCAATTAGTCACATAGGCCTAGTAATCGCCGCAATCTCAATTCAAACACAATGAAGCCTAGCAGGCGCCATATCCATAATAGTAGCCCACGGATTCACCTCATCAGCACTATTCTGCCTAGCAAACACTACATACGAACGAACCAAGACTCGCATTATAATCCTCACACGGGGCTTTCACAACATCCTACCAATAACCACAACCTGATGACTCCTGGCCAACCTTATAAACATTGCTACCCCACCAAGCATAAACTTTACCAGTGAGCTCCTAATTGCATCATCCCTATTCAATTGATGCCCAACCTCAATTATTCTATTTGGTCTATTAATACTAATTACAGCCACATACTCCCTACACATATTCCTATCTACACAAATAAACGCACCAACACTAAATACCACAACTCAACCAACACACTCACGAGAACACCTACTTATAACAATACACATCATCCCCCTCATCCTGATCTCCCTAAAACCAGAATTAGTA---------------------------------------------
>Naj_sub150
---------------------------------------------------------------------------------------------------------------------------------------------------------------------------------------------------------------------------------------------------------------------------------------------------------------------------------------------------------------------------------------------------------------------------------------------------------------------------------------------------------------------------------------------------------------------------------------------------------------------------------------------------------------------------------------------------CTACTAAAACTAGGCGGGTACGGCATTATTCGAATATCACAAACCCTACCCACACTAAAAACAGATATCTTCCTCCCATTTATTGTACTCTCCCTGTGGGGGGCAACCCTAGCAAGCCTAACTTGCCTACAACAGACAGACTTAAAATCCCTAATCGCATATTCCTCAATTAGTCACATAGGCCTAGTAATCGCCGCAATCTCAATTCAAACACAATGAAGCCTAGCAGGCGCCATATCCATAATAGTAGCCCACGGATTCACCTCATCAGCACTATTCTGCCTAGCAAACACTACATACGAACGAACCAAGACTCGCATTATAATCCTCACACGGGGCTTTCACAACATCCTACCAATAACCACAACCTGATGACTCCTGGCCAACCTTATAAACATTGCTACCCCACCAAGCATAAACTTTACCAGTGAGCTCCTAATTGCATCATCCCTATTCAATTGATGCCCAACCTCAATTATTCTATTTGGTCTATTAATACTAATTACAGCCACATACTCCCTACACATATTCCTA---ACACAAATAAACGCACCAACACTAAATACCACAACTCAACCAACACACTCACGAGAACACCTACTTATAACAATACACATCATCCCCCTCATCCTGATCTCCCTAAAACCAGAATTAGTAATC------------------------------------------
>Naj_sub151
---------------------------------------------------------------------------------------------------------------------------------------------------------------------------------------------------------------------------------------------------------------------------------------------------------------------------------------------------------------------------------------------------------------------------------------------------------------------------------------------------------------------------------------------------------------------------------------------------------------------------------------------------------------------------------------------------CTACTAAAACTAGGCGGGTACGGCATTATTCGAATATCACAAACCCTACCCACACTAAAAACAGATGTCTTCCTCCCATTTATTGTACTCTCCCTGTGGGGGGCAACCCTAGCAAGCCTAACTTGCCTACAACAGACAGACTTAAAATCCCTAATCGCATATTCCTCAATTAGCCACATAGGCCTAGTAATCGCCGCAATCTCAATTCAAACACAATGAAGCCTAGCAGGCGCCATATCCATAATAGTAGCCCACGGATTCACCTCATCAGCACTATTCTGCCTAGCAAACACTACATACGAACGAACCAAGACTCGCATTATAATCCTCACACGGGGCTTTCACAACATCCTACCAATAACCACAACCTGATGACTCCTGGCCAACCTTATAAACATTGCTACCCCACCAAGCATAAACTTTACCAGTGAGCTCCTAATTGCATCATCCCTATTCAATTGATGCCCAACCTCAATTATTCTATTTGGTCTATTAATACTAATTACAGCCACATACTCCCTACACATATTCCTATCTACACAAATAAACGCACCAACACTAAATACCACAACTCAACCAACACACTCACGAGAACACCTACTTATAACAATACACATCATCCCCCTCATCCTGATCTCCCTAAAACCAGAATTAGTAATC------------------------------------------
>Naj_sub152
---------------------------------------------------------------------------------------------------------------------------------------------------------------------------------------------------------------------------------------------------------------------------------------------------------------------------------------------------------------------------------------------------------------------------------------------------------------------------------------------------------------------------------------------------------------------------------------------------------------------------------------------------------------------------------------------------CTACTAAAACTAGGCGGGTACGGCATTATTCGAATATCACAAACCCTACCCACACTAAAAACAGATATCTTCCTCCCATTTATTGTACTCTCCCTGTGGGGAGCAACCCTAGCAAGCCTAACTTGCCTACAACAAACAGACTTAAAATCCCTAATCGCATATTCCTCAATTAGTCACATAGGCCTAGTAATCGCCGCAATCTCAATTCAAACACAATGAAGCCTAGCAGGCGCCATATCCATAATAGTAGCCCACGGATTCACCTCATCAGCACTATTCTGCCTAGCAAACACCACATACGAACGAACCAAGACTCGCATTATAATCCTCACACGGGGCTTTCACAACATCCTACCAATAACCACAACCTGATGACTCCTGGCCAACCTTATAAACATTGCTACCCCACCAAGCATAAACTTTACCAGTGAACTCCTAATTGCATCATCCCTATTCAATTGATGCCCAACCTCAATCATTCTATTTGGTCTATTAATACTAATTACAGCCACATACTCCCTACACATATTCTTATCTACACAAATAAACGCACCAACACTAAACACCACAACTCAACCAGCACACTCACGAGAACACCTACTTATAACAATACACATCATCCCCCTCATCCTGATCTCCCTAAAACCAGAATTAGTAATC------------------------------------------
>Naj_sub153
---------------------------------------------------------------------------------------------------------------------------------------------------------------------------------------------------------------------------------------------------------------------------------------------------------------------------------------------------------------------------------------------------------------------------------------------------------------------------------------------------------------------------------------------------------------------------------------------------------------------------------------------------------------------------------------------------------------------------------------------ACCCTACCCACACTAAAAGAT------TTCCTCCCATTTATTGTACTCTCCCTGTGGGGAGCAACCCTAGCAAGCCTAACTTGCCTACAACAAACAGACTTAAAATCCCTAATCGCATATTCCTCAATTAGTCACATAGGCCTAGTAATCGCCGCAATCTCAATTCAAACACAATGAAGCCTAGCAGGCGCCATATCCATAATAGTAGCCCACGGATTCACCTCATCAGCACTATTCTGCCTAGCAAACACCACATACGAACGAACCAAGACTCGCATTATAATCCTCACACGGGGCTTTCACAACATCCTACCAATAACCACAACCTGATGACTCCTGGCCAACCTTATAAACATTGCTACCCCACCAAGCATAAACTTTACCAGTGAACTCCTAATTGCATCATCCCTATTCAATTGATGCCCAACCTCAATTATTCTATTTGGTCTATTAATACTAATTACAGCCACATACTCCCTACACATATTCTTATCTACACAAATAAACGCACCAACACTAAACACCACAACTCAACCAGCACACTCACGAGAACACCTACTTATAACAATACACATCATCCCACTCATCCTGATCTCCCTAAAACCAGAATTAGTAATC------------------------------------------
>Naj_sub154
---------------------------------------------------------------------------------------------------------------------------------------------------------------------------------------------------------------------------------------------------------------------------------------------------------------------------------------------------------------------------------------------------------------------------------------------------------------------------------------------------------------------------------------------------------------------------------------------------------------------------------------------------------------------------------------------------------------GGCGGGTACGGTATTATTCGAATATCACAAACCCTACCCACACTAAAAACAGATGTCTTCCTCCCATTTATTGTACTCTCCCTGTGGGGGGCAACCCTAGCAAGCCTAACTTGCCTACAACAGACAGACTTAAAATCCCTAATCGCATATTCCTCAATTAGCCACATAGGCCTAGTAATCGCCGCAATCTCAATTCAAACACAATGAAGCCTAGCAGGCGCCATATCCATAATAGTAGCCCACGGATTCACCTCATCAGCACTATTCTGCCTAGCAAACACTACATACGAACGAACCAAGACTCGCATTATAATCCTCACACGGGGCTTTCACAACATCCTACCAATAACCACAACCTGATGACTCCTGGCCAACCTTATAAACATTGCTACCCCACCAAGCATAAACTTTACCAGTGAGCTCCTAATTGCATCATCCCTATTCAATTGATGCCCAACCTCAATTATTCTATTTGGTCTATTAATACTAATTACAGCCACATACTCCCTACACATATTCCTATCTACACAAATAAACGCACCAACACTAAATACCACAACTCAACCAACACACTCACGAGAACACCTACTTATAACAATACACATCATCCCCCTCATCCTGATCTCCCTAAAACCAGAATTAGTAATC------------------------------------------
>Naj_sub155
---------------------------------------------------------------------------------------------------------------------------------------------------------------------------------------------------------------------------------------------------------------------------------------------------------------------------------------------------------------------------------------------------------------------------------------------------------------------------------------------------------------------------------------------------------------------------------------------------------------------------------------------------------------------------------------------------CTACTAAAACTAGGCGGGTACGGCATTATTCGAATATCACAAACCCTACCCACACTAAAAACAGATATCTTCCTCCCATTTATTGTACTCTCCCTGTGAGGGGCAACCCTAGCAAGCCTAACTTGCCTACAACAGACAGACTTAAAATCCCTAATCGCATATTCCTCAATTAGTCACATAGGCCTAGTAATCGCCGCAATCTCAATTCAAACACAATGAAGCCTAGCAGGCGCCATATCCATAATAGTAGCCCACGGATTCACCTCATCAGCACTATTCTGCCTAGCAAACACTACATACGAACGAACCAAGACTCGCATTATAATCCTCACACGGGGCTTTCACAACATCCTACCAATAACCACAACCTGATGACTCCTGGCCAACCTTATAAACATTGCTACCCCACCAAGCATAAACTTTACCAGTGAGCTCCTAATTGCATCATCCCTATTCAATTGATGCCCAACCTCAATTATTCTATTTGGTCTATTAATACTAATTACAGCCACATACTCCCTACACATATTCCTATCTACACAAATAAACGCACCAACACTAAATACCACAACTCAACCAACACACTCACGAGAACACCTACTTATAACAATACACATCATCCCCCTCATCCTGATCTCCCTAAAACCAGAATTAGTAATC------------------------------------------
>Naj_sub156
---------------------------------------------------------------------------------------------------------------------------------------------------------------------------------------------------------------------------------------------------------------------------------------------------------------------------------------------------------------------------------------------------------------------------------------------------------------------------------------------------------------------------------------------------------------------------------------------------------------------------------------------------------------------------------------------------------------------------ATTATTCGAATATCACAAACCCTACCCACACTAAAA---GATATCTTCCTCCCATTTATTGTACTCTCCCTGTGGGGAGCAACCCTAGCAAGCCTAACTTGCCTACAACAAACAGACTTAAAATCCCTAATCGCATATTCCTCAATTAGTCACATAGGCCTAGTAATCGCCGCAATCTCAATTCAAACACAATGAAGCCTAGCAGGCGCCATGTCCATAATAGTAGCCCACGGATTCACCTCATCAGCACTATTCTGCCTAGCAAACACCACATACGAACGAACCAAGACTCGCATTATAATCCTCACACGGGGCTTTCACAACATCCTACCAATAACCACAACCTGATGACTCCTGGCCAACCTTATAAACATTGCTACCCCACCAAGCATAAACTTTACCAGTGAACTCCTAATTGCATCATCCCTATTCAATTGATGCCCAACCTCAATTATTCTATTTGGTCTATTAATACTAATTACAGCCACATACTCCCTACACATATTCTTATCTACACAAATAAACGCACCAACACTAAACACCACAACTCAACCAACACACTCACGAGAACACCTACTTATAACAATACACATCATCCCCCTCATCCTGATCTCCCTAAAACCAGAATTAGTAATC------------------------------------------
>Naj_sub157
---------------------------------------------------------------------------------------------------------------------------------------------------------------------------------------------------------------------------------------------------------------------------------------------------------------------------------------------------------------------------------------------------------------------------------------------------------------------------------------------------------------------------------------------------------------------------------------------------------------------------------------------------------------------------------------------------CTACTAAAACTAGGCGGGTACGGCATTATTCGAATATCACAAACCCTACCCACACTAAAAACAGATATCTTCCTCCCATTTATTGTACTCTCCCTGTGGGGAGCAACCCTAGCAAGCCTAACTTGCCTACAACAAACAGACTTAAAATCCCTAATCGCATATTCCTCAATTAGTCACATAGGCCTAGTAATCGCCGCAATCTCAATTCAAACACAATGAAGCCTAGCAGGCGCCATGTCCATAATAGTAGCCCACGGATTCACCTCATCAGCACTATTCTGCCTAGCAAACACCACATACGAACGAACCAAGACTCGCATTATAATCCTCACACGGGGCTTTCACAACATCCTACCAATAACCACAACCTGATGACTCCTGGCCAACCTTATAAACATTGCTACCCCACCAAGCATAAACTTTACCAGTGAACTCCTAATTGCATCATCCCTATTCAATTGATGCCCAACCTCAATTATTCTATTTGGTCTATTAATACTAATTACAGCCACATACTCCCTACACATATTCTTATCTACACAAATAAACGCACCAACACTAAACACCACAACTCAACCAACACACTCACGAGAACACCTACTTATAACAATACACATCATCCCCCTCATCCTGATCTCCCTAAAACCAGAATTAGTAATC------------------------------------------
>Naj_sub158
---------------------------------------------------------------------------------------------------------------------------------------------------------------------------------------------------------------------------------------------------------------------------------------------------------------------------------------------------------------------------------------------------------------------------------------------------------------------------------------------------------------------------------------------------------------------------------------------------------------------------------------------------------------------------------------------------------------------------------------------ACCCTACCCACACTAAAA---------TTCCTCCCATTTATTGTGCTATCCCTGTGGGGAGCAACCCTAGCAAGCCTAACTTGCCTACAACAGACAGACTTAAAATCCCTAATCGCATATTCCTCGATTAGTCACATAGGCCTAGTAATCGCCGCAATCTCAATTCAAACACAATGAAGCCTAGCAGGCGCCATATCCATAATAGTAGCCCACGGATTCACCTCATCAGCACTATTCTGCCTGGCAAACACCACATACGAACGAACCAAGACTCGCATTATAATCCTAACACGAGGCTTTCACAACATCCTACCAATAACCACAACCTGATGACTCCTGGCCAACCTTATAAACATTGCTACCCCACCAAGCATAAACTTTACCAGTGAGCTCCTAATTGCATCATCCCTATTCAATTGATGCCCAACCTCAATTATTCTATTTGGTCTATTAATACTAATTACAGCCACATACTCCCTACACATATTCTTATCTACACAAATAAACGCACCAACACTAAACACCACAACTCAACCAACACACTCACGAGAACACCTACTTATAACAATACACATCATCCCCCTCATCCTGATCTCCCTAAAACCAGAATTAGTAATC------------------------------------------
>Naj_sub159
---------------------------------------------------------------------------------------------------------------------------------------------------------------------------------------------------------------------------------------------------------------------------------------------------------------------------------------------------------------------------------------------------------------------------------------------------------------------------------------------------------------------------------------------------------------------------------------------------------------------------------------------------------------------------------------------------TTACTAAAACTGGGCGGATACGGCATTATTCGAATATCACAAACCCTACCCACACTAAAAACAGATATTTTCCTCCCATTTATTGTGCTATCCCTGTGGGGAGCAACCCTAGCAAGCCTAACTTGCCTACAACAGACAGACTTAAAATCCCTAATCGCATATTCCTCGATTAGTCACATAGGCCTAGTAATCGCCGCAATCTCAATTCAAACACAATGAAGCCTAGCAGGCGCCATATCCATAATAGTAGCCCACGGATTCACCTCATCAGCACTATTCTGCCTGGCAAACACCACATACGAACGAACCAAGACTCGCATTATAATCCTAACACGAGGCTTTCACAACATCCTACCAATAACCACAACCTGATGACTCCTGGCCAACCTTATAAACATTGCTACCCCACCAAGCATAAACTTTACCAGTGAGCTCCTAATTGCATCATCCCTATTCAATTGATGCCCAACCTCAATTATTCTATTTGGTCTATTAATACTAATTACAGCCACATACTCCCTACACATATTCTTATCTACACAAATAAACGCACCAACACTAAACACCACAACTCAACCAACACACTCACGAGAACACCTACTTATAACAATACACATCATCCCCCTCATCCTGATCTCCCTAAAACCAGAATTAGTAATC------------------------------------------
>Naj_sub160
---------------------------------------------------------------------------------------------------------------------------------------------------------------------------------------------------------------------------------------------------------------------------------------------------------------------------------------------------------------------------------------------------------------------------------------------------------------------------------------------------------------------------------------------------------------------------------------------------------------------------------------------------------------------------------------------------TTACTAAAACTGGGCGGATACGGCATTATTCGAATATCACAAACCCTACCCACACTAAAAACAGATATCTTCCTCCCATTTATTGTGCTATCCCTGTGGGGAGCAACCCTAGCAAGCCTAACTTGCCTACAACAGACAGACTTAAAATCCCTAATCGCATATTCCTCGATTAGTCACATAGGCCTAGTAATCGCCGCAATCTCAATTCAAACACAATGAAGCCTAGCAGGCGCCATATCCATAATAGTAGCCCACGGATTCACCTCATCAGCACTATTCTGCCTGGCAAACACCACATACGAACGAACCAAGACTCGCATTATAATCCTAACACGAGGCTTTCACAACATCCTACCAATAACCACAACCTGATGACTCCTGGCCAACCTTATAAACATTGCTACCCCACCAAGCATAAACTTTACCAGTGAGCTCCTAATTGCATCATCCCTATTCAATTGATGCCCAACCTCAATTATTCTATTTGGTCTATTAATACTAATTACAGCCACATACTCCCTACACATATTCTTATCTACACAAATAAACGCACCAACACTAAACACCACAACTCAACCAACACACTCACGAGAACACCTACTTATAACAATACACATCATCCCCCTCATCCTGATCTCCCTAAAACCAGAATTAGTAATC------------------------------------------
>Naj_sub161
---------------------------------------------------------------------------------------------------------------------------------------------------------------------------------------------------------------------------------------------------------------------------------------------------------------------------------------------------------------------------------------------------------------------------------------------------------------------------------------------------------------------------------------------------------------------------------------------------------------------------------------------------------------------------------------------------CTACTAAAACTGGGCGGATACGGCATTATTCGAATATCACAAACCCTACCCACACTAAAAACAGATATCTTCCTCCCATTTATTGTGCTATCCCTGTGGGGAGCAACCCTAGCAAGCCTAACTTGCCTACAACAGACAGACTTAAAATCCCTAATCGCATATTCCTCGATTAGTCACATAGGCCTAGTAATCGCCGCAATCTCAATTCAAACACAATGAAGCCTAGCAGGCGCCATATCCATAATAGTAGCCCACGGATTCACCTCATCAGCACTATTCTGCCTGGCAAACACCACATACGAACGAACCAAGACTCGCATTATAATCCTAACACGAGGCTTTCACAACATCCTACCAATAACCACAACCTGATGACTCCTGGCCAACCTTATAAACATTGCTACCCCACCAAGCATAAACTTTACCAGTGAGCTCCTAATTGCATCATCCCTATTCAATTGATGCCCAACCTCAATTATTCTATTTGGTCTATTAATACTAATTACAGCCACATACTCCCTACACATATTCTTATCTACACAAATAAACGCACCAACACTAAACACCACAACTCAACCAACACACTCACGAGAACACCTACTTATAACAATACACATCATCCCCCTCATCCTGATCTCCCTAAAACCAGAATTAGTAATC------------------------------------------
>Naj_sub162
---------------------------------------------------------------------------------------------------------------------------------------------------------------------------------------------------------------------------------------------------------------------------------------------------------------------------------------------------------------------------------------------------------------------------------------------------------------------------------------------------------------------------------------------------------------------------------------------------------------------------------------------------------------------------------------------------CTACTAAAACTGGGCGGATACGGCATTATTCGAATATCACAAACCCTACCCACACTAAAAACAGATATTTTCCTCCCATTTATTGTACTATCCCTGTGGGGAGCAACCCTAGCAAGCCTAACTTGCCTACAACAAACAGACTTAAAATCCCTAATCGCATATTCCTCGATTAGTCACATAGGCCTAGTAATCGCCGCAATCTCAATTCAAACACAATGAAGCCTAGCAGGCGCCATATCTATAATAGTAGCCCACGGATTCACCTCATCAGCACTATTCTGCCTAGCAAACACCACATACGAACGAACCAAGACTCGCATTATAATCCTCACACGAGGCTTTCACAACATCCTACCAATAACCACAACCTGATGACTCCTAGCCAACCTTATAAACATTGCTACCCCACCAAGCATAAACTTCACCAGTGAGCTCCTAATTGCATCATCCCTATTCAATTGATGCCCAACCTCAATTATTCTATTTGGTTTATTAATACTAATTACAGCCACATACTCCCTACACATATTCTTATCTACACAAATAAACGCACCAACACTAAACACCACAACTCAACCAACACACTCACGAGAGCACCTACTTATAACAATACACATCATCCCCCTCATCCTGATCTCCCTAAAACCAGAATTAGTAATC------------------------------------------
>Naj_sub163
------------------------------------------------------------------------------------------------------------------------------------------------------------------------------------------------------------------------------------------------------------------------------------------------------------------------------------------------------------------------------------------------------------------------------------------------------------------------------------------------------------------------------------------------------------------------------------------------------------------------------------------------------------------------------------------------------------------------------------------------------------------GATATTTTCCTCCCATTTATTGTACTATCCCTGTGGGGAGCAACCCTAGCAAGCCTAACTTGCCTACAACAAACAGACTTAAAATCCCTAATCGCATATTCCTCGATTAGTCACATAGGCCTAGTAATCGCCGCAATCTCAATTCAAACACAATGAAGCCTAGCAGGCGCCATATCTATAATAGTAGCCCACGGATTCACCTCATCAGCACTATTCTGCCTAGCAAACACCACATACGAACGAACCAAGACTCGCATTATAATCCTCACACGAGGCTTTCACAACATCCTACCAATAACCACAACCTGATGACTCCTAGCCAACCTTATAAACATTGCTACCCCACCAAGCATAAACTTCACCAGTGAGCTCCTAATTGCATCATCCCTATTCAATTGATGCCCAACCTCAATTATTCTATTTGGTTTATTAATACTAATTACAGCCACATACTCCCTACACATATTCTTATCTACACAAATAAACGCACCAACACTAAACACCACAACTCAACCAACACACTCACGAGAGCACCTACTTATAACAATACACATCATCCCCCTCATCCTGATCTCCCTAAAACCAGAATTAGTAATC------------------------------------------
>Naj_sub164
---------------------------------------------------------------------------------------------------------------------------------------------------------------------------------------------------------------------------------------------------------------------------------------------------------------------------------------------------------------------------------------------------------------------------------------------------------------------------------------------------------------------------------------------------------------------------------------------------------------------------------------------------------------------------------------------------CTACTAAAACTGGGCGGATACGGCATTATTCGAATATCACAAACCCTACCCACACTAAAAACAGATATTTTCCTCCCATTTATTGTACTATCCCTGTGGGGAGCAACCCTAGCAAGCCTAACTTGCCTACAACAAACAGACTTAAAATCCCTAATCGCATATTCCTCGATTAGTCACATAGGCCTAGTAATCGCCGCAATCTCAATTCAAACACAATGAAGCCTAGCAGGCGCCATATCTATAATAGTAGCCCACGGATTCACCTCATCAGCACTATTCTGCCTAGCAAACACCACATACGAACGAACCAAGACTCGCATTATAATCCTCACACGAGGCTTTCACAACATCCTACCAATAACCACAACCTGATGACTCCTAGCCAACCTTATAAACATTGCTACCCCACCAAGCATAAACTTCACCAGTGAGCTCCTAATTGCATCATCCCTATTCAATTGATGCCCAACCTCAATTATTCTATTTGGTTTATTAATACTAATTACAGCCACATACTCCCTACACATATTCTTATCTACACAAATAAACGCACCAACACTAAACACCACAACTCAACCAACACACTCACGAGAGCACCTACTTATAACAATACACATCATCCCCCTCATCCTGATCTCCCTAAAACCAGAATTAGTAATC------------------------------------------
>Naj_sub165
---------------------------------------------------------------------------------------------------------------------------------------------------------------------------------------------------------------------------------------------------------------------------------------------------------------------------------------------------------------------------------------------------------------------------------------------------------------------------------------------------------------------------------------------------------------------------------------------------------------------------------------------------------------------------------------------------CTACTAAAACTGGGCGGATACGGCATTATTCGAATATCACAAACCCTACCCACACTAAAAACAGATATTTTCCTCCCATTTATTGTACTATCCCTGTGGGGAGCAACCCTAGCAAGCCTAACTTGCCTACAACAAACAGACTTAAAATCCCTAATCGCATATTCCTCGATTAGTCACATAGGCCTAGTAATCGCCGCAATCTCAATTCAAACACAATGAAGCCTAGCAGGCGCCATATCTATAATAGTAGCCCACGGATTCACCTCATCAGCACTATTCTGCCTAGCAAACACCACATACGAACGAACCAAGACTCGCATTATAATCCTCACACGAGGCTTTCACAACATCCTACCAATAACCACAACCTGATGACTCCTAGCCAACCTTATAAACATTGCTACCCCACCAAGCATAAACTTCACCAGTGAGCTCCTAATTGCATCATCCCTATTCAATTGATGCCCAACCTCAATTATTCTATTTGGTTTATTAATACTAATTACAGCCACATACTCCCTACACATATTCTTATCTACACAAATAAACGCACCAACACTAAACACCACAACTCAACCAACACACTCACGAGAGCACCTACTTATAACAATACACATCATCCCCCTCATCCTGATCTCCCTAAAACCAGAATTAGTAATC------------------------------------------
>Naj_per166
---------------------------------------------------------------------------------------------------------------------------------------------------------------------------------------------------------------------------------------------------------------------------------------------------------------------------------------------------------------------------------------------------------------------------------------------------------------------------------------------------------------------------------------------------------------------------------------------------------------------------------------------------------------------------------------------------CTACTAAAACTAGGAGGATACGGTATTATTCGAATATCCCAAACCCTGCCTACAATA---ACAGATATCTTCCTTCCATTTATTGTACTATCCCTGTGGGGAGCAACTCTGGCAAGTCTAACCTGCTTACAACAAACAGACTTAAAATCTTTAATCGCATATTCCTCAATTAGCCACATAGGCCTAGTAATCGCCGCAATTTCAATTCAAACACAATGAAGCTTAGCAGGAGCCATGTCTATAATAGTAGCCCACGGATTCACCTCATCAGCATTATTTTGTCTAGCAAACACCACATATGAACGGACCAAGACTCGTATTATAATTCTCACACGAGGCTTTCACAGCATCCTACCAATAACAACAACCTGGTGACTCCTGGCTAACCTTATAAACATTGCTACCCCACCAAGCATAAACTTTACCAGCGAACTACTAATTGCATCCTCACTATTCAACTGATGCCCAACCTCAATCATCCTATTTGGCCTACTAATACTAATTACAGCCACATACTCCCTACACATGTTCTTATCTACACAAATAAACACACCTACACTAAACACCCCAATTCAACCGACACACTCACGAGAACACCTAATTATAACAATACACATCATCCCGCTCATCCTAATTTCCCTAAAACCAGAGCTGGTAATA------------------------------------------
>Naj_ash167
---------------------------------------------------------------------------------------------------------------------------------------------------------------------------------------------------------------------------------------------------------------------------------------------------------------------------------------------------------------------------------------------------------------------------------------------------------------------------------------------------------------------------------------------------------------------------------------------------------------------------------------------------------------------------------------------------------------------------------------------------------------------ATCTTCCTCCCATTCATTGTGCTCTCTATGTGGGGGGCCACCCTAGCAAGCCTAACTTGCCTACAACAAACAGACCTAAAATCCCTAATCGCATACTCCTCCATCAGCCACATAGGCCTAGTAATCGCTGCAATCTCAATTCAAACACAATGAAGCCTATCAGGCGCCATAACCATAATAATCGCCCACGGCTTCACCTCATCAGCACTATTCTGCCTAGCAAACACCACATACGAACGAACCAAAACTCGCATTATAATCCTTACACGGGGCCTTCATAACATCCTACCAATAACTACAACCTGGTGACTCCTAGCTAACCTCATAAACATTGCCACCCCACCAAGCATAAACTTCACCAGTGAACTATTAATCGCATCATCCCTATTCAACTGATGTCCAACCTCAATCATCCTATTTGGGTTATTAATACTAACTACAGCCACATACTCCCTACACATATTCTTATCTACACAAATAAACTCACCAACACTAAACACCCCAATTCAACCCATACACTCACGAGAACACCTACTTATAACAATACACATCATCCCCCTCATTCTAATCTCCCTAAAACCAGAATTAGTAATC------------------------------------------
>Naj_ash168
---------------------------------------------------------------------------------------------------------------------------------------------------------------------------------------------------------------------------------------------------------------------------------------------------------------------------------------------------------------------------------------------------------------------------------------------------------------------------------------------------------------------------------------------------------------------------------------------------------------------------------------------------------------------------------------------------------------------------------------------------------------------ATCTTCCTCCCATTCATTGTGCTCTCTATGTGGGGGGCCACCCTAGCAAGCCTAACTTGCCTACAACAAACAGACCTAAAATCCCTAATCGCATACTCCTCCATCAGCCACATAGGCCTAGTAATCGCTGCAATCTCAATTCAAACACAATGAAGCCTATCAGGCGCCATAACCATAATAATCGCCCACGGCTTCACCTCATCAGCACTATTCTGCCTAGCAAACACCACATACGAACGAACCAAAACTCGCATTATAATCCTTACACGGGGCCTTCATAACATCCTACCAATAACTACAACCTGGTGACTCCTAGCTAACCTCATAAACATTGCCACCCCACCAAGCATAAACTTCACCAGTGAACTATTAATCGCATCATCCCTATTCAACTGATGTCCAACCTCAATCATCCTATTTGGGTTATTAATACTAACTACAGCCACATACTCCCTACACATATTCTTATCTACACAAATAAACTCACCAACACTAAACACCCCAATTCAACCCATACACTCACGAGAACACCTACTTATAACAATACACATCATCCCCCTCATTCTAATCTCCCTAAAACCAGAATTAGTAATC------------------------------------------
>Naj_ash169
---------------------------------------------------------------------------------------------------------------------------------------------------------------------------------------------------------------------------------------------------------------------------------------------------------------------------------------------------------------------------------------------------------------------------------------------------------------------------------------------------------------------------------------------------------------------------------------------------------------------------------------------------------------------------------------------------------------------------------------------------------------------ATCTTCCTCCCATTCATTGTGCTCTCTATGTGGGGGGCCACCCTAGCAAGCCTAACTTGCCTACAACAAACAGACCTAAAATCCCTAATCGCATACTCCTCCATCAGCCACATAGGCCTAGTAATCGCTGCAATCTCAATTCAAACACAATGAAGCCTATCAGGCGCCATAACCATAATAATCGCCCACGGCTTCACCTCATCAGCACTATTCTGCCTAGCAAACACCACATACGAACGAACCAAAACTCGCATTATAATCCTTACACGGGGCCTTCATAACATCCTACCAATAACTACAACCTGGTGACTCCTAGCTAACCTCATAAACATTGCCACCCCACCAAGCATAAACTTCACCAGTGAACTATTAATCGCATCATCCCTATTCAACTGATGTCCAACCTCAATCATCCTATTTGGGTTATTAATACTAACTACAGCCACATACTCCCTACACATATTCTTATCTACACAAATAAACTCACCAACACTAAACACCCCAATTCAACCCATACACTCACGAGAACACCTACTTATAACAATACACATCATCCCCCTCATTCTAATCTCCCTAAAACCAGAATTAGTAATC------------------------------------------
>Naj_ash170
------------------------------------------------------------------------------------------------------------------------------------------------------------------------------------------------------------------------------------------------------------------------------------------------------------------------------------------------------------------------------------------------------------------------------------------------------------------------------------------------------------------------------------------------------------------------------------------------------------------------------------------------------------------------------------------------------CTAAAACTAGGCGGATATGGCATCATCCGAATATCTCAGACTCTCCCCACACTAAAAACAGACATCTTCCTCCCATTCATCGTGCTCTCTATGTGGGGGGCCACCCTAGCAAGCCTAACTTGCCTACAACAAACAGACCTAAAATCCCTAATCGCATACTCCTCCATCAGCCACATAGGCCTAGTAATCGCTGCAATCTCAATTCAAACACAATGAAGCCTATCAGGCGCCATAACCATAATAATCGCCCACGGCTTCACCTCATCAGCACTATTCTGCCTAGCAAACACCACATACGAACGAACCAAAACTCGCATTATAATCCTTACACGGGGCCTTCATAACATCCTACCAATAACTACAACCTGGTGACTCCTAGCTAACCTCATAAACATTGCCACCCCACCAAGCATAAACTTCACCAGTGAACTATTAATCGCATCATCCCTATTCAACTGATGTCCAACCTCAATCATCCTATTTGGGTTATTAATACTAACTACAGCCACATACTCCCTACACATATTCTTATCTACACAAATAAACTCACCAACACTAAACACCCCAATTCAACCCATACACTCACGAGAACACCTACTTATAACAATACACATCATCCCCCTCATTCTAATCTCCCTAAAACCAGAATTAGTAATC------------------------------------------
>Naj_kat171
---------------------------------------------------------------------------------------------------------------------------------------------------------------------------------------------------------------------------------------------------------------------------------------------------------------------------------------------------------------------------------------------------------------------------------------------------------------------------------------------------------------------------------------------------------------------------------------------------------------------------------------------------------------------------------------------------------------------------------------------------------------ACAGACATCTTCCTCCCATTCATCGTACTCTCTATATGGGGGGCCACCCTGGCAAGCCTAACATGCCTACAACAGACAGATCTAAAATCCCTAATCGCATATTCCTCCATCAGCCATATAGGCCTAGTAATCGCTGCAATCTCAATTCAAACACAATGAAGCCTAGCAGGGGCCATAGCCATAATAATCGCCCACGGCTTCACCTCATCAGCACTATTCTGTCTAGCAAACACCACATATGAACGAACCAAAACCCGCATTATAATCCTCACACGAGGCCTTCACAGTATCTTACCAATAACTACAACTTGGTGACTCCTAGCCAACCTCATGAACATTGCCACCCCACCAAGCATAAACTTCACCAGTGAACTACTAATCGCATCATCTCTGTTCAATTGATGTCCAACCTCAATCATCCTATTTGGACTACTAATACTAATCACAGCTACATACTCCCTACACATATTCCTATCTACACAAATAAACACACCAACACTAAACACCCCAATCCAACCCATACACTCACGAGAACACCTACTTATAGCAATACACATCATCCCCCTCATTTTAATCTCTCTAAAACCAGAATTAGTAATC------------------------------------------
>Naj_kat172
---------------------------------------------------------------------------------------------------------------------------------------------------------------------------------------------------------------------------------------------------------------------------------------------------------------------------------------------------------------------------------------------------------------------------------------------------------------------------------------------------------------------------------------------------------------------------------------------------------------------------------------------------------------------------------------------------------------------------------------------------------------ACAGACATCTTCCTCCCATTCATCGTACTCTCTATATGGGGGGCCACCCTGGCAAGCCTAACATGCCTACAACAGACAGATCTAAAATCCCTAATCGCATATTCCTCCATCAGCCATATAGGCCTAGTAATCGCTGCAATCTCAATTCAAACACAATGAAGCCTAGCAGGGGCCATAGCCATAATAATCGCCCACGGCTTCACCTCATCAGCACTATTCTGTCTAGCAAACACCACATATGAACGAACCAAAACCCGCATTATAATCCTCACACGAGGCCTTCACAGTATCTTACCAATAACTACAACTTGGTGACTCCTAGCCAACCTCATGAACATTGCCACCCCACCAAGCATAAACTTCACCAGTGAACTACTAATCGCATCATCTCTGTTCAATTGATGTCCAACCTCAATCATCCTATTTGGACTACTAATACTAATCACAGCTACATACTCCCTACACATATTCCTATCTACACAAATAAACACACCAACACTAAACACCCCAATCCAACCCATACACTCACGAGAACACCTACTTATAGCAATACACATCATCCCCCTCATTTTAATCTCTCTAAAACCAGAATTAGTAATC------------------------------------------
>Naj_kat173
------------------------------------------------------------------------------------------------------------------------------------------------------------------------------------------------------------------------------------------------------------------------------------------------------------------------------------------------------------------------------------------------------------------------------------------------------------------------------------------------------------------------------------------------------------------------------------------------------------------------------------------------------------------------------------------------------CTAAAACTAGGAGGATACGGTATCATTCGAATATCTCAAACCCTCCCCACACTAAAAACAGACATCTTCCTCCCATTCATCGTACTCTCTATATGGGGGGCCACCCTGGCAAGCCTAACATGCCTACAACAGACAGACCTAAAATCCCTAATCGCATATTCCTCCATCAGCCATATAGGCCTAGTAATCGCTGCAATCTCAATTCAAACACAATGAAGCCTAGCAGGGGCCATAGCCATAATAATCGCCCACGGCTTCACCTCATCAGCACTATTCTGTCTAGCAAACACCACATATGAACGAACCAAAACCCGCATTATAATCCTCACACGAGGCCTTCATAGTATCTTACCAATAACTACAACTTGGTGACTCCTAGCCAACCTCATGAACATTGCCACCCCACCAAGCATAAACTTCACCAGTGAACTACTAATCGCATCATCTCTGTTCAATTGATGTCCAACCTCAATCATCCTATTTGGACTACTAATACTAATCACAGCTACATACTCCCTACACATATTCCTATCTACACAAATAAACACACAAACACTAAACACCCCAATCCAACCCATACACTCACGAGAACACCTACTTATAGCAATACACATCATCCCCCTCATTTTAATCTCTCTAAAACCAGAATTAGTAATC------------------------------------------
>Naj_mos174
------------------------------------------------------------------------------------------------------------------------------------------------------------------------------------------------------------------------------------------------------------------------------------------------------------------------------------------------------------------------------------------------------------------------------------------------------------------------------------------------------------------------------------------------------------------------------------------------------------------------------------------------------------------------------------------------------------------------------ATTCGAATATCTCAAACTCTCCCCACACTAAAAACAGACATCTTCCTCCCATTCATCGTACTATCTATATGAGGAGCCACCCTAGCAAGCCTAACCTGCCTACAACAAACAGACCTAAAATCCCTAATCGCATATTCCTCCATCAGCCACATAGGCCTAGTAATCGCTGCAATCTCAATTCAAACACAATGAAGCCTAGCAGGCGCCATAGCCATAATAATCGCCCACGGCTTCACCTCATCAGCACTATTCTGCCTAGCAAACACCACATACGAACGAACCAAAACTCGCATTATAATCCTTACACGGGGCCTTCATAACATCCTACCAATAACTACAACCTGATGACTCATAGCTAACCTCATAAACATTGCTACCCCACCAAGCATAAACTTCACCAGTGAACTATTAATCGCATCATCCCTATTCAACTGATGTCCGACCTCAATCATCCTATTTGGTTTGTTAATACTTACTACAGCCACATATTCCCTACACATATTCTTATCCACACAAATAAACTCACCAACACTAAACACCCCAATTCAACCAATACACTCACGAGAACACCTACTTATAACAATACACATCATCCCCCTCATTCTAATCTCCCTAAAACCAGAATTAGTAATC------------------------------------------
>Naj_mos175
------------------------------------------------------------------------------------------------------------------------------------------------------------------------------------------------------------------------------------------------------------------------------------------------------------------------------------------------------------------------------------------------------------------------------------------------------------------------------------------------------------------------------------------------------------------------------------------------------------------------------------------------------------------------------------------------------CTAAAACTAGGCGGATACGGTATCATTCGAATATCTCAAACTCTCCCCACACTAAAAACAGACATCTTCCTCCCATTCATCGTACTATCTATATGAGGAGCCACCCTAGCAAGCCTAACTTGCCTGCAACAAACAGACCTAAAATCCCTAATCGCATATTCCTCCATCAGCCACATAGGCCTAGTAATCGCTGCAATCTCAATTCAAACACAATGAAGCCTAGCAGGCGCCATAGCCATAATAATCGCCCACGGCTTCACCTCATCAGCACTATTCTGCCTAGCAAACACCACATACGAACGAACCAAAACTCGCATTATAATCCTTACACGGGGCCTTCATAACATCCTACCAATAACTACAACCTGATGACTCATAGCTAACCTCATAAACATTGCTACCCCACCAAGCATAAACTTCACCAGTGAACTATTAATCGCATCATCCCTATTCAACTGATGTCCAACCTCAATCATCCTATTTGGTTTGTTAATACTTACTACAGCCACATATTCCCTACACATATTCTTATCCACACAAATAAACTCACCAACACTAAACACCCCAATTCAACCAATACACTCACGAGAACACCTACTTATAACAATACACATC------------------------------------------------------------------------------------
>Naj_mos176
------------------------------------------------------------------------------------------------------------------------------------------------------------------------------------------------------------------------------------------------------------------------------------------------------------------------------------------------------------------------------------------------------------------------------------------------------------------------------------------------------------------------------------------------------------------------------------------------------------------------------------------------------------------------------------------------------CTAAAACTAGGCGGATACGGTATCATTCGAATATCTCAAACTCTCCCCACACTAAAAACAGACATCTTCCTCCCATTCATCGTACTATCTATATGAGGAGCCACCCTAGCAAGCCTAACTTGCCTACAACAAACAGACCTAAAATCCCTAATCGCATATTCCTCCATCAGCCACATAGGCCTAGTAATCGCTGCAATCTCAATTCAAACACAATGAAGCCTAGCAGGCGCCATAGCCATAATAATCGCCCACGGCTTCACATCATCAGCACTATTCTGCCTAGCAAACACCACATACGAACGAACCAAAACTCGCATTATAATCCTTACACGGGGCCTTCATAACATCCTACCAATAACTACAACCTGATGACTCATAGCTAACCTCATAAACATTGCTACCCCACCAAGCATAAACTTCACCAGTGAACTATTAATCGCATCATCCCTATTCAACTGATGTCCAACCTCAATCATCCTATTTGGTTTGTTAATACTTACTACAGCCACATATTCCCTACACATATTCTTATCCACACAAATAAACTCACCAACACTAAACACCCCAATTCAACCAATACACTCACGAGAACACCTACTTATAACAATACACATCATCCCCCTCATTCTAATCTCCCTAAAACCAGAATTAGTAATC------------------------------------------
>Naj_mos177
------------------------------------------------------------------------------------------------------------------------------------------------------------------------------------------------------------------------------------------------------------------------------------------------------------------------------------------------------------------------------------------------------------------------------------------------------------------------------------------------------------------------------------------------------------------------------------------------------------------------------------------------------------------------------------------------------------------------------------------------------------------------------------------------ATATGAGGAGCCACCCTAGCAAGCCTAACCTGCCTACAACAAACAGACCTAAAATCCCTAATCGCATATTCCTCCATCAGCCACATAGGCCTAGTAATCGCTGCAATCTCAATTCAAACACAATGAAGCCTAGCAGGCGCCATAGCCATAATAATCGCCCACGGCTTCACCTCATCAGCACTATTCTGCCTAGCAAACACCACATACGAACGAACCAAAACTCGCATTATAATCCTTACACGGGGCCTTCATAACATCCTACCAATAACTACAACCTGATGACTCATAGCTAACCTCATAAACATTGCTACCCCACCAAGCATAAACTTCACCAGTGAACTATTAATCGCATCATCCCTATTCAACTGGTGTCCAACCTCAATCATCCTATTTGGTTTGTTAATACTTACTACAGCCACATATTCCCTACACATATTCTTATCCACACAAATAAACTCACCAACACTAAACACCCCAATTCAACCAATACACTCACGAGAACACCTACTTATAACAATACACATCATCCCCCTCATTCTAATCTCCCTAAAACCAGAATTAGTAATC------------------------------------------
>Naj_mos178
------------------------------------------------------------------------------------------------------------------------------------------------------------------------------------------------------------------------------------------------------------------------------------------------------------------------------------------------------------------------------------------------------------------------------------------------------------------------------------------------------------------------------------------------------------------------------------------------------------------------------------------------------------------------------------------------------------------------------------------------------------------------TTCCTCCCATTCATCGTACTATCTATATGAGGAGCCACCCTAGCAAGCCTAACTTGCCTGCAACAAACAGACCTAAAATCCCTAATCGCATATTCCTCCATCAGCCACATAGGCCTAGTAATCGCTGCAATCTCAATTCAAACACAATGAAGCCTAGCAGGCGCCATAGCCATAATAATCGCCCACGGCTTCACCTCATCAGCACTATTCTGCCTAGCAAACACCACATACGAACGAACCAAAACTCGCATTATAATCCTTACACGGGGCCTTCATAACATCCTACCAATAACTACAACCTGATGACTCATAGCTAACCTCATAAACATTGCTACCCCACCAAGCATAAACTTCACCAGTGAACTATTAATCGCATCATCCCTATTCAACTGATGTCCAACCTCAATCATCCTATTTGGTTTGTTAATACTTACTACAGCCACATATTCCCTACACATATTCTTATCCACACAAATAAACTCACCAACACTAAACACCCCAATTCAACCAATACACTCACGAGAACACCTACTTATAACAATACACATCATCCCCCTCATTCTAATCTCCCTAAAACCAGAATTAGTAATC------------------------------------------
>Naj_mos179
------------------------------------------------------------------------------------------------------------------------------------------------------------------------------------------------------------------------------------------------------------------------------------------------------------------------------------------------------------------------------------------------------------------------------------------------------------------------------------------------------------------------------------------------------------------------------------------------------------------------------------------------------------------------------------------------------------------------------ATTCGAATATCTCAAACTCTCCCCACACTAAAAACAGACATCTTCCTCCCATTCATCGTACTATCTATATGAGGAGCCACCCTAGCAAGCCTAACCTGCCTACAACAAACAGACCTAAAATCCCTAATCGCATATTCCTCCATCAGCCACATAGGCCTAGTAATCGCTGCAATCTCAATTCAAACACAATGAAGCCTAGCAGGCGCCATAGCCATAATAATCGCCCACGGCTTCACCTCATCAGCACTATTCTGCCTAGCAAACACCACATACGAACGAACCAAAACTCGCATTATAATCCTTACACGGGGCCTTCATAACATCCTACCAATAACTACAACCTGATGACTCATAGCTAACCTCATAAACATTGCTACCCCACCAAGCATAAACTTCACCAGTGAACTATTAATCGCATCATCCCTATTCAACTGATGTCCAACCTCAATCATCCTATTTGGTTTGTTAATACTTACTACAGCCACATATTCCCTACACATATTCTTATCCACACAAATAAACTCACCAACACTAAACACCCCAATTCAACCAATACACTCACGAGAACACCTACTTATAACAATACACATCATCCCCCTCATTCTAATCTCCCTAAAACCAGAATTAGTAATC------------------------------------------
>Naj_mos180
---------------------------------------------------------------------------------------------------------------------------------------------------------------------------------------------------------------------------------------------------------------------------------------------------------------------------------------------------------------------------------------------------------------------------------------------------------------------------------------------------------------------------------------------------------------------------------------------------------------------------------------------------------------------------------------------------------------------------------CGAATATCTCAAACTCTCCCCACACTAAAAACAGACATCTTCCTCCCATTCATCGTACTATCTATATGAGGAGCCACCCTAGCAAGCCTAACCTGCCTACAACAAACAGACCTAAAATCCCTAATCGCATATTCCTCCATCAGCCACATAGGCCTAGTAATCGCTGCAATCTCAATTCAAACACAATGAAGCCTAGCAGGCGCCATAGCCATAATAATCGCCCACGGCTTCACCTCATCAGCACTATTCTGCCTAGCAAACACCACATACGAACGAACCAAAACTCGCATTATAATCCTTACACGGGGCCTTCATAACATCCTACCAATAACTACAACCTGATGACTCATAGCTAACCTCATAAACATTGCTACCCCACCAAGCATAAACTTCACCAGTGAACTATTAATCGCATCATCCCTATTCAACTGATGTCCAACCTCAATCATCCTATTTGGTTTGTTAATACTTACTACAGCCACATATTCCCTACACATATTCTTATCCACACAAATAAACTCACCAACACTAAACACCCCAATTCAACCAATACACTCACGAGAACACCTACTTATAACAATACACATCATCCCCCTCATTCTAATCTCCCTAAAACCAGAATTAGTAATC------------------------------------------
>Naj_mos181
------------------------------------------------------------------------------------------------------------------------------------------------------------------------------------------------------------------------------------------------------------------------------------------------------------------------------------------------------------------------------------------------------------------------------------------------------------------------------------------------------------------------------------------------------------------------------------------------------------------------------------------------------------------------------------------------------CTAAAACTAGGCGGATACGGTATCATTCGAATATCTCAAACTCTCCCCACACTAAAAACAGACATCTTTCTCCCATTCATCGTACTATCTATATGAGGAGCCACCCTAGCAAGCCTAACCTGCCTACAACAAACAGACCTAAAATCCCTAATCGCATATTCCTCCATCAGCCACATAGGCCTAGTAATCGCTGCAATCTCAATTCAAACACAATGAAGCCTAGCAGGCGCCATAGCCATAATAATCGCCCACGGCTTCACCTCATCAGCACTATTCTGCCTAGCAAACACCACATACGAACGAACCAAAACTCGCATTATAATCCTTACACGGGGCCTTCATAACATCCTACCAATAACTACAACCTGATGACTCATAGCTAACCTCATAAACATTGCTACCCCACCAAGCATAAACTTCACCAGTGAACTATTAATCGCATCATCCCTATTCAACTGATGTCCAACCTCAATCATCCTATTTGGTTTGTTAATACTTACTACAGCCACATATTCCCTACACATATTCTTATCCACACAAATAAACTCACCAACACTAAACACCCCAATTCAACCAATACACTCACGAGAACACCTACTTATAACAATACACATCATCCCCCTCATTCTAATCTCCCTAAAACCAGAATTAGTAATC------------------------------------------
>Naj_nin182
------------------------------------------------------------------------------------------------------------------------------------------------------------------------------------------------------------------------------------------------------------------------------------------------------------------------------------------------------------------------------------------------------------------------------------------------------------------------------------------------------------------------------------------------------------------------------------------------------------------------------------------------------------------------------------------------------CTAAAACTAGGCGGATATGGCATCATCCGAATATCTCAGACTCTCCCTACACTAAAAACAGACATCTTCCTCCCATTCATCGTGCTCTCTATGTGAGGGGCCACCCTAGCAAGCCTAACTTGCCTACAACAAACAGATCTAAAATCCCTAATCGCATATTCCTCCATCAGCCACATAGGTCTAGTAATCGCTGCAATCTCAATTCAAACACAATGAAGCCTAGCAGGCGCCATAACCATAATAATCGCCCACGGCTTCACCTCATCAGCACTATTCTGCCTAGCAAACACCACATACGAACGGACCAAAACTCGCATTATAATCCTCACACGGGGCCTTCACAACATCCTACCAATAACTACAACCTGATGACTCCTAGCTAACCTCATAAACATTGCCACCCCACCAAGCATAAACTTCACCAGTGAACTATTAATCGCATCATCCCTATTCAACTGATGTCCAACCTCAATCATCCTATTTGGATTGTTAATACTAACCACAGCCACATACTCCCTACACATGTTCTTATCTACACAAATAAACTCACCAACTCTAAACACCCCAGTTCAACCAATACACTCACGAGAACACCTACTTATAACAATACACATCATCCCCCTCATTTTAATCTCCCTAAAACCAGAATTAGTAATC------------------------------------------
>Naj_nin183
------------------------------------------------------------------------------------------------------------------------------------------------------------------------------------------------------------------------------------------------------------------------------------------------------------------------------------------------------------------------------------------------------------------------------------------------------------------------------------------------------------------------------------------------------------------------------------------------------------------------------------------------------------------------------------------------------CTAAAACTAGGCGGATATGGCATCATCCGAATATCTCAGACTCTCCCTACACTAAAAACAGACATCTTCCTCCCATTCATCGTGCTCTCTATGTGAGGGGCCACCCTAGCAAGCCTAACTTGCCTACAACAAACAGATCTAAAATCCCTAATCGCATATTCCTCCATCAGCCACATAGGTCTAGTAATCGCTGCAATCTCAATTCAAACACAATGAAGCCTAGCAGGCGCCATAACCATAATAATCGCCCACGGCTTCACCTCATCAGCACTATTCTGCCTAGCAAACACCACATACGAACGGACCAAAACTCGCATTATAATCCTCACACGGGGCCTTCACAACATCCTACCAATAACTACAACCTGATGACTCCTAGCTAACCTCATAAACATTGCCACCCCACCAAGCATAAACTTCACCAGTGAACTATTAATCGCATCATCCCTATTCAACTGATGTCCAACCTCAATCATCCTATTTGGATTGTTAATACTAACCACAGCCACATACTCCCTACACATGTTCTTATCTACACAAATAAACTCACCAACTCTAAACACCCCAGTTCAACCAATACACTCACGAGAACACCTACTTATAACAATACACATCATCCCCCTCATTTTAATCTCCCTAAAACCAGAATTAGTAATC------------------------------------------
>Naj_nig184
------------------------------------------------------------------------------------------------------------------------------------------------------------------------------------------------------------------------------------------------------------------------------------------------------------------------------------------------------------------------------------------------------------------------------------------------------------------------------------------------------------------------------------------------------------------------------------------------------------------------------------------------------------------------------------------------------CTAAAACTAGGCGGATATGGCATCATTCGAATATCTCAAACTCTCCCCACACTAAAAACAGACATCTTCCTCCCATTCATCGTGCTCTCTATATGAGGAGCCACCCTAGCAAGCCTAACATGCCTACAACAAACAGACCTAAAATCCCTAATCGCATATTCCTCTATCAGCCACATAGGACTAGTAATCGCTGCAATCTCAATTCAAACACAATGAAGCCTAGCAGGCGCCATAACCATAATAATCGCCCACGGCTTCACCTCATCAGCACTATTTTGCCTAGCAAACACCACATATGAACGAACCAATACTCGCATTATAATCCTTACACGGGGCCTTCATAACATCCTACCAATAACTACAACCTGATGACTCCTAGCTAACCTCATAAACATTGCCACCCCACCAAGCATAAACTTCACCAGTGAACTCTTAATCGCATCATCTCTATTCAACTGATGTCCAACCTCAATCATCCTGTTTGGATTATTAATACTAACTACAGCCACATACTCCCTACACATATTCTTATCTACACAAATAAACTCACCAACACTAAACACTCCAATTCAACCCATACACTCACGAGAACACCTACTTATAACAATACACATCATCCCACTCATTCTAATCTCCCTAAAACCAGAATTAGTAATC------------------------------------------
>Naj_nig185
------------------------------------------------------------------------------------------------------------------------------------------------------------------------------------------------------------------------------------------------------------------------------------------------------------------------------------------------------------------------------------------------------------------------------------------------------------------------------------------------------------------------------------------------------------------------------------------------------------------------------------------------------------------------------------------------------CTAAAACTAGGCGGATATGGCATCATTCGAATATCTCAAACTCTACCCACACTAAAAACAGACATCTTCCTCCCATTCATCGTGCTCTCTATATGAGGAGCCACCCTAGCAAGCCTAACATGCCTACAACAAACAGACCTAAAATCCCTAATCGCATATTCCTCTATCAGCCACATGGGACTAGTAATCGCTGCAATCTCAATTCAAACACAATGAAGCCTAGCAGGCGCCATAACCATAATAATCGCCCACGGCTTCACCTCATCAGCACTATTTTGCCTAGCAAACACCACATATGAACGAACCAATACTCGCATTATAATCCTTACACGGGGCCTTCATAACATCCTACCAATAACTACAACCTGATGACTCCTAGCTAACCTCATAAACATTGCCACCCCACCAAGCATAAACTTCACCAGTGAACTCTTAATCGCATCATCTCTATTCAACTGATGTCCAACCTCAATCATCCTGTTTGGATTATTAATACTAACTACAGCCACATACTCCCTACACATATTCTTATCTACACAAATAAACTCACCAACACTAAACACTCCAATTCAACCCATACACTCACGAGAACACCTACTTATAACAATACACATCATCCCACTCATTCTAATCTCCCTAAAACCAGAATTAGTAATC------------------------------------------
>Naj_nig186
------------------------------------------------------------------------------------------------------------------------------------------------------------------------------------------------------------------------------------------------------------------------------------------------------------------------------------------------------------------------------------------------------------------------------------------------------------------------------------------------------------------------------------------------------------------------------------------------------------------------------------------------------------------------------------------------------CTAAAACTAGGCGGATATGGCATCATCCGAATATCTCAAACTCTCCCCACACTAAAAACAGACATCTTCCTCCCATTCATCGTGCTCTCTATATGAGGAGCCACCCTAGCAAGCCTAACATGCCTACAACAGACAGACCTGAAATCCCTAATCGCATATTCCTCTATCAGCCACATAGGACTAGTAATCGCTGCAATCTCAATTCAAACACAATGGAGCCTAGCAGGCGCCATAACCATAATAATCGCCCACGGCTTCACCTCATCAGCACTATTTTGCCTAGCAAACACCACATATGAACGAACCAAGACTCGCATTATAATCCTTACACGGGGCCTTCATAACATCCTACCAATAACTACAACCTGATGACTCCTAGCTAACCTCATAAACATTGCCACCCCACCAAGCATAAACTTCACCAGTGAACTCTTAATCGCATCATCTCTATTCAACTGATGTCCAACCTCAATCATCCTGTTTGGATTATTAATACTAACTACAGCCACATACTCCCTACACATATTCTTATCTACACAAATAAACTCACCAACACTAAACACCCCAATTCAACCCATACACTCACGAGAACACCTACTTATAACAATACACATCATCCCACTCATTCTAATCTCCCTAAAACCAGAATTAGTAATC------------------------------------------
>Naj_nig187
------------------------------------------------------------------------------------------------------------------------------------------------------------------------------------------------------------------------------------------------------------------------------------------------------------------------------------------------------------------------------------------------------------------------------------------------------------------------------------------------------------------------------------------------------------------------------------------------------------------------------------------------------------------------------------------------------CTAAAACTAGGCGGATATGGCATCATCCGAATATCTCAAACTCTCCCCACACTAAAAACAGACATCTTCCTCCCATTCATCGTGCTCTCTATATGAGGAGCCACCCTAGCAAGCCTAACATGCCTACAACAGACAGACCTGAAATCCCTAATCGCATATTCCTCTATCAGCCACATAGGACTAGTAATCGCTGCAATCTCAATTCAAACACAATGGAGCCTAGCAGGCGCCATAACCATAATAATCGCCCACGGCTTCACCTCATCAGCACTATTTTGCCTAGCAAACACCACATATGAACGAACCAAGACTCGCATTATAATCCTTACACGGGGCCTTCATAACATCCTACCAATAACTACAACCTGATGACTCCTAGCTAACCTCATAAACATTGCCACCCCACCAAGCATAAACTTCACCAGTGAACTCTTAATCGCATCATCTCTATTCAACTGATGTCCAACCTCAATCATCCTGTTTGGATTATTAATACTAACTACAGCCACATACTCCCTACACATATTCTTATCTACACAAATAAACTCACCAACACTAAACACCCCAATTCAACCCATACACTCACGAGAACACCTACTTATAACAATACACATCATCCCACTCATTCTAATCTCCCTAAAACCAGAATTAGTAATC------------------------------------------
>Naj_nig188
---------------------------------------------------------------------------------------------------------------------------------------------------------------------------------------------------------------------------------------------------------------------------------------------------------------------------------------------------------------------------------------------------------------------------------------------------------------------------------------------------------------------------------------------------------------------------------------------------------------------------------------------------------------------------------------------------------------------------ATCATTCGAATATCTCAAACTCTCCCCACACTAAAAACAGACATCTTCCTCCCATTCATCGTGCTCTCTATATGAGGAGCCACCCTAGCAAGCCTAACATGCCTACAACAGACAGACCTAAAATCCCTAATCGCATATTCCTCTATCAGCCACATAGGACTAGTAATCGCTGCAATCTTAATTCAAACACAATGAAGCCTAGCAGGCGCCATAACCATAATAATCGCCCACGGCTTCACCTCATCAGCACTATTTTGCCTAGCAAACACCACATATGAACGAACCAAGACTCGCATTATAATCCTTACACGAGGCCTTCATAATATCCTACCAATAACTACAACCTGATGACTCCTAGCTAACCTCATAAACATTGCCACCCCACCAAGCATAAACTTCACCAGTGAACTCTTAATCGCATCATCTCTATTCAACTGATGTCCAACCTCAATCATCCTGTTTGGGCTATTAATACTAACTACAGCCACATACTCCTTACACATATTCTTATCTACACAAATAAACTCACCAACACTAAACACCCCAATTCAACCCATACACTCACGAGAACACCTACTTATAACAATACACATCATCCCACTCATCCTAATCTCCCTAAAACCAGAATTAGTAATC------------------------------------------
>Naj_nig189
------------------------------------------------------------------------------------------------------------------------------------------------------------------------------------------------------------------------------------------------------------------------------------------------------------------------------------------------------------------------------------------------------------------------------------------------------------------------------------------------------------------------------------------------------------------------------------------------------------------------------------------------------------------------------------------------------CTAAAACTAGGCGGATATGGCATCATTCGAATATCTCAAACTCTCCCCACACTAAAAACAGACATCTTCCTCCCATTCATCGTGCTCTCTATATGAGGAGCCACCCTAGCAAGCCTAACATGCCTACAACAGACAGACCTAAAATCCCTAATCGCATATTCCTCTATCAGCCACATAGGACTAGTAATCGCTGCAATCTTAATTCAAACACAATGAAGCCTAGCAGGCGCCATAACCATAATAATCGCCCACGGCTTCACCTCATCAGCACTATTTTGCCTAGCAAACACCACATATGAACGAACCAAGACTCGCATTATAATCCTTACACGAGGCCTTCATAACATCCTACCAATAACTACAACCTGATGACTCCTAGCTAACCTCATAAACATTGCCACCCCACCAAGCATAAACTTCACCAGTGAACTCTTAATCGCATCATCTCTATTCAACTGATGTCCAACCTCAATCATCCTGTTTGGATTATTAATACTAACTACAGCCACATACTCCCTACACATATTCTTATCTACACAAATAAACTCACCAACACTAAACACCCCAATTCAACCCATACACTCACGAGAACACCTACTTATAACAATACACATCATCCCACTCATTCTAATCTCCCTAAAACCAGAATTAGTAATC------------------------------------------
>Naj_nig190
------------------------------------------------------------------------------------------------------------------------------------------------------------------------------------------------------------------------------------------------------------------------------------------------------------------------------------------------------------------------------------------------------------------------------------------------------------------------------------------------------------------------------------------------------------------------------------------------------------------------------------------------------------------------------------------------------------------------------------------------------------------GACATCTTCCTCCCATTCATCGTGCTCTCTATATGAGGAGCCACCCTAGCAAGCCTAACATGCCTACAACAAACAGACCTAAAATCCCTAATCGCATATTCCTCTATCAGCCACATAGGACTAGTAATCGCTGCAATCTCAATTCAAACACAATGAAGCCTAGCAGGCGCCATAACCATAATAATCGCCCACGGCTTCACCTCATCAGCACTATTTTGCCTAGCAAACACCACATATGAACGAACCAATACTCGCATTATAATCCTTACACGGGGCCTTCATAACATCCTACCAATAACTACAACCTGATGACTCCTAGCTAACCTCATAAACATTGCCACCCCACCAAGCATAAACTTCACCAGTGAACTCTTAATCGCATCATCTCTATTCAACTGATGTCCAACCTCAATCATCCTATTTGGATTATTAATACTAACTACAGCCACATACTCCCTACACATATTCTTATCTACACAAATAAACTCACCAACACTAAACACTCCAATTCAACCCATACACTCACGAGAACACCTACTTATAACAATACACATCATCCCACTCATTCTAATCTCCCTAAAACCAGAATTAGTAATC------------------------------------------
>Naj_nig191
------------------------------------------------------------------------------------------------------------------------------------------------------------------------------------------------------------------------------------------------------------------------------------------------------------------------------------------------------------------------------------------------------------------------------------------------------------------------------------------------------------------------------------------------------------------------------------------------------------------------------------------------------------------------------------------------------------------------------------------------------------------GACATCTTCCTCCCATTCATCGTGCTCTCTATATGAGGAGCCACCCTAGCAAGCCTAACATGCCTACAACAAACAGACCTAAAATCCCTAATCGCATATTCCTCTATCAGCCACATAGGACTAGTAATCGCTGCAATCTCAATTCAAACACAATGAAGCCTAGCAGGCGCCATAACCATAATAATCGCCCACGGCTTCACCTCATCAGCACTATTTTGCCTAGCAAACACCACATATGAACGAACCAATACTCGCATTATAATCCTTACACGGGGCCTTCATAACATCCTACCAATAACTACAACCTGATGACTCCTAGCTAACCTCATAAACATTGCCACCCCACCAAGCATAAACTTCACCAGTGAACTCTTAATCGCATCATCTCTATTCAACTGATGTCCAACCTCAATCATCCTATTTGGATTATTAATACTAACTACAGCCACATACTCCCTACACATATTCTTATCTACACAAATAAACTCACCAACACTAAACACTCCAATTCAACCCATACACTCACGAGAACACCTACTTATAACAATACACATCATCCCACTCATTCTAATCTCCCTAAAACCAGAATTAGTAATC------------------------------------------
>Naj_nig192
------------------------------------------------------------------------------------------------------------------------------------------------------------------------------------------------------------------------------------------------------------------------------------------------------------------------------------------------------------------------------------------------------------------------------------------------------------------------------------------------------------------------------------------------------------------------------------------------------------------------------------------------------------------------------------------------------------------------------------------------------------------GACATCTTCCTCCCATTCATCGTGCTCTCTATATGAGGGGCCACCCTAGCAAGCCTAACATGCCTACAACAGACAGACCTAAAATCCCTAATCGCATATTCCTCTATCAGCCACATAGGACTAGTAATCGCTGCAATCTCAATTCAAACACAATGAAGCCTAGCAGGCGCCATAGCCATAATAATCGCCCACGGCTTCACCTCATCAGCACTATTCTGCCTAGCAAACACCACATACGAACGAACCAAGACTCGCATTATAATCCTTACACGGGGCCTTCATAACATCCTACCAATAACTACAACCTGATGACTCCTAGCTAACCTCATAAACATTGCCACCCCACCAAGCATAAACTTCACCAGTGAACTCTTAATCGCATCATCTCTATTCAACTGATGTCCAACCTCAATCATCCTGTTTGGGTTATTAATACTAACTACAGCCACATACTCCCTACACATATTCTTATCTACACAAATAAACTCACCAACACTAAACACCCCAATTCAACCCATACACTCACGAGAACACCTACTTATAACATTACACATCATCCCCCTCATTCTAGTCTCCCTAAAACCAGAATTAGTAATC------------------------------------------
>Naj_nig193
------------------------------------------------------------------------------------------------------------------------------------------------------------------------------------------------------------------------------------------------------------------------------------------------------------------------------------------------------------------------------------------------------------------------------------------------------------------------------------------------------------------------------------------------------------------------------------------------------------------------------------------------------------------------------------------------------CTAAAACTAGGCGGATATGGCATCATTCGAATATCTCAAACTCTCCCCACACTAAAAACAGACATCTTCCTCCCATTCATCGTGCTCTCTATATGAGGGGCCACCCTAGCAAGCCTAACATGCCTACAACAGACAGACCTAAAATCCCTAATCGCATATTCCTCTATCAGCCACATAGGACTAGTAATCGCTGCAATCTCAATTCAAACACAATGAAGCCTAGCAGGCGCCATAGCCATAATAATCGCCCACGGCTTCACCTCATCAGCACTATTCTGCCTAGCAAACACCACATACGAACGAACCAAGACTCGCATTATAATCCTTACACGGGGCCTTCATAACATCCTACCAATAACTACAACCTGATGACTCCTAGCTAACCTCATAAACATTGCCACCCCACCAAGCATAAACTTCACCAGTGAACTCTTAATCGCATCATCTCTATTCAACTGATGTCCAACCTCAATCATCCTGTTTGGGTTATTAATACTAACTACAGCCACATACTCCCTACACATATTCTTATCTACACAAATAAACTCACCAACACTAAACACCCCAATTCAACCCATACACTCACGAGAACACCTACTTATAACATTACACATCATCCCCCTCATTCTAGTCTCCCTAAAACCAGAATTAGTAATC------------------------------------------
>Naj_nig194
------------------------------------------------------------------------------------------------------------------------------------------------------------------------------------------------------------------------------------------------------------------------------------------------------------------------------------------------------------------------------------------------------------------------------------------------------------------------------------------------------------------------------------------------------------------------------------------------------------------------------------------------------------------------------------------------------CTAAAACTAGGCGGATATGGCATCATTCGAATATCTCAAACTCTACCCACACTAAAAACAGACATCTTCCTCCCATTCATCGTGCTCTCTATATGAGGAGCCACCCTAGCAAGCCTAACATGCCTACAACAAACAGACCTAAAATCCCTAATCGCATATTCCTCTATCAGCCACATGGGACTAGTAATCGCTGCAATCTCAATTCAAACACAATGAAGCCTAGCAGGCGCCATAACCATAATAATCGCCCACGGCTTCACCTCATCAGCACTATTTTGCCTAGCAAACACCACATATGAACGAACCAATACTCGCATTATAATCCTTACACGGGGCCTTCATAACATCCTACCAATAACTACAACCTGATGACTCCTAGCTAACCTCATAAACATTGCCACCCCACCAAGCATAAACTTCACCAGTGAACTCTTAATCGCATCATCTCTATTCAACTGATGTCCAACCTCAATCATCCTGTTTGGATTATTAATACTAACTACAGCCACATACTCCCTACACATATTCTTATCTACACAAATAAACTCACCAACACTAAACACTCCAATTCAACCCATACACTCACGAGAACACCTACTTATAACAATACACATCATCCCACTCATTCTAATCTCCCTAAAACCAGAATTAGTAATC------------------------------------------
>Naj_nig195
---------------------------------------------------------------------------------------------------------------------------------------------------------------------------------------------------------------------------------------------------------------------------------------------------------------------------------------------------------------------------------------------------------------------------------------------------------------------------------------------------------------------------------------------------------------------------------------------------------------------------------------------------------------------------------------------------------AAACTAGGCGGATATGGCATCATTCGAATATCTCAAACTCTACCCACACTAAAAACAGACATCTTCCTCCCATTCATCGTGCTCTCTATATGAGGAGCCACCCTAGCAAGCCTAACATGCCTACAACAAACAGACCTAAAATCCCTAATCGCATATTCCTCTATCAGCCACATGGGACTAGTAATCGCTGCAATCTCAATTCAAACACAATGAAGCCTAGCAGGCGCCATAACCATAATAATCGCCCACGGCTTCACCTCATCAGCACTATTTTGCCTAGCAAACACCACATATGAACGAACCAATACTCGCATTATAATCCTTACACGGGGCCTTCATAACATCCTACCAATAACTACAACCTGATGACTCCTAGCTAACCTCATAAACATTGCCACCCCACCAAGCATAAACTTCACCAGTGAACTCTTAATCGCATCATCTCTATTCAACTGATGTCCAACCTCAATCATCCTGTTTGGATTATTAATACTAACTACAGCCACATACTCCCTACACATATTCTTATCTACACAAATAAACTCACCAACACTAAACACTCCAATTCAACCCATACACTCACGAGAACACCTACTTATAACAATACACATCATCCCACTCATTCTAATCTCCCTAAAACCAGAATTAGTAATC------------------------------------------
>Naj_nig196
---------------------------------------------------------------------------------------------------------------------------------------------------------------------------------------------------------------------------------------------------------------------------------------------------------------------------------------------------------------------------------------------------------------------------------------------------------------------------------------------------------------------------------------------------------------------------------------------------------------------------------------------------------------------------------------------------------AAACTAGGCGGATATGGCATCATTCGAATATCTCAAACTCTACCCACACTAAAAACAGACATCTTCCTCCCATTCATCGTGCTCTCTATATGAGGAGCCACCCTAGCAAGCCTAACATGCCTACAACAAACAGACCTAAAATCCCTAATCGCATATTCCTCTATCAGCCACATGGGACTAGTAATCGCTGCAATCTCAATTCAAACACAATGAAGCCTAGCAGGCGCCATAACCATAATAATCGCCCACGGCTTCACCTCATCAGCACTATTTTGCCTAGCAAACACCACATATGAACGAACCAATACTCGCATTATAATCCTTACACGGGGCCTTCATAACATCCTACCAATAACTACAACCTGATGACTCCTAGCTAACCTCATAAACATTGCCACCCCACCAAGCATAAACTTCACCAGTGAACTCTTAATCGCATCATCTCTATTCAACTGATGTCCAACCTCAATCATCCTGTTTGGATTATTAATACTAACTACAGCCACATACTCCCTACACATATTCTTATCTACACAAATAAACTCACCAACACTAAACACTCCAATTCAACCCATACACTCACGAGAACACCTACTTATAACAATACACATCATCCCACTCATTCTAATCTCCCTAAAACCAGAATTAGTAATC------------------------------------------
>Naj_nig197
------------------------------------------------------------------------------------------------------------------------------------------------------------------------------------------------------------------------------------------------------------------------------------------------------------------------------------------------------------------------------------------------------------------------------------------------------------------------------------------------------------------------------------------------------------------------------------------------------------------------------------------------------------------------------------------------------CTAAAACTAGGCGGATATGGCATCATTCGAATATCTCAAACTCTACCCACACTAAAAACAGACATCTTCCTCCCATTCATCGTGCTCTCTATATGAGGAGCCACCCTAGCAAGCCTAACATGCCTACAACAAACAGACCTAAAATCCCTAATCGCATATTCCTCTATCAGCCACATGGGACTAGTAATCGCTGCAATCTCAATTCAAACACAATGAAGCCTAGCAGGCGCCATAACCATAATAATCGCCCACGGCTTCACCTCATCAGCACTATTTTGCCTAGCAAACACCACATATGAACGAACCAATACTCGCATTATAATCCTTACACGGGGCCTTCATAACATCCTACCAATAACTACAACCTGATGACTCCTAGCTAACCTCATAAACATTGCCACCCCACCAAGCATAAACTTCACCAGTGAACTCTTAATCGCATCATCTCTATTCAACTGATGTCCAACCTCAATCATCCTGTTTGGATTATTAATACTAACTACAGCCACATACTCCCTACACATATTCTTATCTACACAAATAAACTCACCAACACTAAACACTCCAATTCAACCCATACACTCACGAGAACACCTACTTATAACAATACACATCATCCCACTCATTCTAATCTCCCTAAAACCAGAATTAGTAATC------------------------------------------
>Naj_nig198
------------------------------------------------------------------------------------------------------------------------------------------------------------------------------------------------------------------------------------------------------------------------------------------------------------------------------------------------------------------------------------------------------------------------------------------------------------------------------------------------------------------------------------------------------------------------------------------------------------------------------------------------------------------------------------------------------CTAAAACTAGGCGGATATGGCATCATTCGAATATCTCAAACTCTACCCACACTAAAAACAGACATCTTCCTCCCATTCATCGTGCTCTCTATATGAGGAGCCACCCTAGCAAGCCTAACATGCCTACAACAAACAGACCTAAAATCCCTAATCGCATATTCCTCTATCAGCCACATGGGACTAGTAATCGCTGCAATCTCAATTCAAACACAATGAAGCCTAGCAGGCGCCATAACCATAATAATCGCCCACGGCTTCACCTCATCAGCACTATTTTGCCTAGCAAACACCACATATGAACGAACCAATACTCGCATTATAATCCTTACACGGGGCCTTCATAACATCCTACCAATAACTACAACCTGATGACTCCTAGCTAACCTCATAAACATTGCCACCCCACCAAGCATAAACTTCACCAGTGAACTCTTAATCGCATCATCTCTATTCAACTGATGTCCAACCTCAATCATCCTGTTTGGATTATTAATACTAACTACAGCCACATACTCCCTACACATATTCTTATCTACACAAATAAACTCACCAACACTAAACACTCCAATTCAACCCATACACTCACGAGAACACCTACTTATAACAATACACATCATCCCACTCATTCTAATCTCCCTAAAACCAGAATTAGTAATC------------------------------------------
>Naj_nig199
---------------------------------------------------------------------------------------------------------------------------------------------------------------------------------------------------------------------------------------------------------------------------------------------------------------------------------------------------------------------------------------------------------------------------------------------------------------------------------------------------------------------------------------------------------------------------------------------------------------------------------------------------------------------------------------------------------------------------------------------------------------ACAGACATCTTCCTCCCATTCATCGTGCTCTCTATATGAGGAGCCACCCTAGCAAGCCTAACATGCCTACAACAAACAGACCTAAAATCCCTAATCGCATATTCCTCTATCAGCCACATGGGACTAGTAATCGCTGCAATCTCAATTCAAACACAATGAAGCCTAGCAGGCGCCATAACCATAATAATCGCCCACGGCTTCACCTCATCAGCACTATTTTGCCTAGCAAACACCACATATGAACGAACCAATACTCGCATTATAATCCTTACACGGGGCCTTCATAACATCCTACCAATAACTACAACCTGATGACTCCTAGCTAACCTCATAAACATTGCCACCCCACCAAGCATAAACTTCACCAGTGAACTCTTAATCGCATCATCTCTATTCAACTGATGTCCAACCTCAATCATCCTGTTTGGATTATTAATACTAACTACAGCCACATACTCCCTACACATATTCTTATCTACACAAATAAACTCACCAACACTAAACACTCCAATTCAACCCATACACTCACGAGAACACCTACTTATAACAATACACATCATCCCACTCATTCTAATCTCCCTAAAACCAGAATTAGTAATC------------------------------------------
>Naj_nig200
---------------------------------------------------------------------------------------------------------------------------------------------------------------------------------------------------------------------------------------------------------------------------------------------------------------------------------------------------------------------------------------------------------------------------------------------------------------------------------------------------------------------------------------------------------------------------------------------------------------------------------------------------------------------------------------------------------------------------------------------------------------ACAGACATCTTCCTCCCATTCATCGTGCTCTCTATATGAGGAGCCACCCTAGCAAGCCTAACATGCCTACAACAGACAGACCTGAAATCCCTAATCGCATATTCCTCTATCAGCCACATAGGACTAGTAATCGCTGCAATCTCAATTCAGACACAATGAAGCCTAGCAGGAGCCATAACCATAATAATCGCCCACGGCTTCACCTCATCAGCACTATTTTGCCTAGCAAACACCACATATGAACGAACCAAGACTCGCATTATAATCCTTACACGGGGCCTTCATAACATCCTACCAATAACTACAACCTGATGACTCCTAGCTAACCTCATAAACATTGCCACCCCACCAAGCATAAACTTCACCAGTGAACTATTAATCGCATCATCTCTGTTCAACTGATGTCCAACCTCAATCATCCTGTTTGGATTATTAATACTAACTACAGCCACATACTCCCTACACATATTCTTATCTACACAAATAAACTCACCAACACTAAACACCCCAATTCAACCCATACACTCACGAGAACACCTACTTATAACAATACACATCATCCCACTCATTCTAATCTCCCTAAAACCAGAATTAGTAATC------------------------------------------
>Naj_nig201
------------------------------------------------------------------------------------------------------------------------------------------------------------------------------------------------------------------------------------------------------------------------------------------------------------------------------------------------------------------------------------------------------------------------------------------------------------------------------------------------------------------------------------------------------------------------------------------------------------------------------------------------------------------------------------------------------CTAAAACTAGGCGGATATGGCATCATTCGAATATCTCAAACTCTACCCACACTAAAAACAGACATCTTCCTCCCATTCATCGTGCTCTCTATATGAGGAGCCACCCTAGCAAGCCTAACATGCCTACAACAAACAGACCTAAAATCCCTAATCGCATATTCCTCTATCAGCCACATGGGACTAGTAATCGCTGCAATCTCAATTCAAACACAATGAAGCCTAGCAGGCGCCATAACCATAATAATCGCCCACGGCTTCACCTCATCAGCACTATTTTGCCTAGCAAACACCACATATGAACGAACCAATACTCGCATTATAATCCTTACACGGGGCCTTCATAACATCCTACCAATAACTACAACCTGATGACTCCTAGCTAACCTCATAAACATTGCCACCCCACCAAGCATAAACTTCACCAGTGAACTCTTAATCGCATCATCTCTATTCAACTGATGTCCAACCTCAATCATCCTGTTTGGATTATTAATACTAACTACAGCCACATACTCCCTACACATATTCTTATCTACACAAATAAACTCACCAACACTAAACACTCCAATTCAACCCATACACTCACGAGAACACCTACTTATAACAATACACATCATCCCACTCATTCTAATCTCCCTAAAACCAGAATTAGTAATC------------------------------------------
>Naj_nig202
------------------------------------------------------------------------------------------------------------------------------------------------------------------------------------------------------------------------------------------------------------------------------------------------------------------------------------------------------------------------------------------------------------------------------------------------------------------------------------------------------------------------------------------------------------------------------------------------------------------------------------------------------------------------------------------------------CTAAAACTAGGCGGATATGGCATCATTCGAATATCTCAAACTCTCCCCACACTAAAAACAGACATCTTCCTCCCATTCATCGTGCTCTCTATATGAGGAGCCACCATAGCAAGCCTAACATGCCTACAACAAACAGACCTAAAATCCCTAATCGCATATTCCTCTATCAGCCACATAGGACTAGTAATCGCTGCAATCTCAATTCAAACACAATGAAGCCTAGCAGGCGCCATAACCATAATAATCGCCCACGGCTTCACCTCATCAGCACTATTTTGCCTAGCAAACACCACATATGAGCGAACCAATACTCGCATTATAATCCTTACACGGGGCCTTCATAACATCCTACCAATAACTACAACCTGATGACTCCTAGCTAACCTCATAAACATTGCCACCCCACCAAGCATAAACTTCACCAGTGAACTCTTAATCGCATCATCTCTATTCAACTGATGTCCAACCTCAATCATCCTGTTTGGATTATTAATACTAACTACAGCCACATACTCCCTACACATATTCTTATCTACACAAATAAACTCACCAACACTAAACACCCCAATTCAACCCATACACTCACGAGAACACCTACTTATAACAATACACATCATCCCACTCATTCTAATCTCCCTAAAACCAGAATTAGTAATC------------------------------------------
>Naj_nig203
------------------------------------------------------------------------------------------------------------------------------------------------------------------------------------------------------------------------------------------------------------------------------------------------------------------------------------------------------------------------------------------------------------------------------------------------------------------------------------------------------------------------------------------------------------------------------------------------------------------------------------------------------------------------------------------------------CTAAAACTAGGCGGATATGGCATCATTCGAATATCTCAAACTCTCCCCACACTAAAAACAGACATCTTCCTCCCATTCATCGTGCTCTCTATATGAGGAGCCACCCTAGCAAGCCTAACATGCCTACAACAGACAGACCTAAAATCCCTAATCGCATATTCCTCTATCAGCCACATAGGGCTAGTAATCGCTGCAATCTCAATTCAAACACAATGAAGCCTAGCAGGCGCCATAACCATAATAATCGCCCACGGCTTCACCTCATCAGCACTATTCTGCCTAGCAAACACCACATACGAACGAACCAAGACTCGCATTATAATCCTTACACGGGGCCTTCATAACATCCTACCAATAACTACAACCTGATGACTCCTGGCTAACCTCATAAACATTGCCACCCCACCAAGCATAAACTTCACCAGTGAACTCTTAATCGCATCATCTCTATTCAACTGGTGTCCAACCTCAATCATCTTATTTGGGTTATTAATACTAACTACAGCCACATACTCCCTACACATATTCTTATCTACACAAATAAACTCACCAACACTAAACACCCCAATTCAACCCATACACTCACGAGAACACCTACTTATAACATTACACATCATCCCCCTCATTCTTATCTCCATAAAACCAGAATTAGTAATC------------------------------------------
>Naj_nig204
------------------------------------------------------------------------------------------------------------------------------------------------------------------------------------------------------------------------------------------------------------------------------------------------------------------------------------------------------------------------------------------------------------------------------------------------------------------------------------------------------------------------------------------------------------------------------------------------------------------------------------------------------------------------------------------------------CTAAAACTAGGCGGATATGGCATCATTCGAATATCTCAAACTCTCCCCACACTAAAAACAGACATCTTCCTCCCATTCATCGTGCTCTCTATATGAGGAGCCACCCTAGCAAGCCTAACATGCCTACAACAGACAGACCTAAAATCCCTAATCGCATATTCCTCTATCAGCCACATAGGGCTAGTAATCGCTGCAATCTCAATTCAAACACAATGAAGCCTAGCAGGCGCCATAACCATAATAATCGCCCACGGCTTCACCTCATCAGCACTATTCTGCCTAGCAAACACCACATACGAACGAACCAAGACTCGCATTATAATCCTTACACGGGGCCTTCATAACATCCTACCAATAACTACAACCTGATGACTCCTGGCTAACCTCATAAACATTGCCACCCCACCAAGCATAAACTTCACCAGTGAACTCTTAATCGCATCATCTCTATTCAACTGGTGTCCAACCTCAATCATCTTATTTGGGTTATTAATACTAACTACAGCCACATACTCCCTACACATATTCTTATCTACACAAATAAACTCACCAACACTAAACACCCCAATTCAACCCATACACTCACGAGAACACCTACTTATAACATTACACATCATCCCCCTCATTCTTATCTCCATAAAACCAGAATTAGTAATC------------------------------------------
>Naj_nig205
------------------------------------------------------------------------------------------------------------------------------------------------------------------------------------------------------------------------------------------------------------------------------------------------------------------------------------------------------------------------------------------------------------------------------------------------------------------------------------------------------------------------------------------------------------------------------------------------------------------------------------------------------------------------------------------------------CTAAAACTAGGCGGATATGGCATCATCCGAATATCTCAAACTCTCCCCACACTAAAAACAGACATCTTCCTCCCATTCATCGTGCTCTCTATATGAGGAGCCACCCTAGCAAGCCTAACATGCCTACAACAGACAGACCTGAAATCCCTAATCGCATATTCCTCTATCAGCCACATAGGACTAGTAATCGCTGCAATCTCAATTCAGACACAATGAAGCCTAGCAGGAGCCATAACCATAATAATCGCCCACGGCTTCACCTCATCAGCACTATTTTGCCTAGCAAACACCACATATGAACGAACCAAGACTCGCATTATAATCCTTACACGGGGCCTTCATAACATCCTACCAATAACTACAACCTGATGACTCCTAGCTAACCTCATAAACATTGCCACCCCACCAAGCATAAACTTCACCAGTGAACTCTTAATCGCATCATCTCTGTTCAACTGATGTCCAACCTCAATCATCCTGTTTGGATTATTAATACTAACTACAGCCACATACTCCCTACACATATTCTTATCTACACAAATAAACTCACCAACACTAAACACCCCAATTCAACCCATACACTCACGAGAACACCTACTTATAACAATACACATCATCCCACTCATTCTAATCTCCCTAAAACCAGAATTAGTAATC------------------------------------------
>Naj_nig206
------------------------------------------------------------------------------------------------------------------------------------------------------------------------------------------------------------------------------------------------------------------------------------------------------------------------------------------------------------------------------------------------------------------------------------------------------------------------------------------------------------------------------------------------------------------------------------------------------------------------------------------------------------------------------------------------------CTAAAACTAGGCGGATATGGCATCATTCGAATATCTCAAACTCTCCCCACACTAAAAACAGACATCTTCCTCCCATTCATCGTGCTCTCTATATGAGGAGCCACCATAGCAAGCCTAACATGCCTACAACAAACAGACCTAAAATCCCTAATCGCATATTCCTCTATCAGCCACATAGGACTAGTAATCGCTGCAATCTCAATTCAAACACAATGAAGCCTAGCAGGCGCCATAACCATAATAATCGCCCACGGCTTCACCTCATCAGCACTATTTTGCCTAGCAAACACCACATATGAGCGAACCAATACTCGCATTATAATCCTTACACGGGGCCTTCATAACATCCTACCAATAACTACAACCTGATGACTCCTAGCTAACCTCATAAACATTGCCACCCCACCAAGCATAAACTTCACCAGTGAACTCTTAATCGCATCATCTCTATTCAACTGATGTCCAACCTCAATCATCCTGTTTGGATTATTAATACTAACTACAGCCACATACTCCCTACACATATTCTTATCTACACAAATAAACTCACCAACACTAAACACCCCAATTCAACCCATACACTCACGAGAACACCTACTTATAACAATACACATCATCCCACTCATTCTAATCTCCCTAAAACCAGAATTAGTAATC------------------------------------------
>Naj_nig207
------------------------------------------------------------------------------------------------------------------------------------------------------------------------------------------------------------------------------------------------------------------------------------------------------------------------------------------------------------------------------------------------------------------------------------------------------------------------------------------------------------------------------------------------------------------------------------------------------------------------------------------------------------------------------------------------------CTAAAACTAGGCGGATATGGCATCATCCGAATATCTCAAACTCTCCCCACACTAAAAACAGACATCTTCCTCCCATTCATCGTGCTCTCTATATGAGGAGCCACCCTAGCAAGCCTAACATGCCTACAACAGACAGACCTGAAATCCCTAATCGCATATTCCTCTATCAGCCACATAGGACTAGTAATCGCTGCAATCTCAATTCAAACACAATGGAGCCTAGCAGGCGCCATAACCATAATAATCGCCCACGGCTTCACCTCATCAGCACTATTTTGCCTAGCAAACACCACATATGAACGAACCAAGACTCGCATTATAATCCTTACACGGGGCCTTCATAACATCCTACCAATAACTACAACCTGATGACTCCTAGCTAACCTCATAAACATTGCCACCCCACCAAGCATAAACTTCACCAGTGAACTCTTAATCGCATCATCTCTATTCAACTGATGTCCAACCTCAATCATCCTGTTTGGATTATTAATACTAACTACAGCCACATACTCCCTACACATATTCTTATCTACACAAATAAACTCACCAACACTAAACACCCCAATTCAACCCATACACTCACGAGAACACCTACTTATAACAATACACATCATCCCACTCATTCTAATCTCCCTAAAACCAGAATTAGTAATC------------------------------------------
>Naj_nub208
------------------------------------------------------------------------------------------------------------------------------------------------------------------------------------------------------------------------------------------------------------------------------------------------------------------------------------------------------------------------------------------------------------------------------------------------------------------------------------------------------------------------------------------------------------------------------------------------------------------------------------------------------------------------------------------------------CTAAAACTGGGCGGATACGGTATTATCCGAATATCTCAAATTCTGCCCACACTAAAAACAGACATCTTCCTCCCACTCATCGTACTATCAATATGAGGTGCCACCCTAGCAAGCCTAACGTGCCTACAACAGACAGATCTAAAATCCCTAATCGCATATTCCTCTATCAGCCATATAGGCCTAGTAATTGCTGCAATCTCAATCCAAACACAATGAAGCCTAGCAGGAGCCATAGCCATAATAATCGCCCACGGCTTCACCTCATCAGCACTATTTTGCCTAGCAAACACCACATATGAACGAACCAAAACTCGCATTATAATCCTCACACGAGGCCTCCACAACATCCTCCCTATAACTACAGCCTGATGACTCTTAGCTAATCTTATAAACATCGCCACCCCACCAAGCATAAACTTTACCGGTGAACTCTTAATCGCATCATCTCTATTTAACTGATGTCCAACCTCAATCATCCTGTTTGGATTACTTATACTAATTACAGCCACATACTCCCTACATATGTTCCTATCTACACAAATAAACTCACCAACACTAGACACCCCAATTCAACCCACACACTCACGAGAACATCTACTTATAACAATACACATCATCCCCCTCATTCTAATCTCCTTAAAACCAGAATTAGTAATC------------------------------------------
>Naj_nub209
------------------------------------------------------------------------------------------------------------------------------------------------------------------------------------------------------------------------------------------------------------------------------------------------------------------------------------------------------------------------------------------------------------------------------------------------------------------------------------------------------------------------------------------------------------------------------------------------------------------------------------------------------------------------------------------------------CTAAAACTGGGCGGATACGGTATTATCCGAATATCTCAAATTCTGCCCACACTAAAAACAGACATCTTCCTCCCACTCATCGTACTATCAATATGAGGTGCCACCCTAGCAAGCCTAACGTGCCTACAACAGACAGATCTAAAATCCCTAATCGCATATTCCTCTATCAGCCATATAGGCCTAGTAATTGCTGCAATCTCAATCCAAACACAATGAAGCCTAGCAGGAGCCATAGCCATAATAATCGCCCACGGCTTCACCTCATCAGCACTATTTTGCCTAGCAAACACCACATATGAACGAACCAAAACTCGCATTATAATCCTCACACGAGGCCTCCACAACATCCTCCCTATAACTACAGCCTGATGACTCTTAGCTAATCTTATAAACATCGCCACCCCACCAAGCATAAACTTTACCGGTGAACTCTTAATCGCATCATCTCTATTTAACTGATGTCCAACCTCAATCATCCTGTTTGGATTACTTATACTAATTACAGCCACATACTCCCTACATATGTTCCTATCTACACAAATAAACTCACCAACACTAGACACCCCAATTCAACCCACACACTCACGAGAACATCTACTTATAACAATACACATCATCCCCCTCATTCTAATCTCCTTAAAACCAGAATTAGTAATC------------------------------------------
>Naj_pal210
------------------------------------------------------------------------------------------------------------------------------------------------------------------------------------------------------------------------------------------------------------------------------------------------------------------------------------------------------------------------------------------------------------------------------------------------------------------------------------------------------------------------------------------------------------------------------------------------------------------------------------------------------------------------------------------------------CTAAAACTGGGCGGATACGGCATTATCCGAATATCTCAAACTTTACCAACACTAAAAACAGACATTTTCCTCCCATTTATCGTACTGTCAATGTGAGGGGCCACCCTAGCAAGCCTAACATGCCTACAACAGACAGATCTAAAATCCCTAATCGCATATTCCTCCATCAGCCACATGGGCCTAGTAATCGCTGCAATCTTAATTCAAACACAATGGAGCCTAGCAGGAGCCATAGCCATAATAATCGCCCACGGCTTCACCTCGTCAGCACTATTCTGCCTAGCAAACACCACATATGAGCGAACCAAGACTCGCATTATAATCCTAACACGAGGCCTTCACAATATCCTACCTATAACTACAACCTGATGACTCCTAGCTAATCTTATAAATATCGCCATCCCACCAAGTATAAACTTCACCAGTGAACTCTTAATTGCATCATCCCTATTCAACTGATGTCCAACCTCAATCATCCTATTTGGCCTACTAATACTAATTACAGCCACGTACTCCCTACACATATTCCTATCCACACAAATAAACTCACCGACACTAAACACCCCAATTCAACCCACACACTCACGAGAACACCTACTTATAACAATACACATCATCCCCCTCATTCTAATCTCCCTAAAACCAGAATTAGTAATC------------------------------------------
>Naj_pal211
------------------------------------------------------------------------------------------------------------------------------------------------------------------------------------------------------------------------------------------------------------------------------------------------------------------------------------------------------------------------------------------------------------------------------------------------------------------------------------------------------------------------------------------------------------------------------------------------------------------------------------------------------------------------------------------------------------------------------ATCCGAATATCTCAAACTTTACCAACACTAAAAACAGACATTTTCCTCCCATTTATCGTACTGTCAATGTGAGGGGCCACCCTAGCAAGCCTAACATGCCTACAACAGACAGATCTAAAATCCCTAATCGCATATTCCTCCATCAGCCACATGGGCCTAGTAATCGCTGCAATCTTAATTCAAACACAATGGAGCCTAGCAGGAGCCATAGCCATAATAATCGCCCACGGCTTCACCTCGTCAGCACTATTCTGCCTAGCAAACACCACATATGAGCGAACCAAGACTCGCATTATAATCCTAACACGAGGCCTTCACAATATCCTACCTATAACTACAACCTGATGACTCCTAGCTAATCTTATAAATATCGCCATCCCACCAAGTATAAACTTCACCAGTGAACTCTTAATTGCATCATCCCTATTCAACTGATGTCCAACCTCAATCATCCTATTTGGCCTACTAATACTAATTACAGCCACGTACTCCCTACACATATTCCTATCCACACAAATAAACTCACCGACACTAAACACCCCAATTCAACCCACACACTCACGAGAACACCTACTTATAACAATACACATCATCCCCCTCATTCTAATCTCCCTAAAACCAGAATTAGTAATC------------------------------------------
>Naj_pal212
------------------------------------------------------------------------------------------------------------------------------------------------------------------------------------------------------------------------------------------------------------------------------------------------------------------------------------------------------------------------------------------------------------------------------------------------------------------------------------------------------------------------------------------------------------------------------------------------------------------------------------------------------------------------------------------------------CTAAAACTGGGCGGATACGGCATTATCCGAATATCTCAAACTCTACCAACACTAAAAACAGACATTTTCCTCCCATTTATCGTACTGTCAATGTGAGGGGCCACCCTAGCAAGCCTAACATGCCTACAACAGACAGATCTAAAATCCCTAATCGCATATTCCTCCATCAGCCACATGGGCCTAGTAATCGCTGCAATCTTAATTCAAACACAATGGAGCCTAGCAGGAGCCATAGCCATAATAATCGCCCACGGCTTCACCTCGTCAGCACTATTCTGCCTAGCAAACACCACATATGAGCGAACCAAGACTCGCATTATAATCCTAACACGAGGCCTTCACAATATCCTACCTATAACTACAACCTGATGACTCCTAGCTAATCTTATAAATATCGCCATCCCACCAAGTATAAACTTCACCAGTGAACTCTTAATTGCATCATCCCTATTCAACTGATGTCCAACCTCAATCATCCTATTTGGCCTACTAATACTAATTACAGCCACGTACTCCCTACACATATTCCTATCCACACAAATAAACTCACCGACACTAAACACCCCAATTCAACCCACACACTCACGAGAACACCTACTTATAACAATACACATCATCCCCCTCATTCTAATCTCCCTAAAACCAGAATTAGTAATC------------------------------------------
>Naj_pal213
------------------------------------------------------------------------------------------------------------------------------------------------------------------------------------------------------------------------------------------------------------------------------------------------------------------------------------------------------------------------------------------------------------------------------------------------------------------------------------------------------------------------------------------------------------------------------------------------------------------------------------------------------------------------------------------------------------------------------------------------------------------GACGTTTTCCTCCCATTTATCGTACTGTCAATGTGAGGGGCCACCCTAGCAAGCCTAACATGCCTACAACAGACAGATCTAAAATCCCTAATCGCATATTCCTCCATCAGCCACATGGGCCTAGTAATCGCTGCAATCTTAATTCAAACACAATGGAGCCTAGCAGGAGCCATAGCCATAATAATCGCCCACGGCTTCACCTCGTCAGCACTATTCTGCCTAGCAAACACCACATATGAGCGAACCAAGACTCGCATTATAATCCTAACACGAGGCCTTCACAATATCCTACCTATAACTACAACCTGATGACTCCTAGCTAATCTTATAAATATCGCCATCCCACCAAGTATAAACTTCACCAGTGAACTCTTAATTGCATCATCCCTATTCAACTGATGTCCAACCTCAATCATCCTATTTGGCCTACTAATACTAATTACAGCCACGTACTCCCTACACATATTCCTATCCACACAAATAAACTCACCGACACTAAACACCCCAATTCAACCCACACACTCACGAGAACACCTACTTATAACAATACACATCATCCCCCTCATTCTAATCTCCCTAAAACCAGAATTAGTAATC------------------------------------------
>Naj_pal214
------------------------------------------------------------------------------------------------------------------------------------------------------------------------------------------------------------------------------------------------------------------------------------------------------------------------------------------------------------------------------------------------------------------------------------------------------------------------------------------------------------------------------------------------------------------------------------------------------------------------------------------------------------------------------------------------------CTAAAACTGGGCGGATACGGCATTATCCGAATATCTCAAACTCTACCAACACTAAAAACAGACATTTTCCTCCCATTTATCGTACTGTCAATGTGAGGGGCCACCCTAGCAAGCCTAACATGCCTACAACAGACAGATCTAAAATCCCTAATCGCATATTCCTCCATCAGCCACATGGGCCTAGTAATCGCTGCAATCTTAATTCAAACACAATGGAGCCTAGCAGGAGCCATAGCCATAATAATCGCCCACGGCTTCACCTCGTCAGCACTATTCTGCCTAGCAAACACCACATATGAGCGAACCAAGACTCGCATTATAATCCTAACACGAGGCCTTCACAATATCCTACCTATAACTACAACCTGATGACTCCTAGCTAATCTTATAAATATCGCCATCCCACCAAGTATAAACTTCACCAGTGAACTCTTAATTGCATCATCCCTATTCAACTGATGTCCAACCTCAATCATCCTATTTGGCCTACTAATACTAATTACAGCCACGTACTCCCTACACATATTCCTATCCACACAAATAAACTCACCGACACTAAACACCCCAATTCAACCCACACACTCACGAGAACACCTACTTATAACAATACACATCATCCCCCTCATTCTAATCTCCCTAAAACCAGAATTAGTAATC------------------------------------------
>Naj_pal215
------------------------------------------------------------------------------------------------------------------------------------------------------------------------------------------------------------------------------------------------------------------------------------------------------------------------------------------------------------------------------------------------------------------------------------------------------------------------------------------------------------------------------------------------------------------------------------------------------------------------------------------------------------------------------------------------------------------------------------------------------------------------TTCCTCCCATTTATCGTACTGTCAATGTGAGGGGCCACCCTAGCAAGCCTAACATGCCTACAACAGACAGATCTAAAATCCCTAATCGCATATTCCTCCATCAGCCACATGGGCCTAGTAATCGCTGCAATCTTAATTCAAACACAATGGAGCCTAGCAGGAGCCATAGCCATAATAATCGCCCACGGCTTCACCTCGTCAGCACTATTCTGCCTAGCAAACACCACATATGAGCGAACCAAGACTCGCATTATAATCCTAACACGAGGCCTTCACAATATCCTACCTATAACTACAACCTGATGACTCCTAGCTAATCTTATAAATATCGCCATCCCACCAAGTATAAACTTCACCAGTGAACTCTTAATTGCATCATCCCTATTCAACTGATGTCCAACCTCAATCATCCTATTTGGCCTACTAATACTAATTACAGCCACGTACTCCCTACACATATTCCTATCCACACAAATAAACTCACCGACACTAAACACCCCAATTCAACCCACACACTCACGAGAACACCTACTTATAACAATACACATCATCCCCCTCATTCTAATCTCCCTAAAACCAGAATTAGTAATC------------------------------------------
>Naj_pal216
------------------------------------------------------------------------------------------------------------------------------------------------------------------------------------------------------------------------------------------------------------------------------------------------------------------------------------------------------------------------------------------------------------------------------------------------------------------------------------------------------------------------------------------------------------------------------------------------------------------------------------------------------------------------------------------------------------------------------------------------------------------------TTCCTCCCATTTATCGTACTGTCAATATGGGGGGCCACCCTAGCAAGCCTAACATGCCTACAACAGACAGATCTAAAATCCCTAATCGCATATTCCTCTATCAGCCACATGGGCCTAGTAATCGCTGCAATCTTAATTCAAACACAATGGAGCCTAGCAGGAGCCATAGCCATAATAATCGCCCACGGCTTCACCTCGTCAGCACTATTCTGCCTAGCAAACACCTCATATGAGCGAACCAAGACTCGCATTATAATCCTAACACGAGGCCTTCACAATATTCTACCTATAACTACAACCTGATGACTCCTAGCTAATCTTATAAATATCGCCATCCCACCAAGTATAAACTTCACCAGTGAACTCTTAATTGCATCATCCCTATTCAACTGATGTCCAACCTCAATCATCCTATTTGGCCTACTAATACTAATTACAGCCACATACTCCCTACACATATTCCTATCCACACAAATAAACTCACCAACACTAAACACCCCAATTCAACCCACACACTCACGAGAACACCTACTTATAACAATACACATCATCCCCCTCATTCTAATCTCCCTAAAACCAGAATTAGTAATC------------------------------------------
>Naj_woo217
------------------------------------------------------------------------------------------------------------------------------------------------------------------------------------------------------------------------------------------------------------------------------------------------------------------------------------------------------------------------------------------------------------------------------------------------------------------------------------------------------------------------------------------------------------------------------------------------------------------------------------------------------------------------------------------------------CTAAAACTGGGCGGATACGGCATCATTCGAATATCTCAAACTCTCCCCACACTAAAAACAGACATCTTCCTCCCATTCATCGTGCTCTCTATATGAGGAGCCACCCTAGCAAGCCTAACTTGCCTACAACAAACAGATCTAAAATCCCTAATCGCATACTCCTCCATCAGCCACATAGGTCTAGTAATCGCCGCAGTCTCAATTCAAACACAATGAAGCCTAGCAGGCGCCATAACCATAATAATCGCCCACGGCTTCACCTCATCAGCTTTATTCTGCCTAGCAAACACCACATACGAACGAACCAAAACTCGCATTATGATCCTTACACGGGGCCTTCACAACATCCTACCAATAACTACAACCTGATGACTCCTAGCCAACCTCATAAACATTGCCACCCCACCAAGCATAAACTTCACCAGTGAACTATTAATCGCATCATCCCTATTCAACTGATGTCCAACCTCAATCATCCTATTTGGACTGTTAATACTAACTACAGCCACATACTCCCTACACATATTCTTATCTACACAAATAAACTCACCAACACTAAACACCCCAATTCAACCAATACACTCACGAGAACACCTACTTATAACAATACACATCATCCCCCTCATTCTAATCTCCCTAAAACCAGAATTAGTAATC------------------------------------------
>Naj_woo218
------------------------------------------------------------------------------------------------------------------------------------------------------------------------------------------------------------------------------------------------------------------------------------------------------------------------------------------------------------------------------------------------------------------------------------------------------------------------------------------------------------------------------------------------------------------------------------------------------------------------------------------------------------------------------------------------------------------------------ATTCGAATATCTCAAACTCTCCCCACACTAAAAACAGACATCTTCCTCCCATTCATCGTGCTCTCTATATGAGGAGCCACCCTAGCAAGCCTAACTTGCCTACAACAAACAGATCTAAAATCCCTAATCGCATACTCCTCCATCAGCCACATAGGTCTAGTAATCGCCGCAGTCTCAATTCAAACACAATGAAGCCTAGCAGGCGCCATAACCATAATAATCGCCCACGGCTTCACCTCATCAGCTTTATTCTGCCTAGCAAACACCACATACGAACGAACCAAAACTCGCATTATGATCCTTACACGGGGCCTTCACAACATCCTACCAATAACTACAACCTGATGACTCCTAGCCAACCTCATAAACATTGCCACCCCACCAAGCATAAACTTCACCAGTGAACTATTAATCGCATCATCCCTATTCAACTGATGTCCAACCTCAATCATCCTATTTGGACTGTTAATACTAACTACAGCCACATACTCCCTACACATATTCTTATCTACACAAATAAACTCACCAACACTAAACACCCCAATTCAACCAATACACTCACGAGAACACCTACTTATAACAATACACATCATCCCCCTCATTCTAATCTCCCTAAAACCAGAATTAGTAATC------------------------------------------
>Naj_woo219
---------------------------------------------------------------------------------------------------------------------------------------------------------------------------------------------------------------------------------------------------------------------------------------------------------------------------------------------------------------------------------------------------------------------------------------------------------------------------------------------------------------------------------------------------------------------------------------------------------------------------------------------------------------------------------------------------------------------------------------------------------------ACAGACATCTTCCTCCCATTCATCGTGCTCTCTATATGAGGAGCCACCCTAGCAAGCCTAACTTGCCTACAACAAACAGATCTAAAATCCCTAATCGCATACTCCTCCATCAGCCACATAGGTCTAGTAATCGCCGCAGTCTCAATTCAAACACAATGAAGCCTAGCAGGCGCCATAACCATAATAATCGCCCACGGCTTCACCTCATCAGCTTTATTCTGCCTAGCAAACACCACATACGAACGAACCAAAACTCGCATTATGATCCTTACACGGGGCCTTCACAACATCCTACCAATAACTACAACCTGATGACTCCTAGCCAACCTCATAAACATTGCCACCCCACCAAGCATAAACTTCACCAGTGAACTATTAATCGCATCATCCCTATTCAACTGATGTCCAACCTCAATCATCCTATTTGGACTGTTAATACTAACTACAGCCACATACTCCCTACACATATTCTTATCTACACAAATAAACTCACCAACACTAAACACCCCAATTCAACCAATACACTCACGAGAACACCTACTTATAACAATACACATCATCCCCCTCATTCTAATCTCCCTAAAACCAGAATTAGTAATC------------------------------------------
>Naj_woo220
------------------------------------------------------------------------------------------------------------------------------------------------------------------------------------------------------------------------------------------------------------------------------------------------------------------------------------------------------------------------------------------------------------------------------------------------------------------------------------------------------------------------------------------------------------------------------------------------------------------------------------------------------------------------------------------------------CTAAAACTGGGCGGATACGGCATCATTCGAATATCTCAAACTCTCCCCACACTAAAAACAGACATCTTCCTCCCATTCATCGTGCTCTCTATATGAGGAGCCACCCTAGCAAGCCTAACTTGCCTACAACAAACAGATCTAAAATCCCTAATCGCATACTCCTCCATCAGCCACATAGGTCTAGTAATCGCCGCAGTCTCAATTCAAACACAATGAAGCCTAGCAGGCGCCATAACCATAATAATCGCCCACGGCTTCACCTCATCAGCTTTATTCTGCCTAGCAAACACCACATACGAACGAACCAAAACTCGCATTATGATCCTTACACGGGGCCTTCACAACATCCTACCAATAACTACAACCTGATGACTCCTAGCCAACCTCATAAACATTGCCACCCCACCAAGCATAAACTTCACCAGTGAACTATTAATCGCATCATCCCTATTCAACTGATGTCCAACCTCAATCATCCTATTTGGACTGTTAATACTAACTACAGCCACATACTCCCTACACATATTCTTATCTACACAAATAAACTCACCAACACTAAACACCCCAATTCAACCAATACACTCACGGGAACACCTACTTATAACAATGCACATCATCCCCCTCATTCTAATCTCCCTAAAACCAGAATTAGTAATC------------------------------------------
>Naj_anl221
------------------------------------------------------------------------------------------------------------------------------------------------------------------------------------------------------------------------------------------------------------------------------------------------------------------------------------------------------------------------------------------------------------------------------------------------------------------------------------------------------------------------------------------------------------------------------------------------------------------------------------------------------------------------------------------------------CTAAAACTAGGAGGATACGGCATTATTCGAATATCCCAAACGCTGCCTACACTAAAAACAGATATCTTCCTACCATTTATTGTACTAGCCCTCTGGGGAGCAACATTAGCAAGCCTAACTTGCCTACAACAAACAGACTTAAAATCTCTAATCGCATATTCATCAATTAGTCACATAGGCCTAGTAATTGCCGCAATCTCAATTCAAACACAATGAAGCCTAGCAGGCGCCATATCCATAATAGTAGCCCACGGGTTCACCTCATCAGCACTATTCTGCCTAGCAAACACTACATACGAACGAACTAAGACTCGTATCATAATCCTCACACGAGGCTTTCACAATATACTTCCGATAACTACAGCCTGATGACTCCTGGCTAACCTCATAAATATTGCAACCCCACCAAGCATAAACTTTACCGGTGAGCTCCTAATTGCCTCCTCCTTATTCAATTGATGCCCAACCTCAATCATCCTATTTAGCCTACTAATACTGATTACAGCCACATACTCCCTACATGTGTTCTTATCTACACAAATAAACACACCAACATTAAACACCCCAATTCAACCAATACACTCACGAGAACACCTGCTTATAACAATACACATCATCCCCCTCATCCTCATCTCCCTAAAACCAGAACTAGTAATA------------------------------------------
>Naj_anl222
------------------------------------------------------------------------------------------------------------------------------------------------------------------------------------------------------------------------------------------------------------------------------------------------------------------------------------------------------------------------------------------------------------------------------------------------------------------------------------------------------------------------------------------------------------------------------------------------------------------------------------------------------------------------------------------------------CTAAAACTAGGAGGATACGGCATTATTCGAATATCCCAAACGCTGCCTACACTAAAAACAGATATCTTCCTACCATTTATTGTACTAGCCCTCTGGGGAGCAACATTAGCAAGCCTAACTTGCCTACAACAAACAGACTTAAAATCTCTAATCGCATATTCATCAATTAGTCACATAGGCCTAGTAATTGCCGCAATCTCAATTCAAACACAATGAAGCCTAGCAGGCGCCATATCCATAATAGTAGCCCACGGGTTCACCTCATCAGCACTATTCTGCCTAGCAAACACTACATACGAACGAACTAAGACTCGTATCATAATCCTCACACGAGGCTTTCACAATATACTTCCGATAACTACAGCCTGATGACTCCTGGCTAACCTCATAAACATTGCAACCCCACCAAGCATAAACTTTACCGGTGAGCTCCTAATTGCCTCCTCCTTATTCAATTGATGCCCAACCTCAATCATCCTATTTAGCCTACTAATACTGATTACAGCCACATACTCCCTACATGTGTTCTTATCTACACAAATAAACACACCAACATTAAACACCCCAATTCAACCAATACACTCACGAGAACACCTGCTTATAACAATACACATCATCCCCCTCATCCTCATCTCCCTAAAACCAGAACTAGTAATA------------------------------------------
>Naj_anl223
------------------------------------------------------------------------------------------------------------------------------------------------------------------------------------------------------------------------------------------------------------------------------------------------------------------------------------------------------------------------------------------------------------------------------------------------------------------------------------------------------------------------------------------------------------------------------------------------------------------------------------------------------------------------------------------------------CTAAAACTAGGAGGATACGGCATTATTCGAATATCCCAAACGCTGCCTACACTAAAAACAGATATCTTCCTACCATTTATTGTACTAGCCCTCTGGGGAGCAACATTAGCAAGCCTAACTTGCCTACAACAAACAGACTTAAAATCTCTAATCGCATATTCATCAATTAGTCACATAGGCCTAGTAATTGCCGCAATCTCAATTCAAACACAATGAAGCCTAGCAGGCGCCATATCCATAATAGTAGCCCACGGGTTCACCTCATCAGCACTATTCTGCCTAGCAAACACTACATACGAACGAACTAAGACTCGTATCATAATCCTCACACGAGGCTTTCACAATATACTTCCGATAACTACAGCCTGATGACTCCTGGCTAACCTCATAAATATTGCAACCCCACCAAGCATAAACTTTACCGGTGAGCTCCTAATTGCCTCCTCCTTATTCAATTGATGCCCAACCTCAATCATCCTATTTAGCCTACTAATACTGATTACAGCCACATACTCCCTACATGTGTTCTTATCTACACAAATAAACACACCAACATTAAACACCCCAATTCAACCAATGCACTCACGAGAACACCTGCTTATAACAATACACATCATCCCCCTCATCCTCATCTCCCTAAAACCAGAACTAGTAATA------------------------------------------
>Naj_anl224
------------------------------------------------------------------------------------------------------------------------------------------------------------------------------------------------------------------------------------------------------------------------------------------------------------------------------------------------------------------------------------------------------------------------------------------------------------------------------------------------------------------------------------------------------------------------------------------------------------------------------------------------------------------------------------------------------------------------------------------------------------------------------------------------------------------------------------------------------------------------------------------------------------------------------------GCAGGCGCCATATCCATAATAGTAGCCCACGGGTTCACCTCATCAGCACTATTCTGCCTAGCAAACACTACATACGAACGAACTAAGACTCGTATCATAATCCTCACACGAGGCTTTCACAATATACTTCCGATAACTACAGCCTGATGACTCCTGGCTAACCTCATAAATATTGCAACCCCACCAAGCATAAACTTTACCGGTGAGCTCCTAATTGCCTCCTCCTTATTCAATTGATGCCCAACCTCAATCATCCTATTTAGCCTACTAATACTGATTACAGCCACATACTCCCTACATGTGTTCTTATCTACACAAATAAACACACCAACATTAAACACCCCAATTCAACCAATACACTCACGAGAACACCTGCTTATAACAATACACATCATCCCCCTCATCCTCATCTCCCTAAAACCAGAACTAGTAATA------------------------------------------
>Naj_chr225
------------------------------------------------------------------------------------------------------------------------------------------------------------------------------------------------------------------------------------------------------------------------------------------------------------------------------------------------------------------------------------------------------------------------------------------------------------------------------------------------------------------------------------------------------------------------------------------------------------------------------------------------------------------------------------------------------CTAAAACTAGGAGGATACGGCATTATTCGAATATCCCAAACCCTACCCACACCAAAAACAGATATCTTCCTCCCATTCATTGTACTAGCCCTCTGGGGAGCAACACTAGCAAGCTTAACTTGCCTACAACAAACAGACTTAAAATCTCTAATTGCATACTCATCAATTAGTCACATAGGCCTAGTAATTGCCGCAATCTCAATTCAAACACAATGAAGCCTAGCAGGCGCCATATCCATAATAGTAGCCCACGGATTCACCTCATCAACACTATTCTGCCTAGCAAACACTACATACGAACGAACCAAGACTCGTATTATAATCCTCACACGAGGCTTTCACAATATACTACCAATAACTACAGCCTGATGACTCCTGGCTAACCTCATAAACATTGCAACCCCACCAAGCATAAACTTTACCGGTGAGCTCCTAATTGCCTCCTCCTTATTCAATTGATGCCCAACCACAATCATCCTATTTAGCCTACTAATACTGATCACAACCACATACTCCCTACATGTCTTCTTATCTACACAAATAAACACACAAACATTAAACACCCCAATTCAACCAATACACTCACGAGAACACCTGATTATAACAATACATATCATCCCCCTCATCCTAATCTCCCTAAAACCAGAACTAGTAATA------------------------------------------
>Naj_mul226
------------------------------------------------------------------------------------------------------------------------------------------------------------------------------------------------------------------------------------------------------------------------------------------------------------------------------------------------------------------------------------------------------------------------------------------------------------------------------------------------------------------------------------------------------------------------------------------------------------------------------------------------------------------------------------------------------CTAAAGCTAGGCGGATATGGCATCATCCGAATATCCCAAACCCTACCCACATTAAAAACTGATGTTTTTCTCCCATTCATTGTATTATCCCTATGGGGGGCAACCCTGGCAAGCTTAACCTGCCTACAACAGACAGACCTAAAATCTCTAATCGCATACTCCTCAATCAGCCACATGGGCTTAGTTATTGCCGCAATCTCTATCCAAACACAGTGAAGCCTGGCAGGGGCTATATCTATAATAGTGGCTCACGGGTTCACCTCATCAGCATTATTCTGCCTAGCAAACACCACATATGAACGAACTAAAACTCGTATTATAATCCTCACACGAGGCCTTCATAGTATTCTACCAATAACCACAACCTGATGACTACTGGCCAACCTTATAAACATTGCTACCCCACCAAGCATAAACTTTACCAGCGAACTCCTAATTGCATCCTCCCTATTCAACTGATGTCCGACCTCAATCATTCTATTCGGCCTACTAATATTAATCACAGCCACATACTCCCTGCATATATTCTTATCTACACAAATGAACACACTAACATTAAACACCCCAATCCAACCAACACATTCACGAGAACACCTGCTTATAACAATACATATCATTCCTCTTATCCTAATCTCTCTAAAACCCGAACTAGTAATA------------------------------------------
>Naj_atr227
------------------------------------------------------------------------------------------------------------------------------------------------------------------------------------------------------------------------------------------------------------------------------------------------------------------------------------------------------------------------------------------------------------------------------------------------------------------------------------------------------------------------------------------------------------------------------------------------------------------------------------------------------------------------------------------------------CTAAAACTAGGAGGATACGGCATTATTCGAATATCACAAACCCTACCCGCACCAAAAACAGACATATTCCTCCCATTCATCGTACTATCCCTATGAGGGGCTACTCTAGCAAGCCTAACCTGCTTGCAACAAACAGACCTAAAATCTCTAATCGCATACTCCTCAATTAGCCACATAGGCCTAGTAATCGCTGCAATCTCCATTCAAACACAGTGAAGCCTAGCAGGCGCCATGGCCATAATAATTGCTCACGGTTTCACCTCATCAGCACTATTCTGCCTAGCAAACACTACATACGAACGAACCAAAACTCGTATTATGATCCTAACACGAGGCCTCCACAACATCCTACCAATAACTACAACTTGATGACTCCTAGCCAACCTCATAAACATTGCTACCCCACCAAGTATTAACTTCACCAGCGAACTACTAATCGCATCCTCCCTATTCAACTGATGTCCAACCTCAATCATTCTATTTGGGCTGTTAATGTTGATTACAGCCACATACTCCCTACACATATTTTTATCTACACAGATAAATACACCAACACTAAACACCCCAACTCAACCAACACACTTACGAGAACACCTACTAATAACAATACACATCATTCCACTCATCCTGATCTCCCTAAAGCCAGAATTAGTAATA------------------------------------------
>Naj_atr228
------------------------------------------------------------------------------------------------------------------------------------------------------------------------------------------------------------------------------------------------------------------------------------------------------------------------------------------------------------------------------------------------------------------------------------------------------------------------------------------------------------------------------------------------------------------------------------------------------------------------------------------------------------------------------------------------------CTAAAACTAGGAGGATACGGCATTATTCGAATATCACAAACCCTACCCGCACCAAAAACAGACATATTCCTCCCATTCATCGTACTATCCCTATGGGGGGCTACCCTAGCAAGCCTAACCTGCTTGCAACAAACAGACCTAAAATCTCTAATCGCATACTCCTCAATTAGCCACATAGGCCTAGTAATTGCTGCAATCTCCATTCAAACACAGTGAAGCCTGGCAGGCGCCATGGCCATAATAATTGCCCACGGTTTCACCTCATCAGCACTATTCTGCCTAGCAAACACTACATACGAACGAACCAAGACTACGAACCTGAAGCTAACTCGAGGC------AATATCCTACCAATAACTACAACTTGATGACTCCTAGCCAACCTCATAAACATTGCTACCCCACCAAGTATTAACTTCACCAGCGAACTACTAATCGCATCCTCCCTATTCAACTGATGTCCAACCTCAATCATTCTATTTGGGCTGTTAATGTTGATTACAGCCACATATTCCCTACACATATTTTTATCTACACAGATAAATACACCAACACTAAACACCCCAACTCAACCAACACACTCACGAGAACACCTACTAATAACAATACACATCATCCCACTCATCCTGATCTCCCTAAAGCCAGAATTAGTAATA------------------------------------------
>Naj_kao229
------------------------------------------------------------------------------------------------------------------------------------------------------------------------------------------------------------------------------------------------------------------------------------------------------------------------------------------------------------------------------------------------------------------------------------------------------------------------------------------------------------------------------------------------------------------------------------------------------------------------------------------------------------------------------------------------------CTTAAACTAGGAGGATACGGCATTATCCGAATATCCCAAACCCTGCCCACGCTAAAAACAGATATATTTCTCCCATTCATCGTACTATCCCTATGAGGGGCTACCCTAGCAAGCCTAACCTGCCTGCAACAAACAGACCTAAAATCTCTAATTGCATACTCCTCAATTAGCCACATAGGCCTAGTAATTGCCGCAATCTCCATTCAAACACAGTGAAGCCTAGCAGGCGCCATGGCCATAATAATTGCTCACGGTTTCACCTCATCAGCACTATTCTGCCTAGCAAACACTACATACGAACGAACCAAAACTCGTATCATAATCCTAACACGAGGCCTCCACAACATCCTACCAATAACTACAACCTGATGACTCCTAGCCAATCTAATAAACATTGCCACCCCACCAAGTATTAACTTCACCAGCGAACTACTAATCGCATCCTCCCTATTCAACTGATGTCCAACCTCAATCATTCTATTTGGACTGTTAATGCTGATTACAGCCACATATTCCCTACACATATTTCTATCTACACAAATAAATACACCAACACTAAACACCCCAACTCAACCAACACACTCACGAGAACACCTACTTATAACAATACACATCATCCCACTCATCCTGATCTCCCTAAAGCCAGAATTAGTAATA------------------------------------------
>Naj_kao230
------------------------------------------------------------------------------------------------------------------------------------------------------------------------------------------------------------------------------------------------------------------------------------------------------------------------------------------------------------------------------------------------------------------------------------------------------------------------------------------------------------------------------------------------------------------------------------------------------------------------------------------------------------------------------------------------------CTTAAACTAGGAGGATACGGCATTATCCGAATATCCCAAACCCTGCCCACGCTAAAAACAGATATATTTCTCCCATTCATCGTACTATCCCTATGAGGGGCTACCCTAGCAAGCCTAACCTGCCTGCAACAAACAGACCTAAAATCTCTAATTGCATACTCCTCAATTAGCCACATAGGCCTAGTAATTGCCGCAATCTCCATTCAAACACAGTGAAGCCTAGCAGGCGCCATGGCCATAATAATTGCTCACGGTTTCACCTCATCAGCACTATTCTGCCTAGCAAACACTACATACGAACGAACCAAAACTCGTATCATAATCCTAACACGAGGCCTCCACAACATCCTACCAATAACTACAACCTGATGACTCCTAGCCAATCTAATAAACATTGCCACCCCACCAAGTATTAACTTCACCAGCGAACTACTAATCGCATCCTCCCTATTCAACTGATGTCCAACCTCAATCATTCTATTTGGACTGTTAATGCTGATTACAGCCACATATTCCCTACACATATTTCTATCTACACAAATAAATACACCAACACTAAACACCCCAACTCAACCAACACACTCACGAGAACACCTACTTATAACAATACACATCATCCCACTCATCCTGATCTCCCTAAAGCCAGAATTAGTAATA------------------------------------------
>Naj_kao231
------------------------------------------------------------------------------------------------------------------------------------------------------------------------------------------------------------------------------------------------------------------------------------------------------------------------------------------------------------------------------------------------------------------------------------------------------------------------------------------------------------------------------------------------------------------------------------------------------------------------------------------------------------------------------------------------------CTTAAACTAGGAGGATACGGCATTATCCGAATATCCCAAACCCTGCCCACACTAAAAACAGATATATTTCTCCCATTCATCGTACTATCCCTATGAGGGGCTACCCTAGCAAGCCTAACCTGCCTGCAACAAACAGACCTAAAATCTCTAATTGCATACTCCTCAATTAGCCACATAGGCCTAGTAATTGCCGCAATCTCCATTCAAACACAGTGAAGCCTAGCAGGCGCCATGGCCATAATAATTGCTCACGGTTTCACCTCATCAGCACTATTCTGCCTAGCAAACACTACATACGAACGAACCAAAACTCGTATCATAATCCTAACACGAGGCCTCCACAACATCCTACCAATAACTACAATCTGATGACTCCTAGCCAATCTAATAAACATTGCCACCCCACCAAGTATTAACTTCACCAGCGAACTACTAATCGCATCCTCCCTATTCAACTGATGTCCAACCTCAATCATTCTATTTGGACTGTTAATGCTGATTACAGCCACATATTCCCTACACATATTTCTATCTACACAAATAAATACACCAACACTAAACACCCCAACTCAACCAACACACTCACGAGAACACCTACTTATAACAATACACATCATCCCACTCATCCTGATCTCCCTAAAGCCAGAATTAGTAATA------------------------------------------
>Naj_kao232
------------------------------------------------------------------------------------------------------------------------------------------------------------------------------------------------------------------------------------------------------------------------------------------------------------------------------------------------------------------------------------------------------------------------------------------------------------------------------------------------------------------------------------------------------------------------------------------------------------------------------------------------------------------------------------------------------CTTAAACTAGGAGGATACGGCATTATCCGAATATCCCAAACCCTGCCCACACTAAAAACAGATATATTTCTCCCATTCATCGTACTATCCCTATGAGGGGCTACCCTAGCAAGCCTAACCTGCCTGCAACAAACAGACCTAAAATCTCTAATTGCATACTCCTCAATTAGCCACATAGGCCTAGTAATTGCCGCAATCTCCATTCAAACACAGTGAAGCCTAGCAGGCGCCATGGCCATAATAATTGCTCACGGTTTCACCTCATCAGCACTATTCTGCCTAGCAAACACTACATACGAACGAACCAAAACTCGTATCATAATCCTAACACGAGGCCTCCACAACATCCTACCAATAACTACAACCTGATGACTCCTAGCCAATCTAATAAACATTGCCACCCCACCAAGTATTAACTTCACCAGCGAACTACTAATCGCATCCTCCCTATTCAACTGATGTCCAACCTCAATCATTCTATTTGGACTGTTAATGCTGATTACAGCCACATATTCCCTACACATATTTTTATCTACACAAATAAATACACCAACACTAAACACCCCAACTCAACCAACACACTCACGAGAACACCTACTTATAACAATACACATCATCCCACTCATCCTGATCTCCCTAAAGCCAGAATTAGTAATA------------------------------------------
>Naj_man233
------------------------------------------------------------------------------------------------------------------------------------------------------------------------------------------------------------------------------------------------------------------------------------------------------------------------------------------------------------------------------------------------------------------------------------------------------------------------------------------------------------------------------------------------------------------------------------------------------------------------------------------------------------------------------------------------------CTAAAACTAGGCGGATACGGCATTATTCGAATATCCCAAACCCTGCCCACACTAAAAACAGATATATTTCTCCCATTCATCGTACTATCCCTATGAGGAGCCACCCTAGCAAGCTTAACCTGCCTACAACAAACAGACCTAAAGTCTCTAATCGCATACTCCTCAATTAGTCACATAGGCCTAGTAATCGCCGCAATTTCCATTCAAACACAGTGAAGCCTAGCGGGTGCCATAGCCATAATAATTGCCCACGGTTTTACTTCATCAGCACTATTCTGCCTAGCAAACACTACATACGAACGGACCAAAACTCGTATTATGATTCTAACACGAGGCTTCCACAACATTCTACCAATAACTACAACTTGATGACTTCTAGCCAATCTCATAAACATTGCCACCCCACCAAGTATTAACTTTACCAGTGAACTACTAATCGCATCCTCTCTATTTAACTGATGTCCAACCTCAATCATTCTATTTGGACTATTAATGCTGATTACAGCCACATACTCCTTACATATATTTCTATCTACACAAATAAACACACCAACATTGAATACCCCGATTCAACCAACACACTCACGAGAACACCTACTTATAACAATACACATCATCCCACTCATCCTGATCTCCTTAAAGCCAGAATTAATAATA------------------------------------------
>Naj_man234
------------------------------------------------------------------------------------------------------------------------------------------------------------------------------------------------------------------------------------------------------------------------------------------------------------------------------------------------------------------------------------------------------------------------------------------------------------------------------------------------------------------------------------------------------------------------------------------------------------------------------------------------------------------------------------------------------CTAAAACTAGGCGGATACGGCATTATTCGAATATCCCAAACCCTGCCCACACTAAAAACAGATATATTTCTCCCATTCATCGTACTATCCCTATGAGGAGCCACCCTAGCAAGCTTAACCTGCCTACAACAAACAGACCTAAAGTCTCTAATCGCATACTCCTCAATTAGTCACATAGGCCTAGTAATCGCCGCAATTTCCATTCAAACACAGTGAAGCCTAGCGGGTGCCATAGCCATAATAATTGCCCACGGTTTTACTTCATCAGCACTATTCTGCCTAGCAAACACTACATACGAACGGACCAAAACTCGTATTATGATTCTAACACGAGGCTTCCACAACATTCTACCAATAACTACAACTTGATGACTTCTAGCCAATCTCATAAACATTGCCACCCCACCAAGCATTAACTTTACCAGTGAACTACTAATCGCATCCTCTCTATTTAACTGATGTCCAACCTCAATCATTCTATTTGGACTATTAATGCTGATTACAGCCACATACTCCTTACACATATTTCTATCTACACAAATAAACACACCAACATTGAATACCCCGATTCAACCAACACACTCACGAGAACACCTACTTATAACAATACACATCATCCCACTCATCCTGATCTCCTTAAAGCCAGAATTAATAATA------------------------------------------
>Naj_naj235
------------------------------------------------------------------------------------------------------------------------------------------------------------------------------------------------------------------------------------------------------------------------------------------------------------------------------------------------------------------------------------------------------------------------------------------------------------------------------------------------------------------------------------------------------------------------------------------------------------------------------------------------------------------------------------------------------CTAAAACTGGGCGGATACGGCATTATTCGAATAGCCCAAACCCTACCCACACTAAAAACAGATGTATTCCTCCCATTCATCGTACTATCCCTATGGGGAGCCACCCTAGCAAGCTTAACCTGCCTACAACAAACAGACCTAAAATCTCTAATCGCATATTCCTCAATTAGTCACATAGGCCTAGTAATCGCCGCAATCTCCATTCAAACACAATGAAGTCTAGCAGGGGCCATAGCCATAATAATTGCCCACGGTTTCACCTCATCAGCACTATTCTGCCTAGCAAACACTACATACGAGCGAACCAAGACTCGTATTATGATTCTAACACGAGGCTTCCACAACATCCTACCAATAACTACAACCTGATGACTCCTAGCCAACCTCATAAACATTGCCACTCCACCAAGTATTAACTTCACCTGTGAACTACTAATCGCATCCTCCCTATTCAACTGATGTCCAACCTCAATCATTCTATTTGGACTGTTAATGCTAATTACAGCCACATACTCCCTACACATATTTTTATCTACACAAATAAATACACCAACACTAAACACCCATATTCAACCAATACACTCACGAGAACACCTGCTTATAACAATACACATCATCCCGCTTATCCTAATCTCTCTAAAACCAGAATTAGTAATA------------------------------------------
>Naj_naj236
------------------------------------------------------------------------------------------------------------------------------------------------------------------------------------------------------------------------------------------------------------------------------------------------------------------------------------------------------------------------------------------------------------------------------------------------------------------------------------------------------------------------------------------------------------------------------------------------------------------------------------------------------------------------------------------------------CTAAAACTGGGCGGATACGGCATTATTCGAATAGCCCAAACCCTGCCCACACTAAAAACAGATGTCTTCCTCCCATTCATCGTACTATCCCTATGGGGAGCCACCCTAGCAAGCTTAACCTGCCTACAACAAACAGACTTAAAATCTCTAATCGCATACTCCTCAATTAGCCACATAGGCTTAGTAATCGCCGCAATCTCCATTCAAACACAATGAAGCCTAGCAGGGGCCATAGCCATAATAATTGCCCACGGTTTCACCTCATCAGCACTATTCTGCTTAGCAAACACTACATACGAGCGAACCAAGACTCGTATTATGATCCTAACACGAGGCTTCCATAACATCCTACCAATAACTACTACCTGATGGCTCCTAGCCAACCTCATAAACATTGCCACCCCACCAAGTATTAACTTCACCTGTGAACTACTAATCGCATCCTCCCTATTCAACTGATGTCCAACCTCAATCATTCTATTTGGACTGTTGATGCTAATTACAGCCACATACTCCCTACACATATTTCTATCTACACAAATAAATACACCAACACTAAACACCCATATTCAACCAACACACTCACGAGAACACCTACTTATAACAATACATATCATCCCACTCATCCTAGTCTCTCTAAAACCAGAATTAGTAATA------------------------------------------
>Naj_oxi237
------------------------------------------------------------------------------------------------------------------------------------------------------------------------------------------------------------------------------------------------------------------------------------------------------------------------------------------------------------------------------------------------------------------------------------------------------------------------------------------------------------------------------------------------------------------------------------------------------------------------------------------------------------------------------------------------------CTAAAACTAGGAGGATACGGCATTATTCGAATATCCCAGACCCTACCCACACTAAAAACAGATATATTCCTCCCATTCATCGTACTATCCCTATGGGGGGCCACCCTAGCAAGCCTAACCTGCCTACAACAAACAGACCTAAAATCTCTAATTGCATACTCCTCAATTAGCCACATAGGCCTAGTAATCGCCGCAATCTCCATTCAAACACAGTGAAGCCTAGCAGGCGCCATGGCCATAATAATTGCCCACGGTTTCACCTCATCAGCACTATTCTGCCTAGCAAACACTACATACGAACGAACCAAAACCCGCATCATAATCCTAACACGAGGCCTCCACAACATTCTACCAATAACTACAACTTGATGACTCCTAGCCAACCTCATAAACATTGCCACCCCACCAAGTATTAACTTCACCAGCGAACTACTAATCGCATCCTCCCTATTCAACTGATGTCCAACCTCAATCATTCTATTTGGACTGTTAATGTTGATTACAGCCACATACTCCCTACACATATTTTTATCTACACAGATAAATACACCAACACTAAACACCCCAACTCAACCAACACACTCACGAGAACACCTACTTATAACAATACACATCATCCCACTCATCCTGATCTCCCTAAAGCCAGAATTAGTAATA------------------------------------------
>Naj_oxi238
------------------------------------------------------------------------------------------------------------------------------------------------------------------------------------------------------------------------------------------------------------------------------------------------------------------------------------------------------------------------------------------------------------------------------------------------------------------------------------------------------------------------------------------------------------------------------------------------------------------------------------------------------------------------------------------------------CTAAAACTAGGAGGATACGGCATTATTCGAATATCCCAGACCCTACCCACACTAAAAACAGATATATTCCTCCCATTCATCGTACTATCCCTATGGGGGGCCACCCTAGCAAGCCTAACCTGCCTACAACAAACAGACCTAAAATCTCTAATTGCATACTCCTCAATTAGCCACATAGGCCTAGTAATCGCCGCAATCTCCATTCAAACACAGTGAAGCCTAGCAGGCGCCATGGCCATAATAATTGCCCACGGTTTCACCTCATCAGCACTATTCTGCCTAGCAAACACTACATACGAACGAACCAAAACCCGCATCATAATCCTAACACGAGGCCTCCACAACATTCTACCAATAACTACAACTTGATGACTCCTAGCCAACCTCATAAACATTGCCACCCCACCAAGTATTAACTTCACCAGCGAACTACTAATCGCATCCTCCCTATTCAACTGATGTCCAACCTCAATCATTCTATTTGGACTGTTAATGTTGATTACAGCCACATACTCCCTACACATATTTTTATCTACACAGATAAATACACCAACACTAAACACCCCAACTCAACCAACACACTCACGAGAACACCTACTTATAACAATACACATCATCCCACTCATCCTGATCTCCCTAAAGCCAGAATTAGTAATA------------------------------------------
>Naj_phi239
------------------------------------------------------------------------------------------------------------------------------------------------------------------------------------------------------------------------------------------------------------------------------------------------------------------------------------------------------------------------------------------------------------------------------------------------------------------------------------------------------------------------------------------------------------------------------------------------------------------------------------------------------------------------------------------------------CTAAAACTAGGCGGATACGGCATTATTCGAATATCCCAAACCCTACCCACACTAAAAACAGATATATTCCTCCCATTCATCGTACTATCCCTATGAGGAGCTACCCTAGCAAGCTTAACCTGCCTACAACAAACAGACCTAAAATCTCTAATTGCATACTCCTCGGTTAGTCACATAGGCCTAGTAATCGCCGCAATCTCCATTCAAACACAGTGAAGCCTATCGGGTGCCATAGCCATAATAATTGCCCACGGTTTTACCTCATCAGCACTATTCTGCCTAGCAAACACTACATACGAGCGAACCAAAACTCGTATTATGATCCTAACACGAGGCCTCCACAACATTCTACCAATAACTACAACTTGATGGCTCCTAGCCAATCTCATAAACATTGCCACCCCACCAAGTATTAACTTCACCAGTGAACTACTAATCGCATCCTCCTTATTTAACTGATGTCCAACCTCAATCATTCTATTTGGACTATTAATGCTGATTACAGCCACATACTCCCTACACATATTCCTATCTACACAGATAAACACACCAACACTAAATACCCCAATTCAACCAACACACTCACGAGAACACCTACTTATAACAATACACATCATCCCACTCATCCTGGTCTCCTTAAAACCAGAATTAATAATA------------------------------------------
>Naj_phi240
------------------------------------------------------------------------------------------------------------------------------------------------------------------------------------------------------------------------------------------------------------------------------------------------------------------------------------------------------------------------------------------------------------------------------------------------------------------------------------------------------------------------------------------------------------------------------------------------------------------------------------------------------------------------------------------------------CTAAAACTAGGCGGATACGGCATTATTCGAATATCCCAAACC---CCCACACTAAAAACAGATATATTCCTCCCATTCATCGTACTATCCCTATGAGGAGCTACCCTAGCAAGCTTAACCTGCCTACAACAAACAGACCTAAAATCTCTAATTGCATACTCCTCGGTTAGTCACATAGGCCTAGTAATCGCCGCAATCTCCATTCAAACACAGTGAAGCCTATCGGGTGCCATAGCCATAATAATTGCCCACGGTTTTACCTCATCAGCACTATTCTGCCTAGCAAACACTACATACGAGCGAACC---ACTCGTATTATGATCCTAACACGAGGCCTCCACAACATTCTACCAATAACTACAACTTGATGGCTCCTAGCCAATCTCATAAACATTGCCACCCCACCAAGTATTAACTTCACCAGTGAACTACTAATCGCATCCTCCTTATTTAACTGATGTCCAACCTCAATCATTCTATTTGGACTATTAATGCTGATTACAGCCACATACTCCCTACACATATTCCTATCTACACAGATAAACACACCAACACTAAATACCCCAATTCAACCAACACACTCACGAGAACACCTACTTATAACAATACACATCATCCCACTCATCCTGGTCTCCTTAAAACCAGAATTAATAATA------------------------------------------
>Naj_phi241
------------------------------------------------------------------------------------------------------------------------------------------------------------------------------------------------------------------------------------------------------------------------------------------------------------------------------------------------------------------------------------------------------------------------------------------------------------------------------------------------------------------------------------------------------------------------------------------------------------------------------------------------------------------------------------------------------CTAAAACTAGGCGGATACGGCATTATTCGAATATCCCAAACCCTACCCACACTAAAAACAGATATATTCCTCCCATTCATCGTACTATCCCTATGAGGAGCTACCCTAGCAAGCTTAACCTGCCTACAACAAACAGACCTAAAATCTCTAATTGCATACTCCTCGGTTAGTCACATAGGCCTAGTAATCGCCGCAATCTCCATTCAAACACAGTGAAGCCTATCGGGTGCCATAGCCATAATAATTGCCCACGGTTTTACCTCATCAGCACTATTCTGCCTAGCAAACACTACATACGAGCGAACCAAAACTCGTATTATGATCCTAACACGAGGCCTCCACAACATTCTACCAATAACTACAACTTGATGGCTCCTAGCCAATCTCATAAACATTGCCACCCCACCAAGTATTAACTTCACCAGTGAACTACTAATCGCATCCTCCTTATTTAACTGATGTCCAACCTCAATCATTCTATTTGGACTATTAATGCTGATTACAGCCACATACTCCCTACACATATTCCTATCTACACAGATAAACACACCAACACTAAATACCCCAATTCAACCAACACACTCACGAGAACACCTACTTATAACAATACACATCATCCCACTCATCCTGGTCTCCTTAAAACCAGAATTAATAATA------------------------------------------
>Naj_phi242
------------------------------------------------------------------------------------------------------------------------------------------------------------------------------------------------------------------------------------------------------------------------------------------------------------------------------------------------------------------------------------------------------------------------------------------------------------------------------------------------------------------------------------------------------------------------------------------------------------------------------------------------------------------------------------------------------CTAAAACTAGGCGGATACGGCATTATTCGAATATCCCAAACCCTACCCACACTAAAAACAGATATATTCCTCCCATTCATCGTACTATCCCTATGAGGAGCTACCCTAGCAAGCTTAACCTGCCTACAACAAACAGACCTAAAATCTCTAATTGCATACTCCTCGGTTAGTCACATAGGCCTAGTAATCGCCGCAATCTCCATTCAAACACAGTGAAGCCTATCGGGTGCCATAGCCATAATAATTGCCCACGGTTTTACCTCATCAGCACTATTCTGCCTAGCAAACACTACATACGAGCGAACCAAAACTCGTATTATGATCCTAACACGAGGCCTCCACAACATTCTACCAATAACTACAACTTGATGGCTCCTAGCCAATCTCATAAACATTGCCACCCCACCAAGTATTAACTTCACCAGTGAACTACTAATCGCATCCTCCTTATTTAACTGATGTCCAACCTCAATCATTCTATTTGGACTATTAATGCTGATTACAGCCACATACTCCCTACACATATTCCTATCTACACAGATAAACACACCAACACTAAATACCCCAATTCAACCAACACACTCACGAGAACACCTACTTATAACAATACACATCATCCCACTCATCCTGGTCTCCTTAAAACCAGAATTAATAATA------------------------------------------
>Naj_phi243
------------------------------------------------------------------------------------------------------------------------------------------------------------------------------------------------------------------------------------------------------------------------------------------------------------------------------------------------------------------------------------------------------------------------------------------------------------------------------------------------------------------------------------------------------------------------------------------------------------------------------------------------------------------------------------------------------CTAAAACTAGGCGGATACGGCATTATTCGAATATCCCAAACCCTACCCACACTAAAAACAGATATATTCCTCCCATTCATCGTACTATCCCTATGAGGAGCTACCCTAGCAAGCTTAACCTGCCTACAACAAACAGACCTAAAATCTCTAATTGCATACTCCTCGGTTAGTCACATAGGCCTAGTAATCGCCGCAATCTCCATTCAAACACAGTGAAGCCTATCGGGTGCCATAGCCATAATAATTGCCCACGGTTTTACCTCATCAGCACTATTCTGCCTAGCAAACACTACATACGAGCGAACCAAAACTCGTATTATGATCCTAACACGAGGCCTCCACAACATTCTACCAATAACTACAACTTGATGGCTCCTAGCCAATCTCATAAACATTGCCACCCCACCAAGTATTAACTTCACCAGTGAACTACTAATCGCATCCTCCTTATTTAACTGATGTCCAACCTCAATCATTCTATTTGGACTATTAATGCTGATTACAGCCACATACTCCCTACACATATTCCTATCTACACAGATAAACACACCAACACTAAATACCCCAATTCAACCAACACACTCACGAGAACACCTACTTATAACAATACACATCATCCCACTCATCCTGATCTCCTTAAAACCAGAATTAATAATA------------------------------------------
>Naj_sag244
------------------------------------------------------------------------------------------------------------------------------------------------------------------------------------------------------------------------------------------------------------------------------------------------------------------------------------------------------------------------------------------------------------------------------------------------------------------------------------------------------------------------------------------------------------------------------------------------------------------------------------------------------------------------------------------------------CTTAAACTAGGAGGATACGGCATTATCCGAATATCCCAAACCCTGCCCACACTAAAAACAGATATATTTCTCCCATTCATCGTACTGTCCCTATGAGGGGCTACCCTAGCAAGCCTAACCTGCCTGCAACAAACAGACCTAAAATCTCTAATTGCATACTCCTCAATTAGCCACATAGGTCTAGTAATTGCCGCAATCTCCATTCAAACACAGTGAAGCCTAGCAGGCGCCATGGCCATAATAATTGCTCACGGTTTCACCTCATCAGCACTATTCTGCCTAGCAAACACTACATACGAACGAACCAAAACTCGTATCATAATCCTAACACGAGGCCTCCACAACATCCTACCAATAACTACAACCTGATGACTCCTAGCCAACCTCATAAACATTGCCATCCCACCAAGTATTAACTTCACCAGCGAATTACTAATTGCATCCTCCCTATTCAACTGATGTCCAACCTCAATCATTCTATTTGGACTGTTAATGCTGATTACAGCCACATATTCCCTACACATATTTTTATCTACACAAATAAATATACCAACACTAAACACCCCAACTCAACCAACACACTCACGAGAACACCTACTTATAACAATACACATCATCCCACTCATCCTGATCTCCCTAAAGCCAGAATTAGTAATA------------------------------------------
>Naj_sag245
------------------------------------------------------------------------------------------------------------------------------------------------------------------------------------------------------------------------------------------------------------------------------------------------------------------------------------------------------------------------------------------------------------------------------------------------------------------------------------------------------------------------------------------------------------------------------------------------------------------------------------------------------------------------------------------------------CTTAAACTAGGAGGATACGGCATTATCCGAATATCCCAAACCCTGCCCACACTAAAAACAGATATATTTCTCCCATTCATCGTACTGTCCCTATGAGGGGCTACCCTAGCAAGCCTAACCTGCCTGCAACAAACAGACCTAAAATCTCTAATTGCATACTCCTCAATTAGCCACATAGGTCTAGTAATTGCCGCAATCTCCATTCAAACACAGTGAAGCCTAGCAGGCGCCATGGCCATAATAATTGCTCACGGTTTCACCTCATCAGCACTATTCTGCCTAGCAAACACTACATACGAACGAACCAAAACTCGTATCATAATCCTAACACGAGGCCTCCACAACATCCTACCAATAACTACAACCTGATGACTCCTAGCCAACCTCATAAACATTGCCATCCCACCAAGTATTAACTTCACCAGCGAATTACTAATTGCATCCTCCCTATTCAACTGATGTCCAACCTCAATCATTCTATTTGGACTGTTAATGCTGATTACAGCCACATATTCCCTACACATATTTTTATCTACACAAATAAATATACCAACACTAAACACCCCAACTCAACCAACACACTCACGAGAACACCTACTTATAACAATACACATCATCCCACTCATCCTGATCTCCCTAAAGCCAGAATTAGTAATA------------------------------------------
>Naj_sam246
------------------------------------------------------------------------------------------------------------------------------------------------------------------------------------------------------------------------------------------------------------------------------------------------------------------------------------------------------------------------------------------------------------------------------------------------------------------------------------------------------------------------------------------------------------------------------------------------------------------------------------------------------------------------------------------------------CTAAAACTAGGCGGATACGGCATTATTCGAATATCCCAAACCCTGCCCACACTAAAAACAGATATATTCCTCCCATTCATTGTACTATCTCTATGAGGAGCCACCCTAGCAAGCTTAACCTGCCTACAACAAACAGACCTAAAATCTCTAATTGCATACTCATCAGTTAGTCACATAGGCCTAGTAATCGCCGCAATCTCCATTCAAACACAGTGAAGCCTAGCGGGTGCCATAGCCATAATAATTGCCCACGGTTTTACCTCATCAGCACTATTCTGCCTAGCAAACACTACATACGAACGAACCAAAACTCGTATTATGATCCTAACACGAGGCCTCCACAACATTCTACCAATAACTACAACTTGATGGCTCCTAGCCAACCTCATAAACATTGCCACCCCACCAAGTATTAACTTCACCAGTGAACTACTAATCGCATCCTCCTTATTTAACTGATGTCCAACCTCAATCATTCTATTTGGACTATTAATGCTGATTACAGCCACATACTCCCTACACATATTTCTATCTACACAGATAAACACACCAACACTAAATACCCCAATTCAACCAATACACTCACGAGAACACCTACTTATAACAATACACATCATCCCACTCATCCTGATCTCCTTAAAGCCAGAATTAATTATA------------------------------------------
>Naj_sam247
------------------------------------------------------------------------------------------------------------------------------------------------------------------------------------------------------------------------------------------------------------------------------------------------------------------------------------------------------------------------------------------------------------------------------------------------------------------------------------------------------------------------------------------------------------------------------------------------------------------------------------------------------------------------------------------------------CTAAAACTAGGCGGATACGGCATTATTCGAATATCCCAAACCCTGCCCACACTAAAAACAGATATATTCCTCCCATTCATTGTACTATCTCTATGAGGAGCCACCCTAGCAAGCTTAACCTGCCTACAACAAACAGACCTAAAATCTCTAATTGCATACTCATCAGTTAGTCACATAGGCCTAGTAATCGCCGCAATCTCCATTCAAACACAGTGAAGCCTAGCGGGTGCCATAGCCATAATAATTGCCCACGGTTTTACCTCATCAGCACTATTCTGCCTAGCAAACACTTCATACGAACGAACCAAAACTCGTATTATGATCCTAACACGAGGCCTCCACAACATTCTACCAATAACTACAACTTGATGGCTCCTAGCCAACCTCATAAACATTGCCACCCCACCAAGTATTAACTTCACCAGTGAACTACTAATCGCATCCTCCTTATTTAACTGATGTCCAACCTCAATCATTCTATTTGGACTATTAATGCTGATTACAGCCACATACTCCCTACACATATTTCTATCTACACAGATAAACACACCAACACTAAATACCCCAATTCAACCAATACACTCACGAGAACACCTACTTATAACAATACACATCATCCCACTCATCCTGATCTCCTTAAAGCCAGAATTAATTATA------------------------------------------
>Naj_sam248
------------------------------------------------------------------------------------------------------------------------------------------------------------------------------------------------------------------------------------------------------------------------------------------------------------------------------------------------------------------------------------------------------------------------------------------------------------------------------------------------------------------------------------------------------------------------------------------------------------------------------------------------------------------------------------------------------CTAAAACTAGGCGGATACGGCATTATTCGAATATCCCAAACCCTGCCCACACTAAAAACAGATATATTCCTCCCATTCATTGTACTATCTCTATGAGGAGCCACCCTAGCAAGCTTAACCTGCCTACAACAAACAGACCTAAAATCTCTAATTGCATACTCATCAGTTAGTCACATAGGCCTAGTAATCGCCGCAATCTCCATTCAAACACAGTGAAGCCTAGCGGGTGCCATAGCCATAATAATTGCCCACGGTTTTACCTCATCAGCACTATTCTGCCTAGCAAACACTTCATACGAACGAACCAAAACTCGTATTATGATCCTAACACGAGGCCTCCACAACATTCTACCAATAACTACAACTTGATGGCTCCTAGCCAACCTCATAAACATTGCCACCCCACCAAGTATTAACTTCACCAGTGAACTACTAATCGCATCCTCCTTATTTAACTGATGTCCAACCTCAATCATTCTATTTGGACTATTAATGCTGATTACAGCCACATACTCCCTACACATATTTCTATCTACACAGATAAACACACCAACACTAAATACCCCAATTCAACCAATACACTCACGAGAACACCTACTTATAACAATACACATCATCCCACTCATCCTGATCTCCTTAAAGCCAGAATTAATTATA------------------------------------------
>Naj_spu249
------------------------------------------------------------------------------------------------------------------------------------------------------------------------------------------------------------------------------------------------------------------------------------------------------------------------------------------------------------------------------------------------------------------------------------------------------------------------------------------------------------------------------------------------------------------------------------------------------------------------------------------------------------------------------------------------------------------------------------------------------------------------TTCCTCCCATTTATCGTACTGGCTCTATGAGGGGCTACTCTAGCAAGCTTAACCTGTCTACAACAAACAGACCTAAAATCTCTAATCGCATACTCCTCAATTAGTCACATAGGCCTAGTAATCGCCGCAATCTCCATTCAAACACAATGAAGCCTAACGGGTGCCATAGCCATAATAATTGCCCACGGTTTTACCTCATCAGCACTATTCTGCCTAGCAAACACTACATACGAACGAACTAAAACCCGTATTATGATCCTAACACGAGGCCTCCACAACATTCTACCAATAACTACAACTTGATGACTCCTAGCCAACCTCATAAACATTGCCACCCCACCAAGTATTAACTTCACCAGTGAACTACTAATCGCATCCTCCCTGTTTAACTGATGTCCAACCTCAATCATTTTATTTGGACTATTAATGCTGATTACAGCCACATACTCCCTACACATATTTTTATCTACACAGATAAACACACCAACACTAAACACCCCGATTCAACCAATACATTCACGAGAACACCTACTTATAACAATACACATCATCCCACTCATCCTGGTTTCCTTAAAGCCAGAATTAATAGTA------------------------------------------
>Naj_spu250
------------------------------------------------------------------------------------------------------------------------------------------------------------------------------------------------------------------------------------------------------------------------------------------------------------------------------------------------------------------------------------------------------------------------------------------------------------------------------------------------------------------------------------------------------------------------------------------------------------------------------------------------------------------------------------------------------CTAAAACTGGGCGGATACGGCATTATTCGAATATCACAAACCCTACCCACACTAAAAACAGATGTATTCCTCCCATTTATCGTACTGTCTCTATGAGGGGCTACTCTAGCAAGCTTAACCTGTCTACAACAAACAGACCTAAAATCTCTAATCGCATACTCCTCAATTAGTCACATAGGCCTAGTAATCGCCGCAATCTCCATTCAAACACAATGAAGCCTAACGGGTGCCATAGCCATAATAATTGCCCACGGTTTTACCTCATCAGCACTATTCTGCCTAGCAAACACTACATACGAACGAACTAAAACCCGTATTATGATCCTAACACGAGGCCTCCACAACATTCTACCAATAACTACAACTTGATGACTCCTAGCCAACCTCATAAACATTGCCACCCCACCAAGTATTAACTTCACCAGTGAACTACTAATCGCATCCTCCCTGTTTAACTGATGTCCAACCTCAATCATTTTATTTGGACTATTAATGCTGATTACAGCCACATACTCCCTACACATATTTTTATCTACACAGATAAACACACCAACACTAAACACCCCGATTCAACCAATACATTCACGAGAACACCTACTTATAACAATACACATCATCCCACTCATCCTGGTTTCCTTAAAGCCAGAATTAATAGTA------------------------------------------
>Naj_sia251
------------------------------------------------------------------------------------------------------------------------------------------------------------------------------------------------------------------------------------------------------------------------------------------------------------------------------------------------------------------------------------------------------------------------------------------------------------------------------------------------------------------------------------------------------------------------------------------------------------------------------------------------------------------------------------------------------CTAAAACTAGGCGGATACGGCATTATCCGAATATCCCAAACCCTGCCTACACTAAAAACAGATATATTCCTCCCATTCATCGTACTATCCCTATGAGGAGCTACCCTAGCAAGCTTAACCTGTCTACAACAAACAGACCTAAAATCTCTAATCGCATACTCCTCAATTAGTCATATAGGTCTAGTAATCGCCGCAATCTCCATCCAAACACAGTGAAGCCTAGCGGGTGCCATAGCCATAATAATTGCCCACGGTTTTACCTCATCAGCACTATTTTGCCTAGCAAACACTTCATACGAACGAACCAAAACTCGTATTATGATCCTAACACGAGGTCTCCACAACATTCTACCAATAACTACAACCTGATGGCTTCTAGCCAACCTCATAAACATTGCCACCCCACCAAGTATTAACTTCACCAGTGAACTACTAATCGCATCCTCCCTATTTAACTGATGTCCAACCTCAATCATTCTATTTGGACTATTAATGCTAATTACAGCCACATACTCCCTACATATATTCCTATCTACACAGATGAATACACCAACACTAAATACCCTAATTCAACCAGCACACTCACGAGAACACCTACTTATAACAATACACATCATCCCGCTCATTCTGATCTCCTTAAAGCCAGAATTAATAATA------------------------------------------
>Naj_sia252
------------------------------------------------------------------------------------------------------------------------------------------------------------------------------------------------------------------------------------------------------------------------------------------------------------------------------------------------------------------------------------------------------------------------------------------------------------------------------------------------------------------------------------------------------------------------------------------------------------------------------------------------------------------------------------------------------CTAAAACTAGGCGGATACGGCATTATCCGAATATCCCAAACCCTGCCTACACTAAAAACAGATATATTCCTCCCATTCATCGTACTATCCCTATGAGGAGCCACCCTAGCAAGCTTAACCTGTCTACAACAAACAGACCTAAAATCTCTAATCGCATACTCCTCAATTAGTCATATAGGTCTAGTAATCGCCGCAATCTCCATCCAAACACAGTGAAGCCTAGCGGGTGCCATAGCCATAATAATTGCCCACGGTTTTACCTCATCAGCACTATTTTGCCTAGCAAACACTTCATACGAACGAACCAAAACTCGTATTATGATCCTAACACGAGGTCTCCACAACATTCTACCAATAACGACAACCTGATGGCTCCTAGCCAACCTCATAAACATTGCCACCCCACCAAGTATTAACTTCACTAGTGAACTACTAATCGCATCCTCCCTATTTAACTGATGTCCAACCTCAATCATTCTATTTGGACTATTAATGCTAATTACAGCCACATACTCCCTACATATATTCCTATCTACACAGATGAATACACCAACACTAAATACCCTAATTCAACCAGCACACTCACGAGAACACCTACTTATAACAATACACATCATCCCGCTCATTCTGATCTCCTTAAAGCCAGAATTAATAATA------------------------------------------
>Naj_sia253
------------------------------------------------------------------------------------------------------------------------------------------------------------------------------------------------------------------------------------------------------------------------------------------------------------------------------------------------------------------------------------------------------------------------------------------------------------------------------------------------------------------------------------------------------------------------------------------------------------------------------------------------------------------------------------------------------CTAAAACTAGGCGGATACGGCATTATCCGAATATCCCAAACCCTGCCTACACTAAAAACAGATATATTCCTCCCATTCATCGTACTATCCCTATGAGGAGCTACCCTAGCAAGCTTAACCTGTCTACAACAAACAGACCTAAAATCTCTAATCGCATACTCCTCAATTAGTCATATAGGTCTAGTAATCGCCGCAATCTCCATCCAAACACAGTGAAGCCTAGCGGGTGCCATAGCCATAATAATTGCCCACGGTTTTACCTCATCAGCACTATTTTGCCTAGCAAACACTTCATACGAACGAACCAAAACTCGTATTATGATCCTAACACGAGGTCTCCACAACATTCTACCAATAACTACAACCTGATGGCTTCTAGCCAACCTCATAAACATTGCCACCCCACCAAGTATTAACTTCACCAGTGAACTACTAATCGCATCCTCCCTATTTAACTGATGTCCAACCTCAATCATTCTATTTGGACTATTAATGCTAATTACAGCCACATACTCCCTACATATATTCCTATCTACACAGATGAATACACCAACACTAAACACCCTAATTCAACCAGCACACTCACGAGAACACCTACTTATAACAATACACATCATCCCGCTCATTCTGATCTCCTTAAAGCCAGAATTAATAATA------------------------------------------
>Naj_sia254
------------------------------------------------------------------------------------------------------------------------------------------------------------------------------------------------------------------------------------------------------------------------------------------------------------------------------------------------------------------------------------------------------------------------------------------------------------------------------------------------------------------------------------------------------------------------------------------------------------------------------------------------------------------------------------------------------CTAAAACTAGGCGGATACGGCATTATCCGAATATCCCAAACCCTGCCTACACTAAAAACAGATATATTCCTCCCATTCATCGTACTATCCCTATGAGGAGCTACCCTAGCAAGCTTAACCTGTCTACAACAAACAGACCTAAAATCTCTAATCGCATACTCCTCAATTAGTCATATAGGTCTAGTAATCGCCGCAATCTCCATCCAAACACAGTGAAGCCTAGCGGGTGCCATAGCCATAATAATTGCCCACGGTTTTACCTCATCAGCACTATTTTGCCTAGCAAACACTTCATACGAACGAACCAAAACTCGTATTATGATCCTAACACGAGGTCTCCACAACATTCTACCAATAACTACAACCTGATGGCTTCTAGCCAACCTCATAAACATTGCCACCCCACCAAGTATTAACTTCACCAGTGAACTACTAATCGCATCCTCCCTATTTAACTGATGTCCAACCTCAATCATTCTATTTGGACTATTAATGCTAATTACAGCCACATACTCCCTACATATATTCCTATCTACACAGATGAATACACCAACACTAAACACCCTAATTCAACCAGCACACTCACGAGAACACCTACTTATAACAATACACATCATCCCGCTCATTCTGATCTCCTTAAAGCCAGAATTAATAATA------------------------------------------
>Naj_sum255
------------------------------------------------------------------------------------------------------------------------------------------------------------------------------------------------------------------------------------------------------------------------------------------------------------------------------------------------------------------------------------------------------------------------------------------------------------------------------------------------------------------------------------------------------------------------------------------------------------------------------------------------------------------------------------------------------CTAAAACTGGGCGGATACGGCATTATCCGAATATCCCAAACCCTACCCACACTAAAAACAGATATATTCCTCCCATTTGTCGTACTATCCCTATGAGGAGCTACCCTAGCAAGCTTAACCTGCCTACAACAAACAGACCTAAAATCTCTAATCGCATACTCCTCAATTAGTCACATAGGCCTAGTAATCGCCGCAATCTCCATTCAAACACAGTGAAGCCTAGCGGGCGCCATAGCCATAATAATTGCCCACGGTTTTACCTCATCAGCACTATTCTGCCTAGCAAACACTACATACGAACGAACCAAAACCCGTATTATGATCCTAACACGAGGTCTCCACAACATTCTACCAATAACTACAACTTGATGACTCCTAGCCAACCTCATAAACATTGCCACCCCACCAAGTATTAACTTCACCAGTGAACTACTAATCGCATCCTCCCTATTTAATTGATGTCCAACCTCAATCATTCTATTTGGACTATTAATGCTGATTACAGCCACATACTCCCTACACATATTCCTATCTACACAGATAAACACACCAACACTAAATACCCCAATTCAACCAACACACTCACGAGAACACCTACTTATAACAATACACATCATCCCGCTCATCCTGGTCTCATTAAAGCCAGAATTAATTATA------------------------------------------
>Naj_sum256
------------------------------------------------------------------------------------------------------------------------------------------------------------------------------------------------------------------------------------------------------------------------------------------------------------------------------------------------------------------------------------------------------------------------------------------------------------------------------------------------------------------------------------------------------------------------------------------------------------------------------------------------------------------------------------------------------CTAAAACTGGGCGGATACGGCATTATCCGAATATCCCAAACCCTACCCACACTAAAAACAGATATATTCCTCCCATTTATCGTACTATCCCTATGAGGAGCTACCCTAGCAAGCTTAACCTGCCTACAACAAACAGACCTAAAATCTCTAATTGCATACTCCTCAATTAGTCACATAGGCCTAGTAATCGCCGCAATCTCCATTCAAACACAGTGAAGCCTAGCGGGCGCCATAGCCATAATAATTGCCCACGGTTTTACCTCATCAGCACTATTCTGCCTAGCAAACACTACATACGAACGAACCAAAACCCGTATTATGATCCTAACACGAGGTCTCCACAACATTCTACCAATAACTACAACTTGATGGCTCCTAGCCAACCTCATAAACATTGCCACCCCACCAAGTATTAACTTCACCAGTGAACTACTAATCGCATCCTCCCTATTTAACTGATGTCCAACCTCAATCATTCTATTTGGACTATTAATGCTGATTACAGCCACATACTCCCTACACATATTCCTATCTACACAGATAAACACACCAACACTAAATACCCCAATTCAACCAACACACTCACGAGAACACCTACTTATAACAATACACATCATCCCGCTCATCCTGGTCTCATTAAAGCCAGAGTTAATTATA------------------------------------------
>Naj_sum257
------------------------------------------------------------------------------------------------------------------------------------------------------------------------------------------------------------------------------------------------------------------------------------------------------------------------------------------------------------------------------------------------------------------------------------------------------------------------------------------------------------------------------------------------------------------------------------------------------------------------------------------------------------------------------------------------------------------------------------------------------------------------TTCCTCCCATTT---GTACTATCCCTATGAGGAGCCACCCTAGCAAGCTTAACCTGCCTACAACAAACAGATCTAAAATCTCTAATCGCATACTCCTCAATTAGTCACATAGGCCTAGTAATCGCCGCAATCTCCATTCAAACACAGTGAAGCCTAGCGGGTGCCATAGCCATAATAATTGCCCACGGTTTTACCTCATCAGCACTATTCTGCCTAGCAAACACTACATACGAACGAACCAAAACTCGTATTATGATCCTAACACGAGGTCTACACAACATTCTACCAATAACTACAACTTGATGACTCCTAGCCAACCTCATAAACATTGCCACCCCACCAAGTATTAACTTCACTAGTGAACTACTAATCGCATCCTCCCTATTTAACTGATGTCCAACCTCAATCATTCTATTTGGACTATTAATGCTGATTACAGCCACATACTCCCTACACATATTCCTATCTACACAAATAAACACACCAACACTAAATACCCCAATTCAACCAACACACTCACGAGAACACCTACTTATAACAATACATATCATCCCGCTCATCCTGGTCTCCTTAAAGCCAGAATTAATAATA------------------------------------------
>Naj_sum258
------------------------------------------------------------------------------------------------------------------------------------------------------------------------------------------------------------------------------------------------------------------------------------------------------------------------------------------------------------------------------------------------------------------------------------------------------------------------------------------------------------------------------------------------------------------------------------------------------------------------------------------------------------------------------------------------------CTAAAACTGGGCGGATACGGCATTATCCGAATATCCCAAACCCTACCCACACTAAAAACAGATATATTCCTCCCATTTATCGTACTATCCCTATGAGGAGCCACCCTAGCAAGCTTAACCTGCCTACAACAAACAGATCTAAAATCTCTAATCGCATACTCCTCAATTAGTCACATAGGCCTAGTAATCGCCGCAATCTCCATTCAAACACAGTGAAGCCTAGCGGGTGCCATAGCCATAATAATTGCCCACGGTTTTACCTCATCAGCACTATTCTGCCTAGCAAACACTACATACGAACGAACCAAAACTCGTATTATGATCCTAACACGAGGTCTACACAACATTCTACCAATAACTACAACTTGATGACTCCTAGCCAACCTCATAAACATTGCCACCCCACCAAGTATTAACTTCACTAGTGAACTACTAATCGCATCCTCCCTATTTAACTGATGTCCAACCTCAATCATTCTATTTGGACTATTAATGCTGATTACAGCCACATACTCCCTACACATATTCCTATCTACACAAATAAACACACCAACACTAAATACCCCAATTCAACCAACACACTCACGAGAACACCTACTTATAACAATACATATCATCCCGCTCATCCTGGTCTCCTTAAAGCCAGAATTAATAATA------------------------------------------
>Naj_sum259
------------------------------------------------------------------------------------------------------------------------------------------------------------------------------------------------------------------------------------------------------------------------------------------------------------------------------------------------------------------------------------------------------------------------------------------------------------------------------------------------------------------------------------------------------------------------------------------------------------------------------------------------------------------------------------------------------CTAAAACTGGGCGGATACGGCATTATCCGAATATCCCAAACCCTACCCACACTAAAAACAGAT---TTCCTCCCATTTATCGTACTATCCCTATGAGGAGCTACCCTAGCAAGCTTAACCTGCCTACAACAAACAGATCTAAAATCTCTAATCGCATACTCCTCAATTAGTCACATAGGCCTAGTAATCGCCGCAATCTCCATTCAAACACAGTGAAGCCTAGCGGGTGCCATAGCCATAATAATTGCCCACGGTTTTACCTCATCAGCACTATTCTGCCTAGCAAACACTACATACGAACGAACTAAAACTCGCATTATGATCCTAACACGAGGTCTCCACAACATTCTACCAATAACTACAACTTGATGACTCCTAGCCAACCTCATAAACATTGCCACCCCACCAAGTATTAACTTCACCAGTGAACTACTAATCGCATCCTCCCTATTTAACTGATGTCCAACCTCAATCATCCTATTTGGACTATTAATGCTGATTACAGCCACATACTCCCTACACATATTCCTATCTACACAAATAAACACACCAACACTAAATACCCCAATTCAACCAACACACTCACGAGAACACCTACTTATAACAATACATATCATCCCGCTCATCCTGGTCTCCTTAAAACCAGAATTAATAATA------------------------------------------
>Naj_sum260
------------------------------------------------------------------------------------------------------------------------------------------------------------------------------------------------------------------------------------------------------------------------------------------------------------------------------------------------------------------------------------------------------------------------------------------------------------------------------------------------------------------------------------------------------------------------------------------------------------------------------------------------------------------------------------------------------CTAAAACTGGGCGGATACGGCATTATCCGAATATCCCAAACCCTACCCACACTAAAAACAGATATGTTCCTCCCATTTATCGTACTATCCCTATGAGGAGCTACCCTAGCAAGCTTAACCTGCCTACAACAAACAGATCTAAAATCTCTAATCGCATACTCCTCAATTAGTCACATAGGCCTAGTAATCGCCGCAATCTCCATTCAAACACAGTGAAGCCTAGCGGGTGCCATAGCCATAATAATTGCCCACGGTTTTACCTCATCAGCACTATTCTGCCTAGCAAACACTACATACGAACGAACTAAAACTCGCATTATGATCCTAACACGAGGTCTCCACAACATTCTACCAATAACTACAACTTGATGACTCCTAGCCAACCTCATAAACATTGCCACCCCACCAAGTATTAACTTCACCAGTGAACTACTAATCGCATCCTCCCTATTTAACTGATGTCCAACCTCAATCATCCTATTTGGACTATTAATGCTGATTACAGCCACATACTCCCTACACATATTCCTATCTACACAAATAAACACACCAACACTAAATACCCCAATTCAA------------------------------------------------------------------------------------------------------------------------------
>Naj_sum261
------------------------------------------------------------------------------------------------------------------------------------------------------------------------------------------------------------------------------------------------------------------------------------------------------------------------------------------------------------------------------------------------------------------------------------------------------------------------------------------------------------------------------------------------------------------------------------------------------------------------------------------------------------------------------------------------------CTAAAACTGGGCGGATACGGCATTATCCGAATATCCCAAACCCTACCCACACTAAAAACAGATATATTCCTCCCATTTATCGTACTATCCCTATGAGGAGCTACCCTAGCAAGCTTAACCTGCCTACAACAAACAGATCTAAAATCTCTAATCGCATACTCCTCAATTAGTCACATAGGCCTAGTAATCGCCGCAATCTCCATTCAAACACAGTGAAGCCTAGCGGGTGCCATAGCCATAATAATTGCCCACGGTTTTACCTCATCAGCACTATTCTGCCTAGCAAACACTACATACGAACGAACTAAAACTCGCATTATGATCCTAACACGAGGTCTCCACAACATTCTACCAATAACTACAACTTGATGACTCCTAGCCAACCTCATAAACATTGCCACCCCACCAAGTATTAACTTCACCAGTGAACTACTAATCGCATCCTCCCTATTTAACTGATGTCCAACCTCAATCATCCTATTTGGACTATTAATGCTGATTACAGCCACATACTCCCTACACATATTCCTATCTACACAAATAAACACACCAACACTAAATACCCCAATTCAACCAACACACTCACGAGAACACCTACTTATAACAATACATATCATCCCGCTCATCCTGGTCTCCTTAAAACCAGAATTAATAATA------------------------------------------
>Naj_sum262
------------------------------------------------------------------------------------------------------------------------------------------------------------------------------------------------------------------------------------------------------------------------------------------------------------------------------------------------------------------------------------------------------------------------------------------------------------------------------------------------------------------------------------------------------------------------------------------------------------------------------------------------------------------------------------------------------CTAAAACTGGGCGGATACGGCATTATCCGAATATCCCAAACCCTACCCACACTAAAAACAGATATATTCCTCCCATTTGTCGTACTATCCCTATGAGGAGCTACCCTAGCAAGCTTAACCTGCCTACAACAAACAGACCTAAAATCTCTAATCGCATACTCCTCAATTAGTCACATAGGCCTAGTAATTGCCGCAATCTCCATTCAAACACAGTGAAGCCTAGCGGGCGCCATAGCCATAATAATTGCCCACGGTTTTACCTCATCAGCACTATTCTGCCTAGCAAACACTACATACGAACGAACCAAAACCCGTATTATGATCCTAACACGAGGTCTCCACAACATTCTACCAATAACTACAACTTGATGGCTCCTAGCCAACCTCATAAACATTGCCACCCCACCAAGTATTAACTTCACCAGTGAACTACTAATCGCATCCTCCCTATTTAACTGATGTCCAACCTCAATCATTCTATTTGGACTATTAATGCTGATTACAGCCACATACTCCCTACACATATTCCTATCTACACAGATAAACACACCAACACTAAATACCCCAATTCAACCAACACACTCACGAGAACACCTACTTATAACAATACACATCATCCCGCTCATCCTGGTCTCATTAAAGCCAGAATTAATTATA------------------------------------------
>Naj_niv263
------------------------------------------------------------------------------------------------------------------------------------------------------------------------------------------------------------------------------------------------------------------------------------------------------------------------------------------------------------------------------------------------------------------------------------------------------------------------------------------------------------------------------------------------------------------------------------------------------------------------------------------------------------------------------------------------------TTAAAGCTGGGGGGATATGGCATCATTCGAATATCACAAACCCTGCCCACACTAAAAACAGATGTCTTCCTCCCATTCATTGTGCTATCCCTATGGGGGGCCACCCTGGCGAGCTTAACATGCCTGCAACAAACAGACCTAAAATCCTTAATCGCATACTCCTCAATTAGCCACATAGGCTTAGTAATCGCATCAATCTCCATCCAAACACAATGAAGCCTAGCAGGGGCCATAGCCATAATGATCGCCCATGGCTTCACCTCATCAGCACTATTCTGCCTAGCAAACACCACGTACGAACGAACAAAGACCCGTATTATGGTTCTTACACGAGGCTTACACAACATCCTACCAATAACCACAACCTGGTGACTCCTGGCCAACCTTATAAACATTGCCACTCCACCAAGCATAAACTTCACCAGCGAGCTACTAATCGCATCCTCCCTATTTAACTGATGTCCAACATCAATCATCCTATTCGGACTATTAATATTAATCACAGCCACATACTCCCTACACATATTCCTATCTACACAAATAAACACATCAATACTAAATACCCCAATTCAACCAACACACTCACGAGAACACCTGCTTATAGCTATACACATTATTCCCCTTATCCTAATTTCACTAAAACCAGAGCTAGTAATA------------------------------------------
>Naj_niv264
------------------------------------------------------------------------------------------------------------------------------------------------------------------------------------------------------------------------------------------------------------------------------------------------------------------------------------------------------------------------------------------------------------------------------------------------------------------------------------------------------------------------------------------------------------------------------------------------------------------------------------------------------------------------------------------------------TTAAAGCTGGGGGGATATGGCATCATTCGAATATCACAAACCCTGCCCACACTAGAAACAGATGTCTTCCTCCCATTCATTGTGCTGTCCCTATGGGGGGCCACCCTGGCGAGCTTAACATGCCTGCAACAAACAGACCTAAAATCCTTAATCGCATACTCCTCAATTAGCCACATAGGCTTAGTAATCGCATCAATCTCCATCCAAACACAATGAAGCCTAGCAGGGGCCATAGCCATAATGATCGCCCATGGCTTCACCTCATCAGCACTATTCTGCCTAGCAAACACCACGTACGAACGAACAAAGACCCGTATTATGGTTCTTACACGAGGCTTACACAACATCCTACCAATAACCACAACCTGGTGACTCCTGGCCAACCTTATAAACATTGCCACTCCACCAAGCATAAACTTCACCAGCGAGCTACTAATCGCATCCTCCCTATTTAACTGATGTCCAACATCAATCATCCTATTCGGACTATTAATATTAATCACAGCCACATACTCCCTACACATATTCCTATCTACACAAATAAACACATCAATACTAAATACCCCAATTCAACCAACACACTCACGAGAACACCTGCTTATAGCTATACACATTATTCCCCTTATCCTAATTTCACTAAAACCAGAGCTAGTAATA------------------------------------------
>Naj_oxi265
------------------------------------------------------------------------------------------------------------------------------------------------------------------------------------------------------------------------------------------------------------------------------------------------------------------------------------------------------------------------------------------------------------------------------------------------------------------------------------------------------------------------------------------------------------------------------------------------------------------------------------------------------------GAAGCTCCAATCGCCGGATCTATGATTCTAGCCGCAGTCCTACTAAAACTAGGAGGATACGGCATTATTCGAATATCCCAGACCCTACCCACACTAAAAACAGATATATTCCTCCCATTCATCGTACTATCCCTGTGGGGGGCCACCCTAGCAAGCCTAACCTGCCTACAACAAACAGACCTAAAATCTCTAATTGCATACTCCTCAATTAGCCACATAGGCCTAGTAATCGCCGCAATCTCCATTCAAACACAGTGAAGCCTAGCAGGCGCCATGGCCATAATAATTGCCCACGGTTTCACCTCATCAGCACTATTCTGCCTAGCAAACACTACATACGAACGAACCAAAACCCGCATCATAATCCTAACACGAGGCCTCCACAACATTCTACCAATAACTACAACTTGATGACTCCTAGCCAACCTCATAAACATTGCCACCCCACCAAGTATTAACTTCACCAGCGAACTACTAATCGCATCCTCCCTATTCAACTGATGTCCAACCTCAATCATTCTATTTGGACTGTTAATGTTGATTACAGCCACATACTCCCTACACATATTTTTATCTACACAGATAAATACACCAACACTAAACACCCCAACTCAACCAACACACTCACGAGAACACCTACTTATAACAATACACATCATCCCACTCATCCTGATCTCCCTAAAGCCAGAATTAGTAATA------------------------------------------
>Naj_oxi266
------------------------------------------------------------------------------------------------------------------------------------------------------------------------------------------------------------------------------------------------------------------------------------------------------------------------------------------------------------------------------------------------------------------------------------------------------------------------------------------------------------------------------------------------------------------------------------------------------------------------------------------------------------GAAGCTCCAATCGCCGGATCTATGATTCTAGCCGCAGTCCTACTAAAACTAGGAGGATACGGCATTATTCGAATATCCCAGACCCTACCCACACTAAAAACAGATATATTCCTCCCATTCATCGTACTATCCCTATGGGGGGCCACCCTAGCAAGCCTAACCTGCCTACAACAAACAGACCTAAAATCTCTAATTGCATACTCCTCAATTAGCCACATAGGCCTAGTAATCGCCGCAATCTCCATTCAAACACAGTGAAGCCTAGCAGGCGCCATGGCCATAATAATTGCCCACGGTTTCACCTCATCAGCACTATTCTGCCTAGCAAACACTACATACGAACGAACCAAAACCCGCATCATAATCCTAACACGAGGCCTCCACAACATTCTACCAATAACTACAACTTGATGACTCCTAGCCAACCTCATAAACATTGCCACCCCACCAAGTATTAACTTCACCAGCGAATTACTAATCGCATCCTCCCTATTCAACTGATGTCCAACCTCAATCATTCTATTTGGACTGTTAATGTTGATTACAGCCACATACTCCCTACACATATTTTTATCTACACAGATAAATACACCAACACTAAACACCCCAACTCAACCAACACACTCACGAGAACACCTACTTATAACAATACACATCATCCCACTCATCCTGATCTCCCTAAAGCCAGAATTAGTAATA------------------------------------------
>Naj_oxi267
------------------------------------------------------------------------------------------------------------------------------------------------------------------------------------------------------------------------------------------------------------------------------------------------------------------------------------------------------------------------------------------------------------------------------------------------------------------------------------------------------------------------------------------------------------------------------------------------------------------------------------------------------------GAAGCTCCAATCGCCGGATCTATGATTCTAGCCGCAGTCCTACTAAAACTAGGAGGATACGGCATTATTCGAATATCCCAGACCCTACCCACACTAAAAACAGATATATTCCTCCCATTCATCGTACTATCCCTATGGGGGGCCACCCTAGCAAGCCTAACCTGCCTACAACAAACAGACCTAAAATCTCTAATTGCATACTCCTCAATTAGCCACATAGGCCTAGTAATCGCCGCAATCTCCATTCAAACACAGTGAAGCCTAGCAGGCGCCATGGCCATAATAATTGCCCACGGTTTCACCTCATCAGCACTATTCTGCCTAGCAAACACTACATACGAACGAACCAAAACCCGCATCATAATCCTAACACGAGGCCTCCACAACATTCTACCAATAACTACAACTTGATGACTCCTAGCCAACCTCATAAACATTGCCACCCCACCAAGTATTAACTTCACCAGCGAACTACTAATCGCATCCTCCCTATTCAACTGATGTCCAACCTCAATCATTCTATTTGGACTGTTAATGTTGATTACAGCCACATACTCCCTACACATATTTTTATCTACACAGATAAATACACCAACACTAAACACCCCAACTCAACCAACACACTCACGAGAACACCTACTTATAACAATACACATCATCCCACTCATCCTGATCTCCCTAAAGCCAGAATTAGTAATA------------------------------------------
>Naj_oxi268
------------------------------------------------------------------------------------------------------------------------------------------------------------------------------------------------------------------------------------------------------------------------------------------------------------------------------------------------------------------------------------------------------------------------------------------------------------------------------------------------------------------------------------------------------------------------------------------------------------------------------------------------------------GAAGCTCCAATCGCCGGATCTATGATTCTAGCCGCAGTCCTACTAAAACTAGGAGGATACGGCATTATTCGAATATCCCAGACCCTACCCACACTAAAAACAGATATATTCCTCCCATTCATCGTACTATCCCTGTGGGGGGCCACCCTAGCAAGCTTAACCTGCCTACAACAAACAGACCTAAAATCTCTAATTGCATACTCCTCAATTAGCCACATAGGCCTAGTAATCGCCGCAATCTCCATTCAAACACAGTGAAGCCTAGCAGGCGCCATGGCCATAATAATCGCCCACGGTTTCACCTCATCAGCACTATTCTGCCTAGCAAACACTACATACGAACGAACCAAAACCCGTATCATAATCCTAACACGAGGCCTCCACAACATTCTACCAATAACTACAACTTGATGACTCCTAGCCAACCTCATAAACATTGCCACCCCACCAAGTATTAACTTCACCAGCGAACTACTAATCGCATCCTCCCTATTCAACTGATGTCCAACCTCAATCATTCTATTTGGACTGTTAATGTTAATTACAGCCACATACTCCCTACACATATTTTTATCTACACAGATAAATACACCAACACTAAACACCCCAACTCAACCAACACACTCACGAGAACACCTACTTATAACAATACACATCATCCCACTCATCCTGATCTCCCTAAAGCCAGAATTAGTAATA------------------------------------------
>Naj_oxi269
------------------------------------------------------------------------------------------------------------------------------------------------------------------------------------------------------------------------------------------------------------------------------------------------------------------------------------------------------------------------------------------------------------------------------------------------------------------------------------------------------------------------------------------------------------------------------------------------------------------------------------------------------------GAAGCTCCAATCGCCGGATCTATGATTCTAGCCGCAGTCCTACTAAAACTAGGAGGATACGGCATTATTCGAATATCCCAGACCCTACCCACACTAAAAACAGATATATTCCTCCCATTCATCGTACTATCCCTGTGGGGGGCCACCCTAGCAAGCCTAACCTGCCTACAACAAACAGACCTAAAATCTCTAATTGCATACTCCTCAATTAGCCACATAGGCCTAGTAATCGCCGCAATCTCCATTCAAACACAGTGAAGCCTAGCAGGCGCCATGGCCATAATAATTGCCCACGGTTTCACCTCATCAGCACTATTCTGCCTAGCAAACACTACATACGAACGAACCAAAACCCGCATCATAATCCTAACACGAGGCCTCCACAACATTCTACCAATAACTACAACTTGATGACTCCTAGCCAACCTCATAAACATTGCCACCCCACCAAGTATTAACTTCACCAGCGAACTACTAATCGCATCCTCCCTATTCAACTGATGTCCAACCTCAATCATTCTATTTGGACTGTTAATGTTGATTACAGCCACATACTCCCTACACATATTTTTATCTACACAGATAAATACACCAACACTAAACACCCCAACTCAACCAACACACTCACGAGAACACCTACTTATAACAATACACATCATCCCACTCATCCTGATCTCCCTAAAGCCAGAATTAGTAATA------------------------------------------
>Naj_oxi270
------------------------------------------------------------------------------------------------------------------------------------------------------------------------------------------------------------------------------------------------------------------------------------------------------------------------------------------------------------------------------------------------------------------------------------------------------------------------------------------------------------------------------------------------------------------------------------------------------------------------------------------------------------GAAGCTCCAATCGCCGGATCTATGATTCTAGCCGCAGTCCTACTAAAACTAGGAGGATACGGCATTATTCGAATATCCCAGACCCTACCCACACTAAAAACAGATATATTCCTCCCATTCATCGTACTATCCCTATGGGGGGCCACCCTAGCAAGCCTAACCTGCCTACAACAAACAGACCTAAAATCTCTAATTGCATACTCCTCAATTAGCCACATAGGCCTAGTAATCGCCGCAATCTCCATTCAAACACAGTGAAGCCTAGCAGGCGCCATGGCCATAATAATTGCCCACGGTTTCACCTCATCAGCACTATTCTGCCTAGCAAACACTACATACGAACGAACCAAAACCCGCATCATAATCCTAACACGAGGCCTCCACAACATTCTACCAATAACTACAACTTGATGACTCCTAGCCAACCTCATAAACATTGCCACCCCACCAAGTATTAACTTCACCAGCGAACTACTAATCGCATCCTCCCTATTCAACTGATGTCCAACCTCAATCATTCTATTTGGACTGTTAATGTTGATTACAGCCACATACTCCCTACACATATTTTTATCTACACAGATAAATACACCAACACTAAACACCCCAACTCAACCAACACACTCACGAGAACACCTACTTATAACAATACACATCATCCCACTCATCCTGATCTCCCTAAAGCCAGAATTAGTAATA------------------------------------------
>Naj_oxi271
------------------------------------------------------------------------------------------------------------------------------------------------------------------------------------------------------------------------------------------------------------------------------------------------------------------------------------------------------------------------------------------------------------------------------------------------------------------------------------------------------------------------------------------------------------------------------------------------------------------------------------------------------------GAAGCTCCAATCGCCGGATCTATGATTCTAGCCGCAGTCCTACTAAAACTAGGAGGATACGGCATTATTCGAATATCCCAGACCCTACCCACACTAAAAACAGATATATTCCTCCCATTCATCGTACTATCCCTGTGGGGGGCCACCCTAGCAAGCCTAACCTGCCTACAACAAACAGACCTAAAATCTCTAATTGCATACTCCTCAATTAGCCACATAGGCCTAGTAATCGCCGCAATCTCCATTCAAACACAGTGAAGCCTAGCAGGCGCCATGGCCATAATAATTGCCCACGGTTTCACCTCATCAGCACTATTCTGCCTAGCAAACACTACATACGAACGAACCAAAACCCGCATCATAATCCTAACACGAGGCCTCCACAACATTCTACCAATAACTACAACTTGATGACTCCTAGCCAACCTCATAAACATTGCCACCCCACCAAGTATTAACTTCACCAGCGAACTACTAATCGCATCCTCCCTATTCAACTGATGTCCAACCTCAATCATTCTATTTGGACTGTTAATGTTGATTACAGCCACATACTCCCTACACATATTTTTATCTACACAGATAAATACACCAACACTAAACACCCCAACTCAACCAACACACTCACGAGAACACCTACTTATAACAATACACATCATCCCACTCATCCTGATCTCCCTAAAGCCAGAATTAGTAATA------------------------------------------
>Naj_oxi272
------------------------------------------------------------------------------------------------------------------------------------------------------------------------------------------------------------------------------------------------------------------------------------------------------------------------------------------------------------------------------------------------------------------------------------------------------------------------------------------------------------------------------------------------------------------------------------------------------------------------------------------------------------GAAGCTCCAATCGCCGGATCTATGATTCTAGCCGCAGTCCTACTAAAACTAGGAGGATACGGCATTATTCGAATATCCCAGACCCTACCCACACTAAAAACAGATATATTCCTCCCATTCATCGTACTATCCCTATGGGGGGCCACCCTAGCAAGCCTAACCTGCCTACAACAAACAGACCTAAAATCTCTAATTGCATACTCCTCAATTAGCCACATAGGCCTAGTAATCGCCGCAATCTCCATTCAAACACAGTGAAGCCTAGCAGGCGCCATGGCCATAATAATTGCCCACGGTTTCACCTCATCAGCACTATTCTGCCTAGCAAACACTACATACGAACGAACCAAAACCCGCATCATAATCCTAACACGAGGCCTCCACAACATTCTACCAATAACTACAACTTGATGACTCCTAGCCAACCTCATAAACATTGCCACCCCACCAAGTATTAACTTCACCAGCGAACTACTAATCGCATCCTCCCTATTCAACTGATGTCCAACCTCAATCATTCTATTTGGACTGTTAATGTTGATTACAGCCACATACTCCCTACACATATTTTTATCTACACAGATAAATACACCAACACTAAACACCCCAACTCAACCAACACACTCACGAGAACACCTACTTATAACAATACACATCATCCCACTCATCCTGATCTCCCTAAAGCCAGAATTAGTAATA------------------------------------------
>Naj_oxi273
------------------------------------------------------------------------------------------------------------------------------------------------------------------------------------------------------------------------------------------------------------------------------------------------------------------------------------------------------------------------------------------------------------------------------------------------------------------------------------------------------------------------------------------------------------------------------------------------------------------------------------------------------------GAAGCTCCAATCGCCGGATCTATGATTCTAGCCGCAGTCCTACTAAAACTAGGAGGATACGGCATTATTCGAATATCCCAGACCCTACCCACACTAAAAACAGATATATTCCTCCCATTCATCGTACTATCCCTGTGGGGGGCCACCCTAGCAAGCCTAACCTGCCTACAACAAACAGACCTAAAATCTCTAATTGCATACTCCTCAATTAGCCACATAGGCCTAGTAATCGCCGCAATCTCCATTCAAACACAGTGAAGCCTAGCAGGCGCCATGGCCATAATAATTGCCCACGGTTTCACCTCATCAGCACTATTCTGCCTAGCAAACACTACATACGAACGAACCAAAACCCGCATCATAATCCTAACACGAGGCCTCCACAACATTCTACCAATAACTACAACTTGATGACTCCTAGCCAACCTCATAAACATTGCCACCCCACCAAGTATTAACTTCACCAGCGAACTACTAATCGCATCCTCCCTATTCAACTGATGTCCAACCTCAATCATTCTATTTGGACTGTTAATGTTGATTACAGCCACATACTCCCTACACATATTTTTATCTACACAGATAAATACACCAACACTAAACACCCCAACTCAACCGACACACTCACGAGAACACCTACTTATAACAATACACATCATCCCACTCATCCTGATCTCCCTAAAGCCAGAATTAGTAATA------------------------------------------
>Naj_oxi274
------------------------------------------------------------------------------------------------------------------------------------------------------------------------------------------------------------------------------------------------------------------------------------------------------------------------------------------------------------------------------------------------------------------------------------------------------------------------------------------------------------------------------------------------------------------------------------------------------------------------------------------------------------GAAGCTCCAATCGCCGGATCTATGATTCTAGCCGCAGTCCTACTAAAACTAGGAGGATACGGCATTATTCGAATATCCCAGACCCTACCCACACTAAAAACAGATATATTCCTCCCATTCATCGTACTATCCCTATGGGGGGCCACCCTAGCAAGCCTAACCTGCCTACAACAAACAGACCTAAAATCTCTAATTGCATACTCCTCAATTAGCCACATAGGCCTAGTAATCGCCGCAATCTCCATTCAAACACAGTGAAGCCTAGCAGGCGCCATGGCCATAATAATTGCCCACGGTTTCACCTCATCAGCACTATTCTGCCTAGCAAACACTACATACGAACGAACCAAAACCCGCATCATAATCCTAACACGAGGCCTCCACAACATTCTACCAATAACTACAACTTGATGACTCCTAGCCAACCTCATAAACATTGCCACCCCACCAAGTATTAACTTCACCAGCGAACTACTAATCGCATCCTCCCTATTCAACTGATGTCCAACCTCAATCATTCTATTTGGACTGTTAATGTTGATTACAGCCACATACTCCCTACACATATTTTTATCTACACAGATAAATACACCAACACTAAACACCCCAACTCAACCAACACACTCACGAGAACACCTACTTATAACAATACACATCATCCCACTCATCCTGATCTCCCTAAAGCCAGAATTAGTAATA------------------------------------------
>Naj_oxi275
------------------------------------------------------------------------------------------------------------------------------------------------------------------------------------------------------------------------------------------------------------------------------------------------------------------------------------------------------------------------------------------------------------------------------------------------------------------------------------------------------------------------------------------------------------------------------------------------------------------------------------------------------------GAAGCTCCAATCGCCGGATCTATGATTCTAGCCGCAGTCCTACTAAAACTAGGAGGATACGGCATTATTCGAATATCCCAGACCCTACCCACACTAAAAACAGATATATTCCTCCCATTCATCGTACTATCCCTGTGGGGGGCCACCCTAGCAAGCCTAACCTGCCTACAACAAACAGACCTAAAATCTCTAATTGCATACTCCTCAATTAGCCACATAGGCCTAGTAATCGCCGCAATCTCCATTCAAACACAGTGAAGCCTAGCAGGCGCCATGGCCATAATAATTGCCCACGGTTTCACCTCATCAGCACTATTCTGCCTAGCAAACACTACATACGAACGAACCAAAACCCGCATCATAATCCTAACACGAGGCCTCCACAACATTCTACCAATAACTACAACTTGATGACTCCTAGCCAACCTCATAAACATTGCCACCCCACCAAGTATTAACTTCACCAGCGAACTACTAATCGCATCCTCCCTATTCAACTGATGTCCAACCTCAATCATTCTATTTGGACTGTTAATGTTGATTACAGCCACATACTCCCTACACATATTTTTATCTACACAGATAAATACACCAACACTAAACACCCCAACTCAACCAACACACTCACGAGAACACCTACTTATAACAATACACATCATCCCACTCATCCTGATCTCCCTAAAGCCAGAATTAGTAATA------------------------------------------
>Naj_oxi276
------------------------------------------------------------------------------------------------------------------------------------------------------------------------------------------------------------------------------------------------------------------------------------------------------------------------------------------------------------------------------------------------------------------------------------------------------------------------------------------------------------------------------------------------------------------------------------------------------------------------------------------------------------GAAGCTCCAATCGCCGGATCTATGATTCTAGCCGCAGTCCTACTAAAACTAGGAGGATACGGCATTATTCGAATATCCCAGACCCTACCCACACTAAAAACAGATATATTCCTCCCATTCATCGTACTATCCCTATGGGGGGCCACCCTAGCAAGCCTAACCTGCCTACAACAAACAGACCTAAAATCTCTAATTGCATACTCCTCAATTAGCCACATAGGCCTAGTAATCGCCGCAATCTCCATTCAAACACAGTGAAGCCTAGCAGGCGCCATGGCCATAATAATTGCCCACGGTTTCACCTCATCAGCACTATTCTGCCTAGCAAACACTACATACGAACGAACCAAAACCCGCATCATAATCCTAACACGAGGCCTCCACAACATTCTACCAATAACTACAACTTGATGACTCCTAGCCAACCTCATAAACATTGCCACCCCACCAAGTATTAACTTCACCAGCGAACTACTAATCGCATCCTCCCTATTCAACTGATGTCCAACCTCAATCATTCTATTTGGACTGTTAATGTTGATTACAGCCACATACTCCCTACACATATTTTTATCTACACAGATAAATACACCAACACTAAACACCCCAACTCAACCAACACACTCACGAGAACACCTACTTATAACAATACACATCATCCCACTCATCCTGATCTCCCTAAAGCCAGAATTAGTAATA------------------------------------------
>Naj_oxi277
------------------------------------------------------------------------------------------------------------------------------------------------------------------------------------------------------------------------------------------------------------------------------------------------------------------------------------------------------------------------------------------------------------------------------------------------------------------------------------------------------------------------------------------------------------------------------------------------------------------------------------------------------------GAAGCTCCAATCGCCGGATCTATGATTCTAGCCGCAGTCCTACTAAAACTAGGAGGATACGGCATTATTCGAATATCCCAGACCCTACCCACACTAAAAACAGATATATTCCTCCCATTCATCGTACTATCCCTATGAGGGGCCACCCTAGCAAGCCTAACCTGCCTACAACAAACAGACCTAAAATCTCTAATTGCATACTCCTCAATTAGCCACATAGGCCTAGTAATCGCCGCAATCTCCATTCAAACACAGTGAAGCCTAGCAGGCGCCATGGCCATAATAATTGCCCACGGTTTCACCTCATCAGCACTATTCTGCCTAGCAAACACTACATACGAACGAACCAAAACCCGCATCATAATCCTAACACGAGGCCTCCACAACATTCTACCAATAACTACAACTTGATGACTCCTAGCCAACCTCATAAACATTGCCACCCCACCAAGTATTAACTTCACCAGCGAACTACTAATCGCATCCTCCCTATTCAACTGATGTCCAACCTCAATCATTCTATTTGGACTGTTAATGTTGATTACAGCCACATACTCCCTACACATATTTTTATCTACACAGATAAATACACCAACACTAAACACCCCAACTCAACCAACACACTCACGAGAACACCTACTTATAACAATACACATCATCCCACTCATCCTGATCTCCCTAAAGCCAGAATTAGTAATA------------------------------------------
>Naj_oxi278
------------------------------------------------------------------------------------------------------------------------------------------------------------------------------------------------------------------------------------------------------------------------------------------------------------------------------------------------------------------------------------------------------------------------------------------------------------------------------------------------------------------------------------------------------------------------------------------------------------------------------------------------------------GAAGCTCCAATCGCCGGATCTATGATTCTAGCCGCAGTCCTACTAAAACTAGGAGGATACGGCATTATTCGAATATCCCAGACCCTACCCACACTAAAAACAGATATATTCCTCCCATTCATCGTACTATCCCTATGAGGGGCCACCCTAGCAAGCCTAACCTGCCTACAACAAACAGACCTAAAATCTCTAATTGCATACTCCTCAATTAGCCACATAGGCCTAGTAATCGCCGCAATCTCCATTCAAACACAGTGAAGCCTAGCAGGCGCCATGGCCATAATAATTGCCCACGGTTTCACCTCATCAGCACTATTCTGCCTAGCAAACACTACATACGAACGAACCAAAACCCGCATCATAATCCTAACACGAGGCCTCCACAACATTCTACCAATAACTACAACTTGATGACTCCTAGCCAACCTCATAAACATTGCCACCCCACCAAGTATTAACTTCACCAGCGAACTACTAATCGCATCCTCCCTATTCAACTGATGTCCAACCTCAATCATTCTATTTGGACTGTTAATGTTGATTACAGCCACATACTCCCTACACATATTTTTATCTACACAGATAAATACACCAACACTAAACACCCCAACTCAACCAACACACTCACGAGAACACCTACTTATAACAATACACATCATCCCACTCATCCTGATCTCCCTAAAGCCAGAATTAGTAATA------------------------------------------
>Naj_oxi279
------------------------------------------------------------------------------------------------------------------------------------------------------------------------------------------------------------------------------------------------------------------------------------------------------------------------------------------------------------------------------------------------------------------------------------------------------------------------------------------------------------------------------------------------------------------------------------------------------------------------------------------------------------GAAGCTCCAATCGCCGGATCTATGATTCTAGCCGCAGTCCTACTAAAACTAGGAGGATACGGCATTATTCGAATATCCCAGACCCTACCCACACTAAAAACAGATATATTCCTCCCATTCATCGTACTATCCCTATGGGGGGCCACCCTAGCAAGCCTAACCTGCCTACAACAAACAGACCTAAAATCTCTAATTGCATACTCCTCAATTAGCCACATAGGCCTAGTAATCGCCGCAATCTCCATTCAAACACAGTGAAGCCTAGCAGGCGCCATGGCCATAATAATTGCCCACGGTTTCACCTCATCAGCACTATTCTGCCTAGCAAACACTACATACGAACGAACCAAAACCCGCATCATAATCCTAACACGAGGCCTCCACAACATTCTACCAATAACTACAACTTGATGACTCCTAGCCAACCTCATAAACATTGCCACCCCACCAAGTATTAACTTCACCAGCGAACTACTAATCGCATCCTCCCTATTCAACTGATGTCCAACCTCAATCATTCTATTTGGACTGTTAATGTTGATTACAGCCACATACTCCCTACACATATTTTTATCTACACAGATAAATACACCAACACTAAACACCCCAACTCAACCAACACACTCACGAGAACACCTACTTATAACAATACACATCATCCCACTCATCCTGATCTCCCTAAAGCCAGAATTAGTAATA------------------------------------------
>Naj_oxi280
------------------------------------------------------------------------------------------------------------------------------------------------------------------------------------------------------------------------------------------------------------------------------------------------------------------------------------------------------------------------------------------------------------------------------------------------------------------------------------------------------------------------------------------------------------------------------------------------------------------------------------------------------------GAAGCTCCAATCGCCGGATCTATGATTCTAGCCGCAGTCCTACTAAAACTAGGAGGATACGGCATTATTCGAATATCCCAGACCCTACCCACACTAAAAACAGATATATTCCTCCCATTCATCGTACTATCCCTATGGGGGGCCACCCTAGCAAGCCTAACCTGCCTACAACAAACAGACCTAAAATCTCTAATTGCATACTCCTCAATTAGCCACATAGGCCTAGTAATCGCCGCAATCTCCATTCAAACACAGTGAAGCCTAGCAGGCGCCATGGCCATAATAATTGCCCACGGTTTCACCTCATCAGCACTATTCTGCCTAGCAAACACTACATACGAACGAACCAAAACCCGCATCATAATCCTAACACGAGGCCTCCACAACATTCTACCAATAACTACAACTTGATGACTCCTAGCCAACCTCATAAACATTGCCACCCCACCAAGTATTAACTTCACCAGCGAACTACTAATCGCATCCTCCCTATTCAACTGATGTCCAACCTCAATCATTCTATTTGGACTGTTAATGTTGATTACAGCCACATACTCCCTACACATATTTTTATCTACACAGATAAATACACCAACACTAAACACCCCAACTCAACCAACACACTCACGAGAACACCTACTTATAACAATACACATCATCCCACTCATCCTGATCTCCCTAAAGCCAGAATTAGTAATA------------------------------------------
>Naj_oxi281
------------------------------------------------------------------------------------------------------------------------------------------------------------------------------------------------------------------------------------------------------------------------------------------------------------------------------------------------------------------------------------------------------------------------------------------------------------------------------------------------------------------------------------------------------------------------------------------------------------------------------------------------------------GAAGCTCCAATCGCCGGATCTATGATTCTAGCCGCAGTCCTACTAAAACTAGGAGGATACGGCATTATTCGAATATCCCAGACCCTACCCACACTAAAAACAGATATATTCCTCCCATTCATCGTACTATCCCTATGGGGGGCCACCCTAGCAAGCCTAACCTGCCTACAACAAACAGACCTAAAATCTCTAATTGCATACTCCTCAATTAGCCACATAGGCCTAGTAATCGCCGCAATCTCCATTCAAACACAGTGAAGCCTAGCAGGCGCCATGGCCATAATAATTGCCCACGGTTTCACCTCATCAGCACTATTCTGCCTAGCAAACACTACATACGAACGAACCAAAACCCGCATCATAATCCTAACACGAGGCCTCCACAACATTCTACCAATAACTACAACTTGATGACTCCTAGCCAACCTCATAAACATTGCCACCCCACCAAGTATTAACTTCACCAGCGAACTACTAATCGCATCCTCCCTATTCAACTGATGTCCAACCTCAATCATTCTATTTGGACTGTTAATGTTGATTACAGCCACATACTCCCTACACATATTTTTATCTACACAGATAAATACACCAACACTAAACACCCCAACTCAACCAACACACTCACGAGAACACCTACTTATAACAATACACATCATCCCACTCATCCTGATCTCCCTAAAGCCAGAATTAGTAATA------------------------------------------
>Naj_oxi282
------------------------------------------------------------------------------------------------------------------------------------------------------------------------------------------------------------------------------------------------------------------------------------------------------------------------------------------------------------------------------------------------------------------------------------------------------------------------------------------------------------------------------------------------------------------------------------------------------------------------------------------------------------GAAGCTCCAATCGCCGGATCTATGATTCTAGCCGCAGTCCTACTAAAACTAGGAGGATACGGCATTATTCGAATATCCCAGACCCTACCCACACTAAAAACAGATATATTCCTCCCATTCATCGTACTATCCCTATGGGGGGCCACCCTAGCAAGCCTAACCTGCCTACAACAAACAGACCTAAAATCTCTAATTGCATACTCCTCAATTAGCCACATAGGCCTAGTAATCGCCGCAATCTCCATTCAAACACAGTGAAGCCTAGCAGGCGCCATGGCCATAATAATTGCCCACGGTTTCACCTCATCAGCACTATTCTGCCTAGCAAACACTACATACGAACGAACCAAAACCCGCATCATAATCCTAACACGAGGCCTCCACAACATTCTACCAATAACTACAACTTGATGACTCCTAGCCAACCTCATAAACATTGCCACCCCACCAAGTATTAACTTCACCAGCGAACTACTAATCGCATCCTCCCTATTCAACTGATGTCCAACCTCAATCATTCTATTTGGACTGTTAATGTTGATTACAGCCACATACTCCCTACACATATTTTTATCTACACAGATAAATACACCAACACTAAACACCCCAACTCAACCAACACACTCACGAGAACACCTACTTATAACAATACACATCATCCCACTCATCCTGATCTCCCTAAAGCCAGAATTAGTAATA------------------------------------------
>Naj_oxi283
------------------------------------------------------------------------------------------------------------------------------------------------------------------------------------------------------------------------------------------------------------------------------------------------------------------------------------------------------------------------------------------------------------------------------------------------------------------------------------------------------------------------------------------------------------------------------------------------------------------------------------------------------------GAAGCTCCAATCGCCGGATCTATGATTCTAGCCGCAGTCCTACTAAAACTAGGAGGATACGGCATTATTCGAATATCCCAGACCCTACCCACACTAAAAACAGATATATTCCTCCCATTCATCGTACTATCCCTATGGGGGGCCACCCTAGCAAGCCTAACCTGCCTACAACAAACAGACCTAAAATCTCTAATTGCATACTCCTCAATTAGCCACATAGGCCTAGTAATCGCCGCAATCTCCATTCAAACACAGTGAAGCCTAGCAGGCGCCATGGCCATAATAATTGCCCACGGTTTCACCTCATCAGCACTATTCTGCCTAGCAAACACTACATACGAACGAACCAAAACCCGCATCATAATCCTAACACGAGGCCTCCACAACATTCTACCAATAACTACAACTTGATGACTCCTAGCCAACCTCATAAACATTGCCACCCCACCAAGTATTAACTTCACCAGCGAACTACTAATCGCATCCTCCCTATTCAACTGATGTCCAACCTCAATCATTCTATTTGGACTGTTAATGTTGATTACAGCCACATACTCCCTACACATATTTTTATCTACACAGATAAATACACCAACACTAAACACCCCAACTCAACCAACACACTCACGAGAACACCTACTTATAACAATACACATCATCCCACTCATCCTGATCTCCCTAAAGCCAGAATTAGTAATA------------------------------------------
>Naj_oxi284
------------------------------------------------------------------------------------------------------------------------------------------------------------------------------------------------------------------------------------------------------------------------------------------------------------------------------------------------------------------------------------------------------------------------------------------------------------------------------------------------------------------------------------------------------------------------------------------------------------------------------------------------------------GAAGCTCCAATCGCCGGATCTATGATTCTAGCCGCAGTCCTACTAAAACTAGGAGGATACGGCATTATTCGAATATCCCAGACCCTACCCACACTAAAAACAGATATATTCCTCCCATTCATCGTACTATCCCTATGGGGGGCCACCCTAGCAAGCCTAACCTGCCTACAACAAACAGACCTAAAATCTCTAATTGCATACTCCTCAATTAGCCACATAGGCCTAGTAATCGCCGCAATCTCCATTCAAACACAGTGAAGCCTAGCAGGCGCCATGGCCATAATAATTGCCCACGGTTTCACCTCATCAGCACTATTCTGCCTAGCAAACACTACATACGAACGAACCAAAACCCGCATCATAATCCTAACACGAGGCCTCCACAACATTCTACCAATAACTACAACTTGATGACTCCTAGCCAACCTCATAAACATTGCCACCCCACCAAGTATTAACTTCACCAGCGAACTACTAATCGCATCCTCCCTATTCAACTGATGTCCAACCTCAATCATTCTATTTGGACTGTTAATGTTGATTACAGCCACATACTCCCTACACATATTTTTATCTACACAGATAAATACACCAACACTAAACACCCCAACTCAACCAACACACTCACGAGAACACCTACTTATAACAATACACATCATCCCACTCATCCTGATCTCCCTAAAGCCAGAATTAGTAATA------------------------------------------
>Naj_oxi285
------------------------------------------------------------------------------------------------------------------------------------------------------------------------------------------------------------------------------------------------------------------------------------------------------------------------------------------------------------------------------------------------------------------------------------------------------------------------------------------------------------------------------------------------------------------------------------------------------------------------------------------------------------GAAGCTCCAATCGCCGGATCTATGATTCTAGCCGCAGTCCTACTAAAACTAGGAGGATACGGCATTATTCGAATATCCCAGACCCTACCCACACTAAAAACAGATATATTCCTCCCATTCATCGTACTATCCCTATGGGGGGCCACCCTAGCAAGCCTAACCTGCCTACAACAAACAGACCTAAAATCTCTAATTGCATACTCCTCAATTAGCCACATAGGCCTAGTAATCGCCGCAATCTCCATTCAAACACAGTGAAGCCTAGCAGGCGCCATGGCCATAATAATTGCCCACGGTTTCACCTCATCAGCACTATTCTGCCTAGCAAACACTACATACGAACGAACCAAAACCCGCATCATAATCCTAACACGAGGCCTCCACAACATTCTACCAATAACTACAACTTGATGACTCCTAGCCAACCTCATAAACATTGCCACCCCACCAAGTATTAACTTCACCAGCGAACTACTAATCGCATCCTCCCTATTCAACTGATGTCCAACCTCAATCATTCTATTTGGACTGTTAATGTTGATTACAGCCACATACTCCCTACACATATTTTTATCTACACAGATAAATACACCAACACTAAACACCCCAACTCAACCAACACACTCACGAGAACACCTACTTATAACAATACACATCATCCCACTCATCCTGATCTCCCTAAAGCCAGAATTAGTAATA------------------------------------------
>Naj_oxi286
------------------------------------------------------------------------------------------------------------------------------------------------------------------------------------------------------------------------------------------------------------------------------------------------------------------------------------------------------------------------------------------------------------------------------------------------------------------------------------------------------------------------------------------------------------------------------------------------------------------------------------------------------------GAAGCTCCAATCGCCGGATCTATGATTCTAGCCGCAGTCCTACTAAAACTAGGAGGATACGGCATTATTCGAATATCCCAGACCCTACCCACACTAAAAACAGATATATTCCTCCCATTCATCGTACTATCCCTATGGGGGGCCACCCTAGCAAGCCTAACCTGCCTACAACAAACAGACCTAAAATCTCTAATTGCATACTCCTCAATTAGCCACATAGGCCTAGTAATCGCCGCAATCTCCATTCAAACACAGTGAAGCCTAGCAGGCGCCATGGCCATAATAATTGCCCACGGTTTCACCTCATCAGCACTATTCTGCCTAGCAAACACTACATACGAACGAACCAAAACCCGCATCATAATCCTAACACGAGGCCTCCACAACATTCTACCAATAACTACAACTTGATGACTCCTAGCCAACCTCATAAACATTGCCACCCCACCAAGTATTAACTTCACCAGCGAACTACTAATCGCATCCTCCCTATTCAACTGATGTCCAACCTCAATCATTCTATTTGGACTGTTAATGTTGATTACAGCCACATACTCCCTACACATATTTTTATCTACACAGATAAATACACCAACACTAAACACCCCAACTCAACCAACACACTCACGAGAACACCTACTTATAACAATACACATCATCCCACTCATCCTGATCTCCCTAAAGCCAGAATTAGTAATA------------------------------------------
>Naj_oxi287
------------------------------------------------------------------------------------------------------------------------------------------------------------------------------------------------------------------------------------------------------------------------------------------------------------------------------------------------------------------------------------------------------------------------------------------------------------------------------------------------------------------------------------------------------------------------------------------------------------------------------------------------------------GAAGCTCCAATCGCCGGATCTATGATTCTAGCCGCAGTCCTACTAAAACTAGGAGGATACGGCATTATTCGAATATCCCAGACCCTACCCACACTAAAAACAGATATATTCCTCCCATTCATCGTACTATCCCTATGGGGGGCCACCCTAGCAAGCCTAACCTGCCTACAACAAACAGACCTAAAATCTCTAATTGCATACTCCTCAATTAGCCACATAGGCCTAGTAATCGCCGCAATCTCCATTCAAACACAGTGAAGCCTAGCAGGCGCCATGGCCATAATAATTGCCCACGGTTTCACCTCATCAGCACTATTCTGCCTAGCAAACACTACATACGAACGAACCAAAACCCGCATCATAATCCTAACACGAGGCCTCCACAACATTCTACCAATAACTACAACTTGATGACTCCTAGCCAACCTCATAAACATTGCCACCCCACCAAGTATTAACTTCACCAGCGAACTACTAATCGCATCCTCCCTATTCAACTGATGTCCAACCTCAATCATTCTATTTGGACTGTTAATGTTGATTACAGCCACATACTCCCTACACATATTTTTATCTACACAGATAAATACACCAACACTAAACACCCCAACTCAACCAACACACTCACGAGAACACCTACTTATAACAATACACATCATCCCACTCATCCTGATCTCCCTAAAGCCAGAATTAGTAATA------------------------------------------
>Naj_oxi288
[truncated: 23,616 more chars]
