# Supplementary material for: Venomics of the Enigmatic Andaman Cobra (Naja sagittifera) and the Preclinical Failure of Indian Antivenoms in Andaman and Nicobar Islands
Source: Front Pharmacol. 2021 Oct 25;12:768210. doi: 10.3389/fphar.2021.768210 (PMC8573199; doi:10.3389/fphar.2021.768210)
Supplement: Supplementary file 3 [file DataSheet2.ZIP › Supplemental File S2.fas]

>BuCaMH03
------------------------ATTTCCAATCTTCTTCCTGTCGGATCCAATATTTCTACCTGGTGAAACTTCGGCTCAATGCTTATAGCCTGCCTCATACTACAAGTAATAACAGGGTTTTTCCTAGCAATCCATTATACAGCTAATATCAACCTAGCATTCTCATCAATTGTACACATTATACGCGATGTACCCTACGGATGAATTATACAAAATATTCATGCAATCAGCGCATCCCTATTCTTTATTTGCATTTACATCCATATCGCACGAGGCCTTTACTATGGA------TTATATCTTAATAAAGAAGTCTGATTATCAGGAGTCACCCTACTAATCACCCTAATAGCAACAGCTTTCTTTGGCTACGTCCTCCCATGAGGACAAATATCATTCTGAGCAGCAACAGTAATTACAAACTTACTCACCGCAATCCCATACATTGGAAATTCACTAACAACCTGACTTTGAGGTGGTTTT------TCCATTAACGACCCAACCCTTACCCGATTCTTCGCCCTACACTTCATCCTCCCTTTCGCTATTATTTCCCTATCTTCAATTCACATCCTTCTTCTTCATACTGAAGGATCAAACAATCCACTCGGTACTAACCCCGATATCGATAAAATTCCACTACACCCATACCACACCTACAAAGACATGTTAATAATCACTATCATAATCACATCATTACTCATTATCCTTTCATTTATACCCGACTTTCTAAACGACCCAGAAAACTTCTCCAAAGCTAACCCACTACTAACACCACAACATATTAAACCTGAGTGGTACTTTTTATTTGCCTATGGTATTCTCCGATCAATCCCAAATAAACTTGGGGGGACAATAGCCCTAATTATATCTATCGCCATTCTAATTTCAGCCCCCTTCACTCACACCTCTTATACTCGATCTATAACCTTCCGTCCATTTACACAAATCCTGTTTTGAACACTAATTTCACCTTTATTATTATTACATGAACAGCCACTAAACCTG---------------------------------------------------------------------------------------------------------------------------
>Naj_anc250
---------------------------------------------------------------------------------------------------------------------GGATTCTTCCTCGCAATCCACTATACAGCCAACATTAACTTAGCCTTTTCATCCGTAATCCACATCACACGAGATGTACCCTACGGATGAATCATACAAAACCTTCACGCAATCAGCGCATCCTTTTTCTTCATCTGTATCTATATTCATATTGCACGCGGCCTGTACTACGGT------CTTTACCTAAATAAAGAAGTCTGACTCTCAGGGACAGCCCTACTGGTCACCCTAATAGCAACAGCCTTCTTTGGATATGTCCTCCCTTGAGGACAAATATCATTCTGAGCGGCAACAGTAATTACCAATCTCCTTACTGCAATCCCGTACTTAGGAACTACACTAACAACCTGACTTTGAGGAGGATTC------TCCATCAATGATCCTACCATCACTCGATTCTTTGCCCTACACTTCATCCTACCATTCGTCATTATATCATTATCATCAATTCACATTATTCTACTACACAACGAGGGCTCTAACAACCCACTTGGTACTAACTCAGACATCGACAAAATCCCGTTCCACCCGTACCACTCATACAAAGACGTGCTCATAGCCACCACCATGATTGCCATACTATTCTTAATCCTATCATTCACACCCAATCTACTCAACGACCCAGAAAACTTCTCCAAAGCCAACCCCCTAATCACACCACAACACATCAAGCCAGAGTGATACTTCCTG------------------------------------------------------------------------------------------------------------------------------------------------------------------------------------------------------------------------------------------------------------------------------------------------------------------------------------
>Naj_anc251
---------------------------------------------------------------------------------------------------------------------GGATTCTTCCTCGCAATCCACTATACAGCCAACATTAACTTAGCCTTTTCATCCGTAATCCACATCACACGAGATGTACCCTACGGATGAATCATACAAAACCTTCACGCAATCAGCGCATCCTTTTTCTTCATCTGTATCTATATTCATATTGCACGCGGCCTGTACTACGGT------CTTTACCTAAATAAAGAAGTCTGACTCTCAGGGACAGCCCTACTGGTCACCCTAATAGCAACAGCCTTCTTTGGATATGTCCTCCCTTGAGGACAAATATCATTCTGAGCGGCAACAGTAATTACCAATCTCCTTACTGCAATCCCGTACTTAGGAACTACACTAACAACCTGACTTTGAGGAGGATTC------TCCATCAATGATCCTACCATCACTCGATTCTTTGCCCTACACTTCATCCTACCATTCGTCATTATATCATTATCATCAATTCACATTATTCTACTACACAACGAGGGCTCTAACAACCCACTTGGTACTAACTCAGACATCGACAAAATCCCGTTCCACCCGTACCACTCATACAAAGACGTGCTCATAGCCACCACCATGATTGCCATACTATTCTTAATCCTATCATTCACACCCAATCTACTCAACGACCCAGAAAACTTCTCCAAAGCCAACCCCCTAATCACACCACAACACATCAAGCCAGAGTGATACTTCCTG------------------------------------------------------------------------------------------------------------------------------------------------------------------------------------------------------------------------------------------------------------------------------------------------------------------------------------
>Naj_anc252
---------------------------------------------------------------------------------------------------------------------------------------------------CACACAAACTTAACCTTTTCATCC---ATCCACATCACACGAGATGTACCCTACGGATGAATCATACAAAACCTTCACGCAATCAGCGCATCCTTTTTCTTCATCTGTATCTATATTCATATTGCACGCGGCCTGTACTACGGT------CTTTACCTAAATAAAGAAGTCTGACTCTCAGGGACAGCCCTACTGGTCACCCTAATAGCAACAGCCTTCTTTGGATATGTCCTCCCTTGAGGACAAATATCATTCTGAGCGGCAACAGTAATTACCAATCTCCTTACTGCAATCCCGTACTTAGGAACTACACTAACAACCTGACTTTGAGGAGGATTC------TCCATCAATGATCCTACCATCACTCGATTCTTTGCCCTACACTTCATCCTACCATTCGTCATTATATCATTATCATCAATTCACATTATTCTACTACACAACGAGGGCTCTAACAACCCACTTGGTACTAACTCAGACATCGACAAAATCCCGTTCCACCCGTACCACTCATACAAAGACATGCTCATAGCCACCACCATGATTGCCATACTATTCTTAATCCTATCATTCACACCCAATCTACTCAACGACCCAGAAAACTTCTCCAAAGCCAACCCCCTAATCACACCACAACACATCAAGCCAGAGTGATACTTCCTG------------------------------------------------------------------------------------------------------------------------------------------------------------------------------------------------------------------------------------------------------------------------------------------------------------------------------------
>Naj_anc253
---------------------------------------------------------------------------------------------------------------------GGATTCTTCCTCGCAATCCACTATACAGCCAACATTAACTTAGCCTTTTCATCCGTAATCCACATCACACGAGATGTACCCTACGGATGAATCATACAAAACCTTCACGCAATCAGCGCATCCTTTTTCTTCATCTGTATCTATATTCATATTGCACGCGGCCTGTACTACGGT------CTTTACCTAAATAAAGAAGTCTGACTCTCAGGGACAGCCCTACTGGTCACCCTAATAGCAACAGCCTTCTTTGGATATGTCCTCCCTTGAGGACAAATATCATTCTGAGCGGCAACAGTAATTACCAATCTCCTTACTGCAATCCCGTACTTAGGAACTACACTAACAACCTGACTTTGAGGAGGATTC------TCCATCAATGATCCTACCATCACTCGATTCTTTGCCCTACACTTCATCCTACCATTCGTCATTATATCATTATCATCAATTCACATTATTCTACTACACAACGAGGGCTCTAACAACCCACTTGGTACTAACTCAGACATCGACAAAATCCCGTTCCACCCGTACCACTCATACAAAGACGTGCTCATAGCCACCACCATGATTGCCATACTATTCTTAATCCTATCATTCACACCCAATCTA------GACCCAGAAAACTTCTTCCAAGCCAACCCCATCACACCACAACACGAATGATTCCTA---------------------------------------------------------------------------------------------------------------------------------------------------------------------------------------------------------------------------------------------------------------------------------------------------------------------------------------------------
>Naj_anc345
---------------------------------------------------------------------------GGCTCAATGCTGCTAACCTGCCTAACACTACAAATTATAACTGGATTCTTCCTCGCAATCCACTATACAGCCAACATTAACTTAGCCTTTTCATCCGTAATCCACATCACACGAGATGTACCCTACGGATGAATCATACAAAACCTTCACGCAATCAGCGCATCCTTTTTCTTCATCTGTATCTATATTCATATTGCACGCGGCCTGTACTACGGT------CTTTACCTAAATAAAGAAGTCTGACTCTCAGGGACAGCCCTACTGGTCACCCTAATAGCAACAGCCTTCTTTGGATATGTCCTCCCTTGAGGACAAATATCATTCTGAGCGGCAACAGTAATTACCAATCTCCTTACTGCAATCCCGTACTTAGGAACTACACTAACAACCTGACTTTGAGGAGGATTC------TCCATCAATGATCCTACCATCACTCGATTCTTTGCCCTACACTTCATCCTACCATTCGTCATTATATCATTATCATCAATTCACATTATTCTACTACACAACGAGGGCTCTAACAACCCACTTGGTACTAACTCAGACATCGACAAAATCCCGTTCCACCCGTACCACTCATACAAAGACGTGCTCATAGCCACCACCATGATTGCCATACTATTCTTAATCCTATCATTCACACCCAATCTACTCAACGAC---------------------------------------------------------------------------------------------------------------------------------------------------------------------------------------------------------------------------------------------------------------------------------------------------------------------------------------------------------------------------------------------------------
>Naj_anc346
---------------------------------------------------------------------------GGCTCAATGCTGCTAACCTGCCTAACACTACAAATTATAACTGGATTCTTCCTCGCAATCCACTATACAGCCAACATTAACTTAGCCTTTTCATCCGTAATCCACATCACACGAGATGTACCCTACGGATGAATCATACAAAACCTTCACGCAATCAGCGCATCCTTTTTCTTCATCTGTATCTATATTCATATTGCACGCGGCCTGTACTACGGT------CTTTACCTAAATAAAGAAGTCTGACTCTCAGGGACAGCCCTACTGGTCACCCTAATAGCAACAGCCTTCTTTGGATATGTCCTCCCTTGAGGACAAATATCATTCTGAGCGGCAACAGTAATTACCAATCTCCTTACTGCAATCCCGTACTTAGGAACTACACTAACAACCTGACTTTGAGGAGGATTC------TCCATCAATGATCCTACCATCACTCGATTCTTTGCCCTACACTTCATCCTACCATTCGTCATTATATCATTATCATCAATTCACATTATTCTACTACACAACGAGGGCTCTAACAACCCACTTGGTACTAACTCAGACATCGACAAAATCCCGTTCCACCCGTACCACTCATACAAAGACGTGCTCATAGCCACCACCATGATTGCCATACTATTCTTAATCCTATCATTCACACCCAATCTACTCAACGAC---------------------------------------------------------------------------------------------------------------------------------------------------------------------------------------------------------------------------------------------------------------------------------------------------------------------------------------------------------------------------------------------------------
>Naj_anc347
---------------------------------------------------------------------------GGCTCAATGCTGCTAACCTGCCTAACACTACAAATTATAACTGGATTCTTCCTCGCAATCCACTATACAGCCAACATTAACTTAGCCTTTTCATCCGTAATCCACATCACACGAGATGTACCCTACGGATGAATCATACAAAACCTTCACGCAATCAGCGCATCCTTTTTCTTCATCTGTATCTATATTCATATTGCACGCGGCCTGTACTACGGT------CTTTACCTAAATAAAGAAGTCTGACTCTCAGGGACAGCCCTACTGGTCACCCTAATAGCAACAGCCTTCTTTGGATATGTCCTCCCTTGAGGACAAATATCATTCTGAGCGGCAACAGTAATTACCAATCTCCTTACTGCAATCCCGTACTTAGGAACTACACTAACAACCTGACTTTGAGGAGGATTC------TCCATCAATGATCCTACCATCACTCGATTCTTTGCCCTACACTTCATCCTACCATTCGTCATTATATCATTATCATCAATTCACATTATTCTACTACACAACGAGGGCTCTAACAACCCACTTGGTACTAACTCAGACATCGACAAAATCCCGTTCCACCCGTACCACTCATACAAAGACGTGCTCATAGCCACCACCATGATTGCCATACTATTCTTAATCCTATCATTCACACCCAATCTACTCAACGAC---------------------------------------------------------------------------------------------------------------------------------------------------------------------------------------------------------------------------------------------------------------------------------------------------------------------------------------------------------------------------------------------------------
>Naj_anc348
---------------------------------------------------------------------------------------------------------------------------------------------------------------------------------CACATCACACGAGATGTACCCTACGGATGAATCATACAAAACCTTCACGCAATCAGCGCATCCTTTTTCTTCATCTGTATCTATATTCATATTGCACGCGGCCTGTACTACGGT------CTTTACCTAAATAAAGAAGTCTGACTCTCAGGGACAGCCCTACTGGTCACCCTAATAGCAACAGCCTTCTTTGGATATGTCCTCCCTTGAGGACAAATATCATTCTGAGCGGCAACAGTAATTACCAATCTCCTTACTGCAATCCCGTACTTAGGAACTACACTAACAACCTGACTTTGAGGAGGATTC------TCCATCAATGATCCTACCATCACTCGATTCTTTGCCCTACACTTCATCCTACCATTCGTCATTATATCATTATCATCAATTCACATTATTCTACTACACAACGAGGGCTCTAACAACCCACTTGGTACTAACTCAGACATCGACAAAATCCCGTTCCACCCGTACCACTCATACAAAGACATGCTCATAGCCACCACCATGATTGCCATACTATTCTTAATCCTATCATTCACACCCAATCTACTCAACGAC---------------------------------------------------------------------------------------------------------------------------------------------------------------------------------------------------------------------------------------------------------------------------------------------------------------------------------------------------------------------------------------------------------
>Naj_anc466
------------------------------------------------------------------------------------------------------------------------TTCTTCCTCGCAATCCACTATACAGCCAACATTAACTTAGCCTTTTCATCCGTAATCCACATCACACGAGATGTACCCTACGGATGAATCATACAAAACCTTCACGCAATCAGCGCATCCTTTTTCTTCATCTGTATCTATATTCATATTGCACGCGGCCTGTACTACGGT------CTTTACCTAAATAAAGAAGTCTGACTCTCAGGGACAGCCCTACTGGTCACCCTAATAGCAACAGCCTTCTTTGGATATGTCCTCCCTTGAGGACAAATATCATTCTGAGCGGCAACAGTAATTACCAATCTCCTTACTGCAATCCCGTACTTAGGAACTACACTAACAACCTGACTTTGAGGAGGATTC------TCCATCAATGATCCTACCATCACTCGATTCTTTGCCCTACACTTCATCCTACCATTCGTCATTATATCATTATCATCAATTCACATTATTCTACTACACAACGAGGGCTCTAACAACCCACTTGGTACTAACTCAGACATCGACAAAATCCCGTTCCACCCGTACCACTCATACAAAGACGTGCTCATAGCCACCACCATGATTGCCATACTATTCTTAATCCTATCATTCACACCCAATCTA------GACCCAGAAAACTTCTCCAAAGCCAACCCCATCACA------------------------------------------------------------------------------------------------------------------------------------------------------------------------------------------------------------------------------------------------------------------------------------------------------------------------------------------------------------------------
>Naj_anc467
---------------------------------------------------------------------------------------------------------------------------------------------------CACACAAACTTAACCTTTTCATCC---ATCCACATCACACGAGATGTACCCTACGGATGAATCATACAAAACCTTCACGCAATCAGCGCATCCTTTTTCTTCATCTGTATCTATATTCATATTGCACGCGGCCTGTACTACGGT------CTTTACCTAAATAAAGAAGTCTGACTCTCAGGGACAGCCCTACTGGTCACCCTAATAGCAACAGCCTTCTTTGGATATGTCCTCCCTTGAGGACAAATATCATTCTGAGCGGCAACAGTAATTACCAATCTCCTTACTGCAATCCCGTACTTAGGAACTACACTAACAACCTGACTTTGAGGAGGATTC------TCCATCAATGATCCTACCATCACTCGATTCTTTGCCCTACACTTCATCCTACCATTCGTCATTATATCATTATCATCAATTCACATTATTCTACTACACAACGAGGGCTCTAACAACCCACTTGGTACTAACTCAGACATCGACAAAATCCCGTTCCACCCGTACCACTCATACAAAGACATGCTCATAGCCACCACCATGATTGCCATACTATTCTTAATCCTATCATTCACACCCAATCTACTCAACGACCCAGAAAACTTCTCCAAAGCCAACCCCCTAATCACA---------------------------------------------------------------------------------------------------------------------------------------------------------------------------------------------------------------------------------------------------------------------------------------------------------------------------------------------------------------------
>Naj_anl_387
---------------------------------------------------------------------------------------------------------------ACAACCGGGTTTTTTCTAGCTATCCACTACACAGCTAACATTAACCTAGCCTTCTCATCAGTGATTCATATCACACGGGATGTACCCTACGGGTGAATCATACAAAACCTTCACGCAATCAGTGCATCTATATTCTTCATCTGCATCTACATCCACATTGCACGGGGCCTTTACTACGGC------CTATACCTAAACAAAGAGGTCTGACTATCAGGAACAGCCCTACTAATTACTCTAATAGCAACAGCCTTCTTTGGGTATGTCCTCCCATGAGGCCAAATATCATTCTGGGCAGCAACAGTAATCACTAACCTCCTTACTGCAATTCCCTACTTAGGAACTATACTAACAACATGACTCTGAGGCGGGTTT------TCTATCAACGACCCAACTCTCACCCGATTTTTCGCCCTACACTTCATCCTACCATTCGCCATCATAGCACTATCCTCAATCCATATTATCCTACTACACAACGAGGGCTCCAACAACCCCCTCGGCACCAACTCAGACATTGACAAAATCCCATTCCACCCATACCACTCATATAAAGATATATTAATATTTACTTCTATGATTACCCTACTATTTATCACTCTATCATTCTCACCAGACCTGCTCAACTAC---------------------------------------------------------------------------------------------------------------------------------------------------------------------------------------------------------------------------------------------------------------------------------------------------------------------------------------------------------------------------------------------------------
>Naj_anl_388
---------------------------------------------------------------------------GGCTCCATGCTGCTAACCTGCCTAATACTACAAATCACAACCGGGTTTTTTCTAGCTATCCACTACACAGCTAACATTAACCTAGCCTTCTCATCAGTGATTCATATCACACGGGATGTACCCTGCGGGTGAATCATACAAAACCTTCACGCAATCAGCGCATCTATATTCTTCATCTGCATCTACATCCACATTGCACGGGGCCTTTACTACGGC------CTATACCTAAACAAAGAAGCCTGACTATCAGGAACAGCCCTACTAATTACTCTAATAGCAACAGCCTTCTTTGGGTATGTCCTCCCATGAGGCCAAATATCATTCTGAGCAGCAACAGTAATCACTAATCTCCTTACTGCAATTCCCTACTTAGGAACTATACTAACAACATGACTCTGAGGCGGGTTT------TCTATCAACGACCCAACTCTCACCCGATTTTTCGCCCTACACTTCATCCTGCCATTCGCCATCATAGCAATATCCTCAATCCATATTATCCTACTACACAACGAGGGCTCCAACAACCCCCTCGGCACCAACTCAGACATTGACAAAATCCCATTCCACCCATACCATTCATACAAAGACATATTAATATTTACTTCTATGATTACCCTACTATTTATCACCCTATCATTCTCACCCGACCTGCTCAATTAC---------------------------------------------------------------------------------------------------------------------------------------------------------------------------------------------------------------------------------------------------------------------------------------------------------------------------------------------------------------------------------------------------------
>Naj_anl385
---------------------------------------------------------------------------GGCTCCATGCTGCTAACCTGCCTAATACTACAAATCACAACCGGGTTTTTTCTAGCTATCCACTACACAGCTAACATTAACCTAGCCTTCTCATCAGTGATTCATATCACACGGGATGTACCCTGCGGGTGAATCATACAAAACCTTCACGCAATCAGCGCATCTATATTCTTCATCTGCATCTACATCCACATTGCACGGGGCCTTTACTACGGC------CTATACCTAAACAAAGAGGTCTGACTATCAGGAACAGCCCTACTAATTACTCTAATAGCAACAGCCTTCTTTGGGTATGTCCTCCCATGAGGCCAAATATCATTCTGAGCAGCAACAGTAATCACTAATCTCCTTACTGCAATTCCCTACTTAGGAACTATACTAACAACATGACTCTGAGGCGGGTTT------TCTATCAACGACCCAACTCTCACCCGATTTTTCGCCCTACACTTCATCCTGCCATTCGCCATCATAGCAATATCCTCAATCCATATTATCCTACTACACAACGAGGGCTCCAACAACCCCCTCGGCACCAACTCAGACATTGACAAAATCCCATTCCACCCATACCATTCATACAAAGACATATTAATATTTACTTCTATGATTACCCTACTATTTATCACCCTATCATTCTCACCCGACCTGCTC---------------------------------------------------------------------------------------------------------------------------------------------------------------------------------------------------------------------------------------------------------------------------------------------------------------------------------------------------------------------------------------------------------------
>Naj_anl386
---------------------------------------------------------------------------GGCTCCATGCTGCTAACCTGCCTAATACTACAAATCACAACCGGGTTTTTTCTAGCTATCCACTACACAGCTAACATTAACCTAGCCTTCTCATCAGTGATTCATATCACACGGGATGTACCCTGCGGGTGAATCATACAAAACCTTCACGCAATCAGCGCATCTATATTCTTCATCTGCATCTACATCCACATTGCACGGGGCCTTTACTACGGC------CTATACCTAAACAAAGAGGTCTGACTATCAGGAACAGCCCTACTAATTACTCTAATAGCAACAGCCTTCTTTGGGTATGTCCTCCCATGAGGCCAAATATCATTCTGAGCAGCAACAGTAATCACTAATCTCCTTACTGCAATTCCCTACTTAGGAACTATACTAACAACATGACTCTGAGGCGGGTTT------TCTATCAACGACCCAACTCTCACCCGATTTTTCGCCCTACACTTCATCCTGCCATTCGCCATCATAGCAATATCCTCAATCCATATTATCCTACTACACAACGAGGGCTCCAACAACCCCCTCGGCACCAACTCAGACATTGACAAAATCCCATTCCACCCATACCATTCATACAAAGACATATTAATATTTACTTCTATGATTACCCTACTATTTATCACCCTATCATTCTCACCCGACCTGCTCAATTAC---------------------------------------------------------------------------------------------------------------------------------------------------------------------------------------------------------------------------------------------------------------------------------------------------------------------------------------------------------------------------------------------------------
>Naj_ann_344
---------------------------------------------------------------------------------------------------------------ACTACCGGATTCTTCCTAGCAATCCACTATACAGCCAACATTAACTTAGCCTTTTCATCCGTAATCCACATCACACGAGATGTGCCCTACGGATGAATCATACAAAACCTTCACGCAATCGGCGCATCCTTCTTCTTCATCTGTATCTACATTCACATTGCACGCGGCCTGTACTACGGT------CTTTACCTAAATAAAGAAGTCTGACTCTCAGGGACAGCCCTACTGGTTACCCTAATAGCAACAGCCTTCTTTGGATATGTCCTTCCTTGAGGACAAATATCATTCTGAGCGGCAACAGTAATTACCAACCTCCTTACTGCAATCCCGTACTTAGGAACTACACTAACAACATGACTTTGAGGGGGGTTC------TCCATCAATGATCCTACCATCACCCGATTCTTTGCCCTACACTTCATCCTACCATTCATTATCATATCATTATCATCAATTCACATTATTCTACTACATAACGAAGGCTCTAACAACCCACTTGGTACTAATTCAGACATCGACAAAATCCCATTCCACCCGTACCACTCATACAAAGATATGCTCATAGCCACCACTATGATTGCCATACTATTCTTAATCCTATCATTCACACCCAACCTACTCAACGAC---------------------------------------------------------------------------------------------------------------------------------------------------------------------------------------------------------------------------------------------------------------------------------------------------------------------------------------------------------------------------------------------------------
>Naj_ann248
---------------------------------------------------------------------------------------------------------------------GGATTCTTCCTAGCAATCCACTATACAGCCAACATTAACTTAGCCTTTTCATCCGTAATCCACATCACACGAGATGTGCCCTACGGATGAATCATACAAAACCTTCACGCAATCGGCGCATCCTTCTTCTTCATCTGTATCTACATTCACATTGCACGCGGCCTGTACTACGGT------CTTTACCTAAATAAAGAAGTCTGACTCTCAGGGACAGCCCTACTGGTTACCCTAATAGCAACAGCCTTCTTTGGATATGTCCTTCCTTGAGGACAAATATCATTCTGAGCGGCAACAGTAATTACCAACCTCCTTACTGCAATCCCGTACTTAGGAACTACACTAACAACATGACTTTGAGGGGGGTTC------TCCATCAATGATCCCACCATCACCCGATTCTTTGCCCTACACTTCATCCTACCATTCATTATCATATCATTATCATCAATTCACATTATTCTACTACATAACGAAGGCTCTAACAACCCACTTGGTACTAATTCAGACATCGACAAAATCCCATTCCACCCGTACCACTCATACAAAGATATGCTCATAGCCACCACTATGATTGCCATACTATTCTTAATCCTATCATTCACACCCAACCTACTCAACGACCCAGAAAACTTCTCCAAAGCCAACCCCCTAGTCACACCACAACACATTAAGCCAGAGTGATACTTCCTG------------------------------------------------------------------------------------------------------------------------------------------------------------------------------------------------------------------------------------------------------------------------------------------------------------------------------------
>Naj_ann249
---------------------------------------------------------------------------------------------------------------------GGATTCTTCCTAGCAATCCACTATACAGCCAACATTAACTTAGCCTTTTCATCCGTAATCCACATCACACGAGATGTGCCCTACGGATGAATCATACAAAACCTTCACGCAATCGGCGCATCCTTCTTCTTCATCTGTATCTACATTCACATTGCACGCGGCCTGTACTACGGT------CTTTACCTAAATAAAGAAGTCTGACTCTCAGGGACAGCCCTACTGGTTACCCTAATAGCAACAGCCTTCTTTGGATATGTCCTTCCTTGAGGACAAATATCATTCTGAGCGGCAACAGTAATTACCAACCTCCTTACTGCAATCCCGTACTTAGGAACTACACTAACAACATGACTTTGAGGGGGGTTC------TCCATCAATGATCCTACCATCACCCGATTCTTTGCCCTACACTTCATCCTACCATTCATTATCATATCATTATCATCAATTCACATTATTCTACTACATAACGAAGGCTCTAACAACCCACTTGGTACTAATTCAGACATCGACAAAATCCCATTCCACCCGTACCACTCATACAAAGATATGCTCATAGCCACCACTATGATTGCCATACTATTCTTAATCCTATCATTCACACCCAACCTACTCAACGACCCAGAAAACTTCTCCAAAGCCAACCCCCTAGTCACACCACAACACATTAAGCCAGAATGATACTTCCTG------------------------------------------------------------------------------------------------------------------------------------------------------------------------------------------------------------------------------------------------------------------------------------------------------------------------------------
>Naj_ann464
------------------------------------------------------------------------------------------------------------------------------CTAGCAATCCACTATACAGCCAACATTAACTTAGCCTTTTCATCCGTAATCCACATCACACGAGATGTGCCCTACGGATGAATCATACAAAACCTTCACGCAATCGGCGCATCCTTCTTCTTCATCTGTATCTACATTCACATTGCACGCGGCCTGTACTACGGT------CTTTACCTAAATAAAGAAGTCTGACTCTCAGGGACAGCCCTACTGGTTACCCTAATAGCAACAGCCTTCTTTGGATATGTCCTTCCTTGAGGACAAATATCATTCTGAGCGGCAACAGTAATTACCAACCTCCTTACTGCAATCCCGTACTTAGGAACTACACTAACAACATGACTTTGAGGGGGGTTC------TCCATCAATGATCCCACCATCACCCGATTCTTTGCCCTACACTTCATCCTACCATTCATTATCATATCATTATCATCAATTCACATTATTCTACTACATAACGAAGGCTCTAACAACCCACTTGGTACTAATTCAGACATCGACAAAATCCCATTCCACCCGTACCACTCATACAAAGATATGCTCATAGCCACCACTATGATTGCCATACTATTCTTAATCCTATCATTCACACCCAACCTACTCAACGACCCAGAAAACTTCTCCAAAGCCAACCCCCTAGTCACA---------------------------------------------------------------------------------------------------------------------------------------------------------------------------------------------------------------------------------------------------------------------------------------------------------------------------------------------------------------------
>Naj_ann465
------------------------------------------------------------------------------------------------------------------------TTCTTCCTAGCAATCCACTATACAGCCAACATTAACTTAGCCTTTTCATCCGTAATCCACATCACACGAGATGTGCCCTACGGATGAATCATACAAAACCTTCACGCAATCGGCGCATCCTTCTTCTTCATCTGTATCTACATTCACATTGCACGCGGCCTGTACTACGGT------CTTTACCTAAATAAAGAAGTCTGACTCTCAGGGACAGCCCTACTGGTTACCCTAATAGCAACAGCCTTCTTTGGATATGTCCTTCCTTGAGGACAAATATCATTCTGAGCGGCAACAGTAATTACCAACCTCCTTACTGCAATCCCGTACTTAGGAACTACACTAACAACATGACTTTGAGGGGGGTTC------TCCATCAATGATCCTACCATCACCCGATTCTTTGCCCTACACTTCATCCTACCATTCATTATCATATCATTATCATCAATTCACATTATTCTACTACATAACGAAGGCTCTAACAACCCACTTGGTACTAATTCAGACATCGACAAAATCCCATTCCACCCGTACCACTCATACAAAGATATGCTCATAGCCACCACTATGATTGCCATACTATTCTTAATCCTATCATTCACACCCAACCTACTCAACGACCCAGAAAACTTCTCCAAAGCCAACCCCCTAGTCACA---------------------------------------------------------------------------------------------------------------------------------------------------------------------------------------------------------------------------------------------------------------------------------------------------------------------------------------------------------------------
>Naj_ann521
------------------------------------------------------------------------------------------ACCTGCCTAATACTACAAACTATAACCGGATTCTTCCTAGCAATCCACTATACAGCCAACATTAACTTAGCCTTTTCATCCGTAATCCACATCACACGAGATGTGCCCTACGGATGAATCATACAAAACCTTCACGCAATCGGCGCATCCTTCTTCTTCATCTGTATCTACATTCACATTGCACGCGGCCTGTACTACGGT------CTTTACCTAAATAAAGAAGTCTGACTCTCAGGGACAGCCCTACTGGTTACCCTAATAGCAACAGCCTTCTTTGGATATGTCCTTCCTTGAGGACAAATATCATTCTGAGCGGCAACAGTAATTACCAACCTCCTTACTGCAATCCCGTACTTAGGAACTACACTAACAACATGACTTTGAGGGGGGTTC------TCCATCAATGATCCCACCATCACCCGATTCTTTGCCCTACACTTCATCCTACCATTCATTATCATATCATTATCATCAATTCACATTATTCTACTACATAACGAAGGCTCTAACAACCCACTTGGTACTAATTCAGACATCGACAAAATCCCATTCCACCCGTACCACTCATACAAAGATATGCTCATAGCCACCACTATGATTGCCATACTATTCTTAATCCTATCATTCACACCCAACCTACTCAACGACCCAGAAAACTTCTCCAAAGCCAACCCCCTAGTCACACCACAACACATTAAGCCAGAGTGATACTTCCTGTTTGCATACGGCATCCTCCGATCAATCCCA------------------------------------------------------------------------------------------------------------------------------------------------------------------------------------------------------------------------------------------------------------------------------------------------------
>Naj_ara259
---------------------------------------------------------------------------------------------------------------------GGATTCTTTCTCGCAATCCACTATACAGCTAACATTAACTTAGCCTTTTCATCCGTAATTCACATCACACGAGATGTGCCCTACGGATGAATCATACAAAACCTTCACGCAATCAGCGCATCCCTTTTCTTCATCTGTATCTATGTTCATATTGCACGCGGTCTATACTATGGC------CTTTACCTAAATAAAGAAGTCTGACTCTCAGGGACAGCCCTGCTGATCACCCTAATAGCAACAGCCTTCTTTGGATACGTCCTCCCCTGAGGACAAATATCATTCTGAGCGGCAACAGTAATTACCAACCTCCTTACTGCAATTCCATACTTAGGAACTACACTAACAACATGACTTTGAGGCGGGTTC------TCCATCAATGATCCCACCATCACCCGATTTTTTGCCCTACACTTCATCCTACCATTCATCATCATATCATTATCGTCAATTCATATTATTCTACTACACAACGAGGGCTCTAACAACCCCCTTGGCACCAACTCAGACATCGACAAAATCCCATTCCACCCGTACCACTCATACAAAGATGTGCTTATAGCCACCACCATGATCACCCTACTATTCTTAATCCTATCATTCACACCCAACCTACTCAACGACCCAGAAAACTTCTCCAAAGCCAACCCCCTAATCACACCACAACACATCAAGCCAGAGTGATACTTCCTG------------------------------------------------------------------------------------------------------------------------------------------------------------------------------------------------------------------------------------------------------------------------------------------------------------------------------------
>Naj_ara260
---------------------------------------------------------------------------------------------------------------------GGATTCTTCCTCGCAATCCACTATACAGCTAACATTAACTTAGCCTTTTCATCCGTAATTCACATCACACGAGATGTGCCCTACGGATGAATCATACAAAACCTTCACGCAATC---GCATCCCTATTCTTCATCTGTATCTATATTCATATTGCACGCGGTCTATACTATGGC------CTTTACCTAAATAAAGAAGTCTGACTCTCAGGGACAGCCCTGCTGATCACCCTAATAGCAACAGCCTTCTTTGGATACGTCCTCCCCTGAGGACAAATATCATTCTGAGCGGCAACAGTAATTACCAACCTCCTTACTGCAATTCCATACTTAGGAACTACACTAACAACATGACTTTGAGGCGGGTTC------TCCATCAATGATCCCACCATC---CGATTCTTTGCCCTACACTTCATCCTACCATTCATCATCATATCATTATCGTCAATTCACATTATTCTACTACACAACGAGGGCTCTAACAACCCCCTTGGCACCAACTCAGACATCGACAAAATCCCATTCCACCCGTACCACTCATACAAAGATGTG---ATAGCCACCACCATGATCACCCTACTATTCTTAATCCTATCATTCACACCC------CTAAACGACCCAGAAAACTTCTCCAAAGCCAACCCCCTAATCACACCACAACACATCAAGCCAGAGTGATACTTCCTG------------------------------------------------------------------------------------------------------------------------------------------------------------------------------------------------------------------------------------------------------------------------------------------------------------------------------------
>Naj_ara261
---------------------------------------------------------------------------------------------------------------------GGATTCTTCCTCGCAATCCACTATACAGCTAACATTAACTTAGCCTTTTCATCCGTAATTCACATCACACGAGATGTGCCCTACGGATGAATCATACAAAACCTTCACGCAATC---GCATCCCTATTCTTCATCTGTATCTATATTCATATTGCACGCGGTCTATACTATGGC------CTTTACCTAAATAAAGAAGTCTGACTCTCAGGGACAGCCCTGCTGATCACCCTAATAGCAACAGCCTTCTTTGGATACGTCCTCCCCTGAGGACAAATATCATTCTGAGCGGCAACAGTAATTACCAACCTCCTTACTGCAATTCCATACTTAGGAACTACACTAACAACATGACTTTGAGGCGGGTTC------TCCATCAATGATCCCACCATC---CGATTCTTTGCCCTACACTTCATCCTACCATTCATCATCATATCATTATCGTCAATTCACATTATTCTACTACACAACGAGGGCTCTAACAACCCCCTTGGCACCAACTCAGACATCGACAAAATCCCATTCCACCCGTACCACTCATACAAAGATGTGCTTATAGCCACCACCATGATCACCCTACTATTCTTAATCCTATCATTCACACCCAACCTACTCAACGACCCAGAAAACTTCTCCAAAGCCAACCCCCTAATCACACCACAACACATCAAGCCAGAGTGATACTTCCTG------------------------------------------------------------------------------------------------------------------------------------------------------------------------------------------------------------------------------------------------------------------------------------------------------------------------------------
>Naj_ara262
---------------------------------------------------------------------------------------------------------------------GGATTCTTCCTCGCAATCCACTATACAGCTAACATTAACTTAGCCTTTTCATCCGTAATTCACATCACACGAGATGTGCCCTACGGATGAATCATACAAAACCTTCACGCAATC---GCATCCCTATTCTTCATCTGTATCTATATTCATATTGCACGCGGTCTATACTATGGC------CTTTACCTAAATAAAGAAGTCTGACTCTCAGGGACAGCCCTGCTGATCACCCTAATAGCAACAGCCTTCTTTGGATACGTCCTCCCCTGAGGACAAATATCATTCTGAGCGGCAACAGTAATTACCAACCTCCTTACTGCAATTCCATACTTAGGAACTACACTAACAACATGACTTTGAGGCGGGTTC------TCCATCAATGATCCCACCATC---CGATTCTTTGCCCTACACTTCATCCTACCATTCATCATCATATCATTATCGTCAATTCACATTATTCTACTACACAACGAGGGCTCTAACAACCCCCTTGGCACCAACTCAGACATCGACAAAATCCCATTCCACCCGTACCACTCATACAAAGATGTGCTTATAGCCACCACCATGATCACCCTACTATTCTTAATCCTATCATTCACACCCAACCTA---AACGACCCAGAAAACTTCTCCAAAGCCAACCCCCTAATCACACCACAACACATCAAGCCAGAGTGATACTTCCTG------------------------------------------------------------------------------------------------------------------------------------------------------------------------------------------------------------------------------------------------------------------------------------------------------------------------------------
>Naj_ara263
---------------------------------------------------------------------------------------------------------------------GGATTCTTCCTCGCAATCCACTATACAGCTAACATTAACTTAGCCTTTTCATCCGTAATTCACATCACACGAGATGTGCCCTACGGATGAATCATACAAAACCTTCACGCAATC---GCATCCCTATTCTTCATCTGTATCTATATTCATATTGCACGCGGTCTATACTATGGC------CTTTACCTAAATAAAGAAGTCTGACTCTCAGGGACAGCCCTGCTGATCACCCTAATAGCAACAGCCTTCTTTGGATACGTCCTCCCCTGAGGACAAATATCATTCTGAGCGGCAACAGTAATTACCAACCTCCTTACTGCAATTCCATACTTAGGAACTACACTAACAACATGACTTTGAGGCGGGTTC------TCCATCAATGATCCCACCATC---CGATTCTTTGCCCTACACTTCATCCTACCATTCATCATCATATCATTATCGTCAATTCACATTATTCTACTACACAACGAGGGCTCTAACAACCCCCTTGGCACCAACTCAGACATCGACAAAATCCCATTC---CCGTACCACTCATACAAAGATGTGCTTATAGCCACCACCATGATCACCCTACTATTCTTAATCCTATCATTCACACCCAACCTA---AACGACCCAGAAAACTTCTCCAAAGCCAACCCCCTAATCACACCACAACACATCAAGCCAGAGTGATACTTCCTG------------------------------------------------------------------------------------------------------------------------------------------------------------------------------------------------------------------------------------------------------------------------------------------------------------------------------------
>Naj_ara264
---------------------------------------------------------------------------------------------------------------------GGATTCTTCCTCGCAATCCACTATACAGCTAACATTAACTTAGCCTTTTCATCCGTAATTCACATCACACGAGATGTGCCCTACGGATGAATCATACAAAACCTTCACGCAATC---GCATCCCTATTCTTCATCTGTATCTATATTCATATTGCACGCGGTCTATACTATGGC------CTTTACCTAAATAAAGAAGTCTGACTCTCAGGGACAGCCCTGCTGATCACCCTAATAGCAACAGCCTTCTTTGGATACGTCCTCCCCTGAGGACAAATATCATTCTGAGCGGCAACAGTAATTACCAACCTCCTTACTGCAATTCCATACTTAGGAACTACACTAACAACATGACTTTGAGGCGGGTTC------TCCATCAATGATCCCACCATC---CGATTCTTTGCCCTACACTTCATCCTACCATTCATCATCATATCATTATCGTCAATTCACATTATTCTACTACACAACGAGGGCTCTAACAACCCCCTTGGCACCAACTCAGACATCGACAAAATCCCATTC---CCGTACCACTCATACAAAGATGTGCTTATAGCCACCACCATGATCACCCTACTATTCTTAATCCTATCATTCACACCCAACCTA---AACGACCCAGAAAACTTCTCCAAAGCCAACCCCCTAATCACACCACAACACATCAAGCCAGAGTGATACTTCCTG------------------------------------------------------------------------------------------------------------------------------------------------------------------------------------------------------------------------------------------------------------------------------------------------------------------------------------
>Naj_ara339
---------------------------------------------------------------------------GGCTCTATACTATTAACCTGCCTAATACTACAAATTATAACCGGATTCTTTCTCGCAATCCACTATACAGCTAACATTAACTTAGCCTTTTCATCCGTAATTCACATCACACGAGATGTGCCCTACGGATGAATCATACAAAACCTTCACGCAATCAGCGCATCCCTTTTCTTCATCTGTATCTATGTTCATATTGCACGCGGTCTATACTATGGC------CTTTACCTAAATAAAGAAGTCTGACTCTCAGGGACAGCCCTGCTGATCACCCTAATAGCAACAGCCTTCTTTGGATACGTCCTCCCCTGAGGACAAATATCATTCTGAGCGGCAACAGTAATTACCAACCTCCTTACTGCAATTCCATACTTAGGAACTACACTAACAACATGACTTTGAGGCGGGTTC------TCCATCAATGATCCCACCATCACCCGATTTTTTGCCCTACACTTCATCCTACCATTCATCATCATATCATTATCGTCAATTCATATTATTCTACTACACAACGAGGGCTCTAACAACCCCCTTGGCACCAACTCAGACATCGACAAAATCCCATTCCACCCGTACCACTCATACAAAGATGTGCTTATAGCCACCACCATGATCACCCTACTATTCTTAATCCTATCATTCACACCCAACCTACTCAACGAC---------------------------------------------------------------------------------------------------------------------------------------------------------------------------------------------------------------------------------------------------------------------------------------------------------------------------------------------------------------------------------------------------------
>Naj_ara340
---------------------------------------------------------------------------GGCTCTATACTATTAACCTGCCTAATACTACAAATTATAACCGGATTCTTCCTCGCAATCCACTATACAGCTAACATTAACTTAGCCTTTTCATCCGTAATTCACATCACACGAGATGTGCCCTACGGATGAATCATACAAAACCTTCACGCAATC---GCATCCCTATTCTTCATCTGTATCTATATTCATATTGCACGCGGTCTATACTATGGC------CTTTACCTAAATAAAGAAGTCTGACTCTCAGGGACAGCCCTGCTGATCACCCTAATAGCAACAGCCTTCTTTGGATACGTCCTCCCCTGAGGACAAATATCATTCTGAGCGGCAACAGTAATTACCAACCTCCTTACTGCAATTCCATACTTAGGAACTACACTAACAACATGACTTTGAGGCGGGTTC------TCCATCAATGATCCCACCATCACCCGATTCTTTGCCCTACACTTCATCCTACCATTCATCATCATATCATTATCGTCAATTCACATTATTCTACTACACAACGAGGGCTCTAACAACCCCCTTGGCACCAACTCAGACATCGACAAAATCCCATTCCACCCGTACCACTCATACAAAGATGTGCTTATAGCCACCACCATGATCACCCTACTATTCTTAATCCTATCATTCACACCCAACCTACTCAACGAC---------------------------------------------------------------------------------------------------------------------------------------------------------------------------------------------------------------------------------------------------------------------------------------------------------------------------------------------------------------------------------------------------------
>Naj_ara341
---------------------------------------------------------------------------GGCTCTATACTATTAACCTGCCTAATACTACAAATTATAACCGGATTCTTCCTCGCAATCCACTATACAGCTAACATTAACTTAGCCTTTTCATCCGTAATTCACATCACACGAGATGTGCCCTACGGATGAATCATACAAAACCTTCACGCAATC---GCATCCCTATTCTTCATCTGTATCTATATTCATATTGCACGCGGTCTATACTATGGC------CTTTACCTAAATAAAGAAGTCTGACTCTCAGGGACAGCCCTGCTGATCACCCTAATAGCAACAGCCTTCTTTGGATACGTCCTCCCCTGAGGACAAATATCATTCTGAGCGGCAACAGTAATTACCAACCTCCTTACTGCAATTCCATACTTAGGAACTACACTAACAACATGACTTTGAGGCGGGTTC------TCCATCAATGATCCCACCATCACCCGATTCTTTGCCCTACACTTCATCCTACCATTCATCATCATATCATTATCGTCAATTCACATTATTCTACTACACAACGAGGGCTCTAACAACCCCCTTGGCACCAACTCAGACATCGACAAAATCCCATTCCACCCGTACCACTCATACAAAGATGTGCTTATAGCCACCACCATGATCACCCTACTATTCTTAATCCTATCATTCACACCCAACCTACTCAACGAC---------------------------------------------------------------------------------------------------------------------------------------------------------------------------------------------------------------------------------------------------------------------------------------------------------------------------------------------------------------------------------------------------------
>Naj_ara342
---------------------------------------------------------------------------GGCTCTATACTATTAACCTGCCTAATACTACAAATTATAACCGGATTCTTCCTCGCAATCCACTATACAGCTAACATTAACTTAGCCTTTTCATCCGTAATTCACATCACACGAGATGTGCCCTACGGATGAATCATACAAAACCTTCACGCAATC---GCATCCCTATTCTTCATCTGTATCTATATTCATATTGCACGCGGTCTATACTATGGC------CTTTACCTAAATAAAGAAGTCTGACTCTCAGGGACAGCCCTGCTGATCACCCTAATAGCAACAGCCTTCTTTGGATACGTCCTCCCCTGAGGACAAATATCATTCTGAGCGGCAACAGTAATTACCAACCTCCTTACTGCAATTCCATACTTAGGAACTACACTAACAACATGACTTTGAGGCGGGTTC------TCCATCAATGATCCCACCATCACCCGATTCTTTGCCCTACACTTCATCCTACCATTCATCATCATATCATTATCGTCAATTCACATTATTCTACTACACAACGAGGGCTCTAACAACCCCCTTGGCACCAACTCAGACATCGACAAAATCCCATTCCACCCGTACCACTCATACAAAGATGTGCTTATAGCCACCACCATGATCACCCTACTATTCTTAATCCTATCATTCACACCCAACCTACTCAACGAC---------------------------------------------------------------------------------------------------------------------------------------------------------------------------------------------------------------------------------------------------------------------------------------------------------------------------------------------------------------------------------------------------------
>Naj_ara343
------------------------------------------------------------------------------GGCTCTCTATTAACCTGCCTAATACTACAAATTATAACCGGATTCTTCCTCGCAATCCACTATACAGCTAACATTAACTTAGCCTTTTCATCCGTAATTCACATCACACGAGATGTGCCCTACGGATGAATCATACAAAACCTTCACGCAATC---GCATCCCTATTCTTCATCTGTATCTATATTCATATTGCACGCGGTCTATACTATGGC------CTTTACCTAAATAAAGAAGTCTGACTCTCAGGGACAGCCCTGCTGATCACCCTAATAGCAACAGCCTTCTTTGGATACGTCCTCCCCTGAGGACAAATATCATTCTGAGCGGCAACAGTAATTACCAACCTCCTTACTGCAATTCCATACTTAGGAACTACACTAACAACATGACTTTGAGGCGGGTTC------TCCATCAATGATCCCACCATCACCCGATTCTTTGCCCTACACTTCATCCTACCATTCATCATCATATCATTATCGTCAATTCACATTATTCTACTACACAACGAGGGCTCTAACAACCCCCTTGGCACCAACTCAGACATCGACAAAATCCCATTCCACCCGTACCACTCATACAAAGATGTGCTTATAGCCACCACCATGATCACCCTACTATTCTTAATCCTATCATTCACACCCAACCTACTCAACGAC---------------------------------------------------------------------------------------------------------------------------------------------------------------------------------------------------------------------------------------------------------------------------------------------------------------------------------------------------------------------------------------------------------
>Naj_ash435
------------------------------------------------------------------------------------------------------------------------------------------------------------------------TCAGTTGTTCACATCATACGAGATGTGCCTTACGGATGAATTATACAAAACCTTCACGCAATCAGCGCATCTCTATTCTTTATCTGCATCTACATCCATATTGCACGAGGACTCTACTATGGA------CTATTCCTAAACAAAGAAGTCTGACTATCAGGAACAGCCCTGCTAATCACCCTAATAGCAACAGCCTTCTTCGGATACGTCCTTCCATGAGGACAAATATCATTCTGAGCAGCAACAGTAATCACCAACCTACTCACTGCAATTCCACACCTCGGAACTACACTAACAACCTGACTATGAGGAGGATTT------TCTATTAATGACCCAACTCTCACCCGATTCTTTGCTCTTCACTTCATCCTACCATTTATCATTATCTCACTATCTTCTATCCACATTATCCTACTACACAACGAAGGCTCCAATAACCCCCTTGGCACTAACTCAGATATCGACAAAATCCCATTCCACCCATACCACTCCTACAAAGACATATTAATAATTACCACTATAATCACCTTATTATTTATTATTCTATCATTCTCACCTAACCTACTAAACGAC---------------------------------------------------------------------------------------------------------------------------------------------------------------------------------------------------------------------------------------------------------------------------------------------------------------------------------------------------------------------------------------------------------
>Naj_ash436
------------------------------------------------------------------------------------------------------------------------TTCTTCCTAGCAATTCATTACACAGCCAACATTAACCTGGCCTTCTCATCAGTTGTTCACATCATACGAGATGTGCCTTACGGATGAATTATACAAAACCTTCACGCAATCAGCGCATCTCTATTCTTTATCTGCATCTACATCCATATTGCACGAGGACTCTACTATGGA------CTATTCCTAAACAAAGAAGTCTGACTATCAGGAACAGCCCTGCTAATCACCCTAATAGCAACAGCCTTCTTCGGATACGTCCTTCCATGAGGACAAATATCATTCTGAGCAGCAACAGTAATCACCAACCTACTCACTGCAATTCCACACCTCGGAACTACACTAACAACCTGACTATGAGGAGGATTT------TCTATTAATGACCCAACTCTCACCCGATTCTTTGCTCTTCACTTCATCCTACCATTTATCATTATCTCACTATCTTCTATCCACATTATCCTACTACACAACGAAGGCTCCAATAACCCCCTTGGCACTAACTCAGATATCGACAAAATCCCATTCCACCCATACCACTCCTACAAAGACATATTAATAATTACCACTATAATCACCTTATTATTTATTATTCTATCATTCTCACCTAACCTACTAAACGAC---------------------------------------------------------------------------------------------------------------------------------------------------------------------------------------------------------------------------------------------------------------------------------------------------------------------------------------------------------------------------------------------------------
>Naj_ash437
---------------------------------------------------------------------------------------------------------------------------------------------ACAGCCAACATTAACCTGGCCTTCTCATCAGTTGTTCACATCATACGAGATGTGCCTTACGGATGAATTATACAAAACCTTCACGCAATCAGCGCATCTCTATTCTTTATCTGCATCTACATCCATATTGCACGAGGACTCTACTATGGA------CTATTCCTAAACAAAGAAGTCTGACTATCAGGAACAGCCCTGCTAATCACCCTAATAGCAACAGCCTTCTTCGGATACGTCCTTCCATGAGGACAAATATCATTCTGAGCAGCAACAGTAATCACCAACCTACTCACTGCAATTCCACACCTCGGAACTACACTAACAACCTGACTATGAGGAGGATTT------TCTATTAATGACCCAACTCTCACCCGATTCTTTGCTCTTCACTTCATCCTACCATTTATCATTATCTCACTATCTTCTATCCACATTATCCTACTACACAACGAAGGCTCCAATAACCCCCTTGGCACTAACTCAGATATCGACAAAATCCCATTCCACCCATACCACTCCTACAAAGACATATTAATAATTACCACTATAATCACCTTATTATTTATTATTCTATCATTCTCACCTAACCTACTAAACGAC---------------------------------------------------------------------------------------------------------------------------------------------------------------------------------------------------------------------------------------------------------------------------------------------------------------------------------------------------------------------------------------------------------
>Naj_ash438
---------------------------------------------------------------------------GGCTCTATGCTACTAACTTGCCTAATACTACAAACCATAACCGGATTCTTCCTAGCAATTCATTACACAGCCAACATTAACCTGGCCTTCTCATCAGTTGTTCACATCATACGAGATGTGCCTTACGGATGAATTATACAAAACCTTCACGCAATCAGCGCATCTCTATTCTTTATCTGCATCTACATCCATATTGCACGAGGACTCTACTATGGA------CTATTCCTAAACAAAGAAGTCTGACTATCAGGAACAGCCCTGCTAATCACCCTAATAGCAACAGCCTTCTTCGGATACGTCCTTCCATGAGGACAAATATCATTCTGAGCAGCAACAGTAATCACCAACCTACTCACTGCAATTCCACACCTCGGAACTACACTAACAACCTGACTATGAGGAGGATTT------TCTATTAATGACCCAACTCTCACCCGATTCTTTGCTCTTCACTTCATCTTACCATTTATCATTATCTCACTATCTTCTATCCACATTATCCTACTACACAACGAAGGCTCCAATAACCCCCTTGGCACTAACTCAGATATCGACAAAATCCCATTCCACCCATACCACTCCTACAAAGACATATTAATAATTACCACTATAATCACCTTATTATTTATTATTCTATCATTCTCACCTAACCTACTAAACGAC---------------------------------------------------------------------------------------------------------------------------------------------------------------------------------------------------------------------------------------------------------------------------------------------------------------------------------------------------------------------------------------------------------
>Naj_ash531
------------------------------------------GTTGGATCCAACATCTCAACCTGATGAAACTTTGGCTCTATGCTACTAACTTGCCTAATACTACAAACCATAACCGGATTCTTCCTAGCAATTCATTACACAGCCAACATTAACCTGGCCTTCTCATCAGTTGTTCACATCATACGAGATGTGCCTTACGGATGAATTATACAAAACCTTCACGCAATCAGCGCATCTCTATTCTTTATCTGCATCTACATCCATATTGCACGAGGACTCTACTATGGA------CTATTCCTAAACAAAGAAGTCTGACTATCAGGAACAGCCCTGCTAATCACCCTAATAGCAACAGCCTTCTTCGGATACGTCCTTCCATGAGGACAAATATCATTCTGAGCAGCAACAGTAATCACCAACCTACTCACTGCAATTCCACACCTCGGAACTACACTAACAACCTGACTATGAGGGGGATTT------TCTATTAATGACCCAACTCTCACCCGATTCTTTGCTCTTCACTTCATCCTACCATTTATCATTATCTCACTATCTTCTATCCACATTATCCTACTACACAACGAAGGCTCCAATAACCCCCTTGGCACTAACTCAGATATCGACAAAATCCCATTCCACCCATACCACTCCTACAAAGACATATTAATAATTACCACTATAATCACCTTATTATTTATTATTCTATCATTCTCACCTAACCTACTAAACGACCCAGAAAACTTCTCTAAAGCCAACCCAATAATCACACCACAACACATCAAACCAGAGTGATACTTCCTATTTGCATACGGCATCCTTCGATCGATCCCA------------------------------------------------------------------------------------------------------------------------------------------------------------------------------------------------------------------------------------------------------------------------------------------------------
>Naj_atr_277
ATGTCCAACCAACATGTCCTTCTAACATCCAATCTTCTTCCTGTTGGATCCAACATCTCTACCTGATGAAATTTTGGCTCTATACTACTAGCTTGCCTAATACTACAAATTATAACCGGATTCTTCCTAGCAATTCACTACACAGCCAACATTAACCTAGCCTTCTCATCAGTGATTCACATCACGCGGGACGTACCTTACGGGTGAATCATACAAAACCTTCACACAATCAGCGCCTCCCTATTCTTCATCTGTATCTACACCCATATCGCACGAGGACTCTACTATGGT------TTATACCTAAATAAAGAAGTTTGACTATCAGGAACAGCCCTCCTGGTTATCCTTATAGCAACAGCCTTCTTCGGATACGTCCTCCCATGAGGACAAATATCATTCTGAGCAGCAACAGTAATCACCAATCTCCTCACTGCAATCCCATACCTAGGAATTACACTAACAACATGACTTTGAGGGGGGTTT------TCTATTAACGACCCAACCCTCACCCGATTTTTTGCCCTGCATTTTATTCTACCATTTATCATTATCTCACTATCCTCGGTACATATCATCTTACTACATAACGAGGGCTCTAATAACCCCCTCGGCACCAACTCAGATATCGACAAAATCCCATTCCACCCCTACCACTCCTATAAAGATATGCTGATAATCACCTCTATGATTACCCTGTTACTTATCATCCTATCATTCTCACCCAACTTGCTCAACGACCCAGAAAATTTCTCCAAAGCTAACCCGCTAGTTACACCACAACATATCAAACCAGAGTGGTATTTCCTATTTGCATACGGCATCCTGCGATCAATCCCAAACAAACTAGGAGGAACACTAGCATTACTTTTATCGGTCCTAATCTTAACAACAGCACCCTTCACCCACACTTCGTACACACGATCTATAATATTCCGCCCACTGTCACAAATTCTATTCTGAACATTAATTGCTACTTTCGTTACCATTACATGAACTGCCTCTAAACCAGTAGAACCACCATTTATTACCATCAGTCAGACAACATCAATTTTCTATTTCTCTTTCTTCATCTTAACCCCTCTACTCGGCTGAACCGAAAATAAAATAATAATGACCAACAAC---------
>Naj_atr234
---------------------------------CTTCTTCCTGTTGGATCCAACATCTCTACCTGATGAAATTTTGGCTCTATACTACTAGCTTGCCTAATACTACAAATTATAACCGGATTCTTCCTAGCAATTCACTACACAGCCAACATTAACCTAGCCTTCTCATCAGTGATTCACATCACGCGGGACGTACCTTACGGGTGAATCATACAAAACCTTCACACAATCAGCGCCTCCCTATTCTTCATCTGTATCTACACCCATATCGCACGAGGACTCTACTATGGT------TTATACCTAAATAAAGAAGTTTGACTATCAGGAACAGCCCTCCTGGTTATCCTTATAGCAACAGCCTTCTTCGGATACGTCCTCCCATGAGGACAAATATCATTCTGAGCAGCAACAGTAATCACCAATCTCCTCACTGCAATCCCATACCTAGGAATTACACTAACAACATGACTTTGAGGGGGGTTT------TCTATTAACGACCCAACCCTCACCCGATTTTTTGCCCTGCATTTTATTCTACCATTTATCATTATCTCACTATCCTCGGTACATATCATCTTACTACATAACGAGGGCTCTAATAACCCCCTCGGCACCAACTCAGATATCGACAAAATCCCATTCCACCCCTACCACTCCTATAAAGATATGCTGATAATCACCTCTATGATTACCCTGTTACTTATCATCCTATCATTCTCACCCAACTTGCTCAACGACCCAGAAAATTTCTCCAAAGCTAACCCGCTAGTTACACCACAACATATCAAACCAGAGTGGTATTTCCTATTTGCATACGGCATCCTGCGATCAATCCCAAACAAACTAGGAGGAACACTAGCATTACTTTTATCGGTCCTAATCTTAACAACAGCACCCTTCACCCACACTTCGTACACACGATCTATAATATTCCGCCCACTGTCACAAATTCTATTCTGAACATTAATTGCTACTTTCGTTACCATTACATGAACTGCCTCTAAACCAGTAGAACCACCATTTATTACCATCAGTCAGACAACATCAATTTTCTATTTCTCTTTCTTCATCTTAACCCCTCTACTCGGCTGAACCGAA---------------------------------
>Naj_atr235
---------------------------------CTTCTTCCTGTTGGATCCAACATCTCTACCTGATGAAATTTTGGCTCTATACTACTAGCTTGCCTAATACTACAAATTATAACCGGATTCTTCCTAGCAATTCACTACACAGCCAACATTAACCTAGCCTTCTCATCAGTGATTCACATCACGCGGGACGTACCTTACGGGTGAATCATACAAAACCTTCACACAATCAGCGCCTCCCTATTCTTCATCTGTATCTACACCCATATCGCACGAGGACTCTACTATGGT------TTATACCTAAATAAAGAAGTTTGACTATCAGGAACAGCCCTCCTGGTTATCCTTATAGCAACAGCCTTCTTCGGATACGTCCTCCCATGAGGACAAATATCATTCTGAGCAGCAACAGTAATCACCAATCTCCTCACTGCAATCCCATACCTAGGAATTACACTAACAACATGACTTTGAGGGGGGTTT------TCTATTAACGACCCAACCCTCACCCGATTTTTTGCCCTGCATTTTATTCTACCATTTATCATTATCTCACTATCCTCGGTACATATCATCTTACTACATAACGAGGGCTCTAATAACCCCCTCGGCACCAACTCAGATATCGACAAAATCCCATTCCACCCCTACCACTCCTATAAAGATATGCTGATAATCACCTCTATGATTACCCTGTTACTTATCATCCTATCATTCTCACCCAACTTGCTCAACGACCCAGAAAATTTCTCCAAAGCTAACCCGCTAGTTACACCACAACATATCAAACCAGAGTGGTATTTCCTATTTGCATACGGCATCCTGCGATCAATCCCAAACAAACTAGGAGGAACACTAGCATTACTTTTATCGGTCCTAATCTTAACAACAGCACCCTTCACCCACACTTCGTACACACGATCTATAATATTCCGCCCACTGTCACAAATTCTATTCTGAACATTAATTGCTACTTTCGTTACCATTACATGAACTGCCTCTAAACCAGTAGAACCACCATTTATTACCATCAGTCAGACAACATCAATTTTCTATTTCTCTTTCTTCATCTTAACCCCTCTACTCGGCTGAACCGAA---------------------------------
>Naj_atr236
---------------------------------CTTCTTCCTGTTGGATCCAACATCTCTACCTGATGAAATTTTGGCTCTATACTACTAGCTTGCCTAATACTACAAATTATAACCGGATTCTTCCTAGCAATTCACTACACAGCCAACATTAACCTAGCCTTCTCATCAGTGATTCACATCACGCGGGACGTACCTTACGGGTGAATCATACAAAACCTTCACACAATCAGCGCCTCCCTATTCTTCATCTGTATCTACACCCATATCGCACGAGGACTCTACTATGGT------TTATACCTAAATAAAGAAGTTTGACTATCAGGAACAGCCCTCCTGGTTATCCTTATAGCAACAGCCTTCTTCGGATACGTCCTCCCATGAGGACAAATATCATTCTGAGCAGCAACAGTAATCACCAATCTCCTCACTGCAATCCCATACCTAGGAATTACACTAACAACATGACTTTGAGGGGGGTTT------TCTATTAACGACCCAACCCTCACCCGATTTTTTGCCCTGCATTTTATTCTACCATTTATCATTATCTCACTATCCTCGGTACATATCATCTTACTACATAACGAGGGCTCTAATAACCCCCTCGGCACCAACTCAGATATCGACAAAATCCCATTCCACCCCTACCACTCCTATAAAGATATGCTGATAATCACCTCTATGATTACCCTGTTACTTATCATCCTATCATTCTCACCCAACTTGCTCAACGACCCAGAAAATTTCTCCAAAGCTAACCCGCTAGTTACACCACAACATATCAAACCAGAGTGGTATTTCCTATTTGCATACGGCATCCTGCGATCAATCCCAAACAAACTAGGAGGAACACTAGCATTACTTTTATCGGTCCTAATCTTAACAACAGCACCCTTCACCCACACTTCGTACACACGATCTATAATATTCCGCCCACTGTCACAAATTCTATTCTGAACATTAATTGCTACTTTCGTTACCATTACATGAACTGCCTCTAAACCAGTAGAACCACCATTTATTACCATCAGTCAGACAACATCAATTTTCTATTTCTCTTTCTTCATCTTAACCCCTCTACTCGGCTGAACCGAA---------------------------------
>Naj_atr237
---------------------------------CTTCTTCCTGTTGGATCCAACATCTCTACCTGATGAAATTTTGGCTCTATACTACTAGCTTGCCTAATACTACAAATTATAACCGGATTCTTCCTAGCAATTCACTACACAGCCAACATTAACCTAGCCTTCTCATCAGTGATTCACATCACGCGGGACGTACCTTACGGGTGAATCATACAAAACCTTCACACAATCAGCGCCTCCCTATTCTTCATCTGTATCTACACCCATATCGCACGAGGACTCTACTATGGT------TTATACCTAAATAAAGAAGTTTGACTATCAGGAACAGCCCTCCTGGTTATCCTTATAGCAACAGCCTTCTTCGGATACGTCCTCCCATGAGGACAAATATCATTCTGAGCAGCAACAGTAATCACCAATCTCCTCACTGCAATCCCATACCTAGGAATTACACTAACAACATGACTTTGAGGGGGGTTT------TCTATTAACGACCCAACCCTCACCCGATTTTTTGCCCTGCATTTTATTCTACCATTTATCATTATCTCACTATCCTCGGTACATATCATCTTACTACATAACGAGGGCTCTAATAACCCCCTCGGCACCAACTCAGATATCGACAAAATCCCATTCCACCCCTACCACTCCTATAAAGATATGCTGATAATCACCTCTATGATTACCCTGTTACTTATCATCCTATCATTCTCACCCAACTTGCTCAACGACCCAGAAAATTTCTCCAAAGCTAACCCGCTAGTTACACCACAACATATCAAACCAGAGTGGTATTTCCTATTTGCATACGGCATCCTGCGATCAATCCCAAACAAACTAGGAGGAACACTAGCATTACTTTTATCGGTCCTAATCTTAACAACAGCACCCTTCACCCACACTTCGTACACACGATCTATAATATTCCGCCCACTGTCACAAATTCTATTCTGAACATTAATTGCTACTTTCGTTACCATTACATGAACTGCCTCTAAACCAGTAGAACCACCATTTATTACCATCAGTCAGACAACATCAATTTTCTATTTCTCTTTCTTCATCTTAACCCCTCTACTCGGCTGAACCGAA---------------------------------
>Naj_atr318
---------------------------------------------------------------------------------------------------ATACTACAAATTATAACCGGATTCTTCCTAGCAATTCACTACACAGCCAACATTAACCTAGCCTTCTCATCA---------ATTCACCGGGACGTGCCTTACGGGTGAATCATACAAAACCTTCACACAATCAGCGCCTCCCTATTCTTCATCTGTATCTACACCCATATCGCACGAGGACTCTACTATGGT------TTATACCTAAATAAAGAAGTTTGACTATCAGGAACAGCCCTCCTGGTTATCCTTATAGCAACAGCCTTCTTCGGATAC------CCATGAGGACAAATATCATTCTGAGCAGCAACAGTAATCACCAATCTCCTTACTGCAATCCCATACCTAGGA---ACACTAACAACATGACTTTGAGGAGGGTTT------TCTATTAACGACCCAACCCTCACCCGATTTTTTGCCCTGCATTTTATTCTACCATTTATCATCATCTCACTATCCTCGGTACATATCATCCTACTACATAGCGAGGGCTCTAATAACCCT------ACCAACTCAGATATCGACAAAATCCCATTCCAC---TACCACTCCTATAAAGATATGCTGATAATCACCTCTATGATTACCCTGGTACTTATCATCCTATCATTCTCACCCAACTTACTTAACGACCCAGAAAATTTC---------------------------------------------------------------------------------------------------------------------------------------------------------------------------------------------------------------------------------------------------------------------------------------------------------------------------------------------------------------------------------------------
>Naj_atr381
---------------------------------------------------------------------------GGCTCTATACTACTAGCTTGCCTAATACTACAAATTATAACCGGATTCTTCCTAGCAATTCACTACACAGCCAACATTAACCTAGCCTTCTCATCAGTGATTCACATCACGCGGGACGTACCTTACGGGTGAATCATACAAAACCTTCACACAATCAGCGCCTCCCTATTCTTCATCTGTATCTACACCCATATCGCACGAGGACTCTACTATGGT------TTATACCTAAATAAAGAAGTTTGACTATCAGGAACAGCCCTCCTGGTTATCCTTATAGCAACAGCCTTCTTCGGATACGTCCTCCCATGAGGACAAATATCATTCTGAGCAGCAACAGTAATCACCAATCTCCTCACTGCAATCCCATACCTGGGAATTACACTAACAACATGACTTTGAGGGGGGTTT------TCTATTAACGACCCAACCCTCACCCGATTTTTTGCCCTGCATTTTATTCTACCATTTATCATTATCTCACTATCCTCGGTACATATCATCTTACTACATAACAAGGGCTCTAATAACCCCCTCGGCACCAACTCAGATATCGACAAAATCCCATTCCACCCCTACCACTCCTATAAAGATATGCTGATAATCACCTCTATGATTACCCTGTTACTTATCATCCTATCATTCTCACCCAACTTGCTCAACGAC---------------------------------------------------------------------------------------------------------------------------------------------------------------------------------------------------------------------------------------------------------------------------------------------------------------------------------------------------------------------------------------------------------
>Naj_atr382
---------------------------------------------------------------------------------------------------ATACTACAAATTATAACCGGATTCTTCCTAGCAATTCACTACACAGCCAACATTAACCTAGCCTTCTCATCAGTGATTCACATCACGCGGGACGTGCCTTACGGGTGAATCATACAAAACCTTCACACAATCAGCGCCTCCCTATTCTTCATCTGTATCTACACCCATATCGCACGAGGACTCTACTATGGT------TTATACCTAAATAAAGAAGTTTGACTATCAGGAACAGCCCTCCTGGTTATCCTTATAGCAACAGCCTTCTTCGGATACGTCCTCCCATGAGGACAAATATCATTCTGAGCAGCAACAGTAATCACCAATCTCCTTACTGCAATCCCATACCTAGGAATCACACTAACAACATGACTTTGAGGAGGGTTT------TCTATTAACGACCCAACCCTCACCCGATTTTTTGCCCTGCATTTTATTCTACCATTTATCATCATCTCACTATCCTCGGTACATATCATCCTACTACATAGCGAGGGCTCTAATAACCCTCTCGGCACCAACTCAGATATCGACAAAATCCCATTCCACCCCTACCACTCCTATAAAGATATGCTGATAATCACCTCTATGATTACCCTGTTACTTATCATCCTATCATTCTCACCCAACTTACTCAACGAC---------------------------------------------------------------------------------------------------------------------------------------------------------------------------------------------------------------------------------------------------------------------------------------------------------------------------------------------------------------------------------------------------------
>Naj_atr440
------------------------------------------------------------------------------------------------------------------------------------------------GCCAACATTAACCTAGCCTTCTCATCAGTGATTCACATCACGCGGGACGTGCCTTACGGGTGAATCATACAAAACCTTCACACAATCAGCGCCTCCCTATTCTTCATCTGTATCTACACCCATATCGCACGAGGACTCTACTATGGT------TTATACCTAAATAAAGAAGTTTGACTATCAGGAACAGCCCTCCTGGTTATCCTTATAGCAACAGCCTTCTTCGGATACGTCCTCCCATGAGGACAAATATCATTCTGAGCAGCAACAGTAATCACCAATCTCCTTACTGCAATCCCATACCTAGGAATCACACTAACAACATGACTTTGAGGAGGGTTT------TCTATTAACGACCCAACCCTCACCCGATTTTTTGCCCTACACTTTATTCTACCATTTATCATCATCTCACTATCCTCAGTACATATCATCCTACTACATAACGAGGGCTCTAATAACCCTCTCGGCACCAACTCAGATATCGACAAAATCCCATTCCACCCCTACCACTCCTATAAAGATATGCTGATAATCACCTCTATGATTACCCTGTTACTTATCATCCTATCATTCTCACCCAACTTACTCAAC------------------------------------------------------------------------------------------------------------------------------------------------------------------------------------------------------------------------------------------------------------------------------------------------------------------------------------------------------------------------------------------------------------
>Naj_atr442
------------------------------------------------------------------------------------------------------------------------------------------------GCCAACATTAACCTAGCCTTCTCATCAGTGATTCACATCACGCGGGACGTGCCTTACGGGTGAATCATACAAAACCTTCACACAATCAGCGCCTCCCTATTCTTCATCTGTATCTACACCCATATCGCACGAGGACTCTACTATGGT------TTATACCTAAATAAAGAAGTTTGACTATCAGGAACAGCCCTCCTGGTTATCCTTATAGCAACAGCCTTCTTCGGATACGTCCTCCCATGAGGACAAATATCATTCTGAGCAGCAACAGTAATCACCAATCTCCTTACTGCAATCCCATACCTAGGAATCACACTAACAACATGACTTTGAGGAGGGTTT------TCTATTAACGACCCAACCCTCACCCGATTTTTTGCCCTGCATTTTATTCTACCATTTATCATCATCTCACTATCCTCGGTACATATCATCCTACTACATAGCGAAGGCTCTAATAACCCTCTCGGCACCAACTCAGATATCGACAAAATCCCATTCCACCCCTACCACTCCTATAAAGATATGCTGATAATCACCTCTATGATTACCCTGTTACTTATCATCCTATCATTCTCACCCAACTTACTAAAC------------------------------------------------------------------------------------------------------------------------------------------------------------------------------------------------------------------------------------------------------------------------------------------------------------------------------------------------------------------------------------------------------------
>Naj_atr443
------------------------------------------------------------------------------------------------------------------------------------------------GCCAACATTAACCTAGCCTTCTCATCAGTGATTCACATCACGCGGGACGTACCTTACGGGTGAATCATACAAAACCTTCACACAATCAGCGCCTCCCTATTCTTCATCTGTATCTACACCCATATCGCACGAGGACTCTACTATGGT------TTATACCTAAATAAAGAAGTTTGACTATCAGGAACAGCCCTCCTGGTTATCCTTATAGCAACAGCCTTCTTCGGATACGTCCTCCCATGAGGACAAATATCATTCTGAGCAGCAACAGTAATCACCAATCTCCTCACTGCAATCCCATACCTAGGAATTACACTAACAACATGACTTTGAGGGGGGTTT------TCTATTAACGACCCAACCCTCACCCGATTTTTTGCCCTGCATTTTATTCTACCATTTATCATTATCTCACTATCCTCGGTACATATCATCTTACTACATAACGAGGGCTCTAATAACCCCCTCGGCACCAACTCAGATATCGACAAAATCCCATTCCACCCCTACCACTCCTATAAAGATATGCTGATAATCACCTCTATGATTACCCTGTTACTTATCATCCTATCATTCTCACCCAACTTGCTCAAC------------------------------------------------------------------------------------------------------------------------------------------------------------------------------------------------------------------------------------------------------------------------------------------------------------------------------------------------------------------------------------------------------------
>Naj_atr444
------------------------------------------------------------------------------------------------------------------------------------------------GCCAACATTAACCTAGCCTTCTCATCAGTGATTCACATCACGCGGGACGTACCTTACGGGTGAATCATACAAAACCTTCACACAATCAGCGCCTCCCTATTCTTCATCTGTATCTACACCCATATCGCACGAGGACTCTACTATGGT------TTATACCTAAATAAAGAAGTTTGACTATCAGGAACAGCCCTCCTGGTTATCCTTATAGCAACAGCCTTCTTCGGATACGTCCTCCCATGAGGACAAATATCATTCTGAGCAGCAACAGTAATCACCAATCTCCTCACTGCAATCCCATACCTAGGAATTACACTAACAACATGACTTTGAGGGGGGTTT------TCTATTAACGACCCAACCCTCACCCGATTTTTTGCCCTGCATTTTATTCTACCATTTATCATTATCTCACTATCCTCGGTACATATCATCTTACTACATAACGAGGGCTCTAATAACCCCCTCGGCACCAACTCAGATATCGACAAAATCCCATTCCACCCCTACCACTCCTATAAAGATATGCTGATAATCACCTCTATGATTACCCTGTTACTTATCATCCTATCATTCTCACCCAACTTGCTCAAC------------------------------------------------------------------------------------------------------------------------------------------------------------------------------------------------------------------------------------------------------------------------------------------------------------------------------------------------------------------------------------------------------------
>Naj_atr458
---------------------------------------------------------------------------------------------TGCCTAATACTACAAATTATAACCGGATTCTTCCTAGCAATTCACTACACAGCCAACATTAACCTAGCCTTCTCATCAGTGATTCACATCACGCGGGACGTGCCTTACGGGTGAATCATACAAAACCTTCACACAATCAGCGCCTCCCTATTCTTCATCTGTATCTACACCCATATCGCACGAGGACTCTACTATGGT------TTATACCTAAATAAAGAAGTTTGACTATCAGGAACAGCCCTCCTGGTTATCCTTATAGCAACAGCCTTCTTCGGATACGTCCTCCCATGAGGACAAATATCATTCTGAGCAGCAACAGTAATCACCAATCTCCTTACTGCAATCCCATACCTAGGAATCACACTAACAACATGACTTTGAGGGGGGTTT------TCTATTAACGACCCAACCCTCACCCGATTTTTTGCCCTACATTTTATTCTACCATTTATCATCATCTCACTATCCTCGGTACATATCATCCTACTACATAACGAGGGCTCTAATAACCCTCTCGGCACCAACTCAGATATCGACAAAATCCCATTCCACCCCTACCACTCCTATAAAGATATGCTGATAATCACCTCTATGATTACCCTGTTACTTATCATCCTATCATTCTCACCCAACTTACTCAACGACCCAGAAAATTTCTCCAAAGCTAACCCGCTAGTTACACCACAACAT------------------------------------------------------------------------------------------------------------------------------------------------------------------------------------------------------------------------------------------------------------------------------------------------------------------------------------------------------------
>Naj_atr480
ATGTCCAACCAACATGTCCTTCTAACATCCAATCTTCTTCCTGTTGGATCCAACATCTCTACCTGATGAAATTTTGGCTCTATACTACTAGCCTGCCTAATACTACAAATTATAACCGGATTCTTCCTAGCAATTCACTACACAGCCAACATTAACCTAGCCTTCTCATCAGTGATTCACATCACGCGGGACGTGCCTTACGGGTGAATCATACAAAACCTTCACACAATCAGCGCCTCCCTATTCTTCATCTGTATCTACACCCATATCGCACGAGGACTCTACTATGGT------TTATACCTAAATAAAGAAGTTTGACTATCAGGAACAGCCCTCCTGGTTATCCTTATAGCAACAGCCTTCTTCGGATACGTCCTCCCATGAGGACAAATATCATTCTGAGCAGCAACAGTAATCACCAATCTCCTTACTGCAATCCCATACCTAGGAATCACACTAACAACATGACTTTGAGGAGGGTTC------TCTATTAACGACCCAACCCTCACCCGATTTTTTGCCCTGCATTTTATTCTACCATTTATCATCATCTCACTATCCTCGGTACATATCATCCTACTACATAGCGAGGGCTCTAATAACCCTCTCGGCACCAACTCAGATATCGACAAAATCCCATTCCACCCCTACCACTCCTATAAAGATATGCTGATAATCACCTCTATGATTACCCTGTTACTTATCATCCTATCATTCTCACCCAACTTACTCAACGACCCAGAAAATTTCTCCAAAGCTAACCCACTAGTTACACCACAACATATCAAACCAGAGTGATATTTCCTATTTGCATACGGCATCCTGCGATCAATCCCAAACAAACTAGGAGGAACACTAGCATTACTTTTATCGGTCCTAATCTTAACAACAGCACCCTTCACCCACACTTCGCACACACGATCTATAATATTCCGCCCACTGTCACAAATTCTATTCTGAACATTAATTGCTACTTTCGTTACTATTACATGAACTGCCTCTAAACCAGTAGAACCACCATTTATTACCATCAGTCAGACAACATCAATTTTCTATTTCTCTTTCTTCATCTTAACCCCTCTACTCGGTTGAACCGAAAATAAAATAATAATGACAAACAAC---------
>Naj_atr481
ATGTCCAACCAACATGTCCTTCTAACATCCAATCTTCTTCCTGTTGGATCTAACATCTCTACCTGATGAAATTTTGGCTCTATACTACTAGCCTGCCTAATACTACAAATTATAACCGGATTCTTCCTAGCAATTCACTACACAGCCAACATTAACCTAGCCTTCTCATCAGTGATTCACATCACGCGGGACGTGCCTTACGGGTGAATCATACAAAACCTTCACACAATCAGCGCCTCCCTATTCTTCATCTGTATCTACATCCATATCGCACGAGGACTCTACTATGGT------TTATACCTAAATAAAGAAGTTTGACTATCAGGAACAGCCCTCCTGGTTATCCTTATAGCAACAGCCTTCTTCGGATACGTCCTCCCATGAGGACAAATATCATTCTGAGCAGCAACAGTAATCACCAATCTCCTTACTGCAATCCCATACCTAGGAATCACACTAACAACATGACTTTGAGGAGGGTTT------TCTATTAACGACCCAACCCTCACCCGATTTTTTGCCCTGCATTTTATTCTACCATTTATCATCATCTCACTATCCTCGGTACATATCATCCTACTACATAGCGAGGGCTCTAATAACCCTCTCGGCACCAACTCAGATATCGACAAAATCCCATTCCACCCCTACCACTCCTATAAAGATATGCTGATAATCACCTCTATGATTACCCTGTTACTTATCATCCTATCATTCTCACCCAACTTACTCAACGACCCAGAAAATTTCTCCAAAGCTAACCCGCTAGTTACACCACAACATATCAAACCAGAGTGATATTTCCTATTTGCATACGGCATCCTGCGATCAATCCCAAACAAACTAGGAGGAACACTAGCATTACTTTTATCGGTCCTAATCTTAACAACAGCACCCTTCACCCACACTTCGCACACACGATCTATAATATTCCGCCCACTGTCACAAATTCTATTCTGAACATTAATTGCTACTTTCGTTACTATTACATGAACTGCCTCTAAACCAGTAGAACCACCATTTATTACCATCAGTCAGACAACATCAATTTTCTATTTCTCTTTCTTCATCTTAACCCCTCTACTCGGTTGAACCGAAAATAAAATAATAATGACAAACAAC---------
>Naj_atr482
ATGTCCAACCAACATGTCCTTCTAACATCCAATCTTCTTCCTGTTGGATCCAACATCTCTACCTGATGAAATTTTGGCTCTATACTACTAGCCTGCCTAATACTACAAATTATAACCGGATTCTTCCTAGCAATTCACTACACAGCCAACATTAACCTAGCCTTCTCATCAGTGATTCACATCACACGGGACGTGCCTTACGGGTGAATCATACAAAACCTTCACACAATCAGCGCCTCCCTATTCTTCATCTGTATCTACACCCATATCGCACGAGGACTCTACTATGGT------TTATACCTAAATAAAGAAGTTTGACTATCAGGAACAGCCCTCCTGGTTATCCTTATAGCAACAGCCTTCTTCGGATACGTCCTCCCATGAGGACAAATATCATTCTGAGCAGCAACAGTAATCACCAATCTCCTTACTGCAATCCCATACCTAGGAATCACACTAACAACATGACTTTGAGGGGGGTTT------TCTATTAACGACCCAACCCTCACCCGATTTTTTGCCCTACATTTTATTCTACCATTTATCATCATCTCACTATCCTCGGTACATATCATCCTACTACATAACGAGGGCTCTAATAACCCTCTCGGCACCAACTCAGATATCGACAAAATCCCATTCCACCCCTACCACTCCTATAAAGATATGCTGATAATCACCTCTATGATTACCCTGTTACTTATCATCCTATCATTCTCACCCAACTTACTCAACGACCCAGAAAATTTCTCCAAAGCTAACCCGCTAGTTACACCACAACATATCAAACCAGAGTGATATTTCCTATTTGCATACGGCATCCTGCGATCAATCCCAAACAAACTAGGAGGAACACTAGCATTACTTTTATCGGTCTTAATCCTAACAACAGCACCCTTCACCCACACTTCGTACACACGATCTATAATATTCCGCCCACTGTCACAAATTCTATTCTGAACATTAATTGCTACTTTCGTTACTATTACATGAACTGCCTCTAAACCAGTAGAACCACCATTTATTACCATCAGTCAGACAACATCAATTTTCTATTTCTCTTTCTTCATCTTAACCCCTCTACTCGGTTGAACCGAAAATAAAATAATAATGACAAACAAC---------
>Naj_atr483
ATGTCCAACCAACATGTCCTTCTAACATCCAATCTTCTTCCTGTTGGATCCAACATCTCTACCTGATGAAATTTTGGCTCTATACTACTAGCCTGCCTAATACTACAAATTATAACCGGATTCTTCCTAGCAATTCACTACACAGCCAACATTAACCTAGCCTTCTCATCAGTGATTCACATCACGCGGGACGTGCCTTACGGGTGAATCATACAAAACCTTCACACAATCAGCGCCTCCCTATTCTTCATCTGTATCTACACCCATATCGCACGAGGACTCTACTATGGT------TTATACCTAAATAAAGAAGTTTGACTATCAGGAACAGCCCTCCTGGTTATCCTTATAGCAACAGCCTTCTTCGGATACGTCCTCCCATGAGGACAAATATCATTCTGAGCAGCAACAGTAATCACCAATCTCCTTACTGCAATCCCATACCTAGGAATCACACTAACAACATGACTTTGAGGAGGGTTC------TCTATTAACGACCCAACCCTCACCCGATTTTTTGCCCTGCATTTTATTCTACCATTTATCATCATCTCACTATCCTCGGTACATATCATCCTACTACATAGCGAGGGCTCTAATAACCCTCTCGGCACCAACTCAGATATCGACAAAATCCCATTCCACCCCTACCACTCCTATAAAGATATGCTGATAATCACCTCTATGATTACCCTGTTACTTATCATCCTATCATTCTCACCCAACTTACTCAACGACCCAGAAAATTTCTCCAAAGCTAACCCGCTAGTTACACCACAACATATCAAACCAGAGTGATATTTCCTATTTGCATACGGCATCCTACGATCAATCCCAAACAAACTAGGAGGAACACTAGCATTACTTTTATCGGTCCTAATCTTAACAACAGCACCCTTCACCCACACTTCGCACACACGATCTATAATATTCCGCCCACTGTCACAAATTCTATTCTGAACATTAATTGCTACTTTCGTTACTATTACATGAACTGCCTCTAAACCAGTAGAACCACCATTTATTACCATCAGTCAGACAACATCAATTTTCTATTTCTCTTTCTTCATCTTAACCCCTCTACTCGGTTGAACCGAAAATAAAATAATAATGACAAACAAC---------
>Naj_atr484
ATGTCCAACCAACATGTCCTTCTAACATCCAATCTTCTTCCTGTTGGATCCAACATCTCTACCTGATGAAATTTTGGCTCTATACTACTAGCCTGCCTAATACTACAAATTATAACCGGTTTCTTCCTAGCAATTCACTACACAGCCAACATTAACCTAGCCTTCTCATCAGTGATTCACATCACGCGGGACGTGCCTTACGGGTGAATCATACAAAACCTTCACACAATCAGCGCCTCCCTATTCTTCATCTGTATCTACACCCATATCGCACGAGGACTCTACTATGGT------TTATACCTAAATAAAGAAGTTTGACTATCAGGAACAGCCCTCCTGGTTATCCTTATAGCAACAGCCTTCTTCGGATACGTCCTCCCATGAGGACAAATATCATTCTGAGCAGCAACAGTAATCACCAATCTCCTTACTGCAATCCCATACCTAGGAATCACACTAACAACATGACTTTGAGGAGGGTTT------TCTATTAACGACCCAACCCTCACCCGATTTTTTGCCCTGCATTTTATTCTACCATTTATCATCATCTCACTATCCTCGGTACATATCATCCTACTACATAGCGAGGGCTCTAATAACCCTCTCGGCACCAACTCAGATATCGACAAAATCCCATTCCACCCCTACCACTCCTATAAAGATATGCTGATAATCACCTCTATGATTACCCTGTTACTTATCATCCTATCATTCTCACCCAACTTACTCAACGACCCAGAAAATTTCTCCAAAGCTAACCCGCTAGTTACACCACAACATATCAAACCAGAGTGATATTTCCTATTTGCATACGGCATCCTGCGATCAATCCCAAACAAACTAGGAGGAACACTAGCATTACTTTTATCGGTCCTAATCTTAACAACAGCACCCTTCACCCACACTTCGCACACACGATCTATAATATTCCGCCCACTGTCACAAATTCTATTCTGAACATTAATTGCTACTTTCGTTACTATTACATGAACTGCCTCTAAACCAGTAGAACCACCATTTATTACCATCAGTCAGACAACATCAATTTTCTATTTCTCTTTCTTCATCTTAACCCCTCTACTCGGTTGAACCGAAAATAAAATAATAATGACAAACAAC---------
>Naj_atr485
ATGTCCAACCAACATGTCCTTCTAACATCCAATCTTCTTCCTGTTGGATCCAACATCTCTACCTGATGAAATTTTGGCTCTATACTACTAGCCTGCCTAATACTACAAATTATAACCGGATTCTTCCTAGCAATTCACTACACAGCCAACATTAACCTAGCCTTCTCATCAGTGATTCACATCACGCGGGACGTGCCTTACGGGTGAATCATACAAAACCTTCACACAATCAGCGCCTCCCTATTCTTCATCTGTATCTACACCCATATCGCACGAGGACTCTACTATGGT------TTATACCTAAATAAAGAAGTTTGACTATCAGGAACAGCCCTCCTGGTTATCCTTATAGCAACAGCCTTCTTCGGATACGTCCTCCCATGAGGACAAATATCATTCTGAGCAGCAACAGTAATCACCAATCTCCTTACTGCAATCCCATACCTAGGAATCACACTAACAACATGACTTTGAGGAGGGTTT------TCTATTAACGACCCAACCCTCACCCGATTTTTTGCCCTGCATTTTATTCTACCATTTATCATCATCTCACTATCCTCGGTACATATCATCCTACTACATAGCGAGGGCTCTAATAACCCTCTCGGCACCAACTCAGATATCGACAAAATCCCATTCCACCCCTACCACTCCTATAAAGATATGCTGATAATCACCTCTATGATTACCCTGTTACTTATCATCCTATCATTCTCACCCAACTTACTCAACGACCCAGAAAATTTCTCCAAAGCTAACCCGCTAGTTACACCACAACATATCAAACCAGAGTGGTATTTCCTATTTGCATACGGCATCCTGCGATCAATCCCAAACAAACTAGGAGGAACACTAGCATTACTTTTATCGGTCCTAATTTTAACAACAGCACCCTTCACCCACACTTCGCACACACGATCTATAATATTCCGCCCACTGTCACAAATTCTATTCTGAACATTAATTGCTACTTTCGTTACTATTACATGAACTGCCTCTAAACCAGTAGAACCACCATTTATTACCATCAGTCAGACAACATCAATTTTCTATTTCTTTTTCTTCATCTTAACCCCTCTACTCGGTTGAACCGAAAATAAAATAATAATGACAAACAAC---------
>Naj_atr486
ATGTCCAACCAACATGTCCTTCTAACATCCAATCTTCTTCCTGTTGGATCCAACATCTCTACCTGATGAAATTTTGGCTCTATACTACTAGCCTGCCTAATACTACAAATTATAACCGGATTCTTCCTAGCAATTCACTACACAGCCAACATTAACCTAGCCTTCTCATCAGTGATTCACATCACGCGGGACGTGCCTTACGGGTGAATCATACAAAACCTTCACACAATCAGCGCCTCCCTATTCTTCATCTGTATCTACACCCATATCGCACGAGGACTCTACTATGGT------TTATACCTAAATAAAGAAGTTTGACTATCAGGAACAGCCCTCCTGGTTATCCTTATAGCAACAGCCTTCTTCGGATACGTCCTCCCATGAGGACAAATATCATTCTGAGCAGCAACAGTAATCACCAATCTCCTTACTGCAATCCCATACCTAGGAATCACACTAACAACATGACTTTGAGGAGGATTT------TCTATTAACGACCCAACCCTCACCCGATTTTTTGCCCTACACTTTATTCTACCATTTATCATCATCTCACTATCCTCAGTACATATCATCCTACTACATAACGAGGGCTCTAATAACCCTCTCGGCACCAACTCAGATATCGACAAAATCCCATTCCACCCCTACCACTCCTATAAAGATATGCTGATAATCACCTCTATGATTACCCTGTTACTTATCATCCTATCATTCTCACCCAACTTACTCAACGACCCAGAAAATTTCTCCAAAGCTAACCCGCTAGTTACACCACAACATATCAAACCAGAGTGATATTTCCTATTTGCATACGGCATCCTGCGATCAATCCCAAACAAACTAGGAGGAACACTAGCATTACTTTTATCGGTCCTAATCCTAACAACAGCACCCTTCACCCACACTTCGTACACACGATCTATAATATTCCGCCCACTGTCACAAATTCTATTCTGAACATTAATTGCTACTTTCGTTACTATTACATGAACTGCCTCTAAACCAGTAGAACCACCATTTATTACCATCAGTCAGACAACATCAATTTTCTATTTCTCTTTCTTCATCTTAACCCCTCTACTCGGTTGAACCGAAAATAAAATAATAATGACAAACAAC---------
>Naj_atr487
ATGTCCAACCAACATGTCCTTCTAACATCCAATCTTCTTCCTGTTGGATCTAACATCTCTACCTGATGAAATTTTGGCTCTATACTACTAGCCTGCCTAATACTACAAATTATAACCGGATTCTTCCTAGCAATTCACTACACAGCCAACATTAACCTAGCCTTCTCATCAGTGATTCACATCACGCGGGACGTGCCTTACGGGTGAATCATACAAAACCTTCACACAATCAGCGCCTCCCTATTCTTCATCTGTATCTACACCCATATCGCACGAGGACTCTACTATGGT------TTATACCTAAATAAAGAAGTTTGACTATCAGGAACAGCCCTCCTGGTTATCCTTATAGCAACAGCCTTCTTCGGATACGTCCTCCCATGAGGACAAATATCATTCTGAGCAGCAACAGTAATCACCAATCTCCTTACTGCAATCCCATACCTAGGAATCACACTAACAACATGACTTTGAGGAGGGTTT------TCTATTAACGACCCAACCCTCACCCGATTTTTTGCCCTGCATTTTATTCTACCATTTATCATCATCTCACTATCCTCGGTACATATCATCCTACTACATAGCGAGGGCTCTAATAACCCTCTCGGCACCAACTCAGATATCGACAAAATCCCATTCCACCCCTACCACTCCTATAAAGATATGCTGATAATCACCTCTATGATTACCCTGTTACTTATCATCCTATCATTCTCACCCAACTTACTCAACGACCCAGAAAATTTCTCCAAAGCTAACCCGCTAGTTACACCACAACATATCAAACCAGAGTGATATTTCCTATTTGCATACGGCATCCTGCGATCAATCCCAAACAAACTAGGAGGAACACTAGCATTACTTTTATCGGTCCTAATCTTAACAACAGCACCCTTCACCCACACTTCGCACACACGATCTATAATATTCCGCCCACTGTCACAAATTCTATTCTGAACATTAATTGCTACTTTCGTTACTATTACATGAACTGCCTCTAAACCAGTAGAACCACCATTTATTACCATCAGTCAGACAACATCAATTTTCTATTTCTCTTTCTTCATCTTAACCCCTCTACTCGGTTGAACCGAAAATAAAATAATAATGACAAACAAC---------
>Naj_atr488
ATGTCCAACCAACATGCCCTTCTAACATCCAATCTTCTTCCTGTTGGATCCAACATCTCTACCTGATGAAACTTTGGCTCTATACTACTAGCTTGCCTAATACTACAAATTATAACCGGATTCTTCCTAGCAATTCACTACACAGCCAATATCAACCTGGCCTTCTCATCAGTAATTCACATCACACGGGACGTGCCTTACGGGTGAATCATACAAAACCTTCACACAATCAGCGCATCCCTATTCTTTATCTGCATTTACACCCATATCGCACGAGGACTCTACTATGGT------TTATACCTAAATAAAGAAGTTTGACTATCAGGAACAGCCCTGCTGGTTATCCTTATAGCAACAGCCTTCTTCGGATACGTCCTCCCATGAGGACAAATATCATTCTGAGCAGCAACAGTAATCACCAATCTCCTTACTGCAATCCCATACCTAGGAATCACACTAACAACATGACTTTGAGGGGGATTC------TCTATTAACGACCCAACCCTCACCCGATTTTTTGCCCTACACTTTATTCTACCATTTATCATCATCTCACTATCCTCAGTCCATATTATCTTACTACATAACGAGGGCTCTAATAACCCCCTCGGCACCAACTCAGATATCGACAAAATCCCATTCCACCCCTACCACTCCTACAAAGATATACTGATAATCACCTCTACGATCACCCTACTACTTCTTATCCTATCATTCTTACCCAATTTGCTCAACGACCCAGAAAATTTCTCCAAAGCTAACCCGCTAGTTACACCACAGCATATCAAACCAGAGTGATATTTCCTATTTGCATACGGCATCCTACGATCAATCCCAAACAAACTAGGAGGAACACTAGCACTACTTTTATCGGTCATAATCTTAACAACAGCACCTTTCACCCACACTTCGTACACACGATCTATAATATTCCGTCCACTATCACAAATTCTATTCTGAACATTAATCGCTACTTTCGTTACCATTACATGAACCGCCTCTAAACCAGTAGAACCACCATTTATTACTATCAGTCAGACAACGTCAATTTTCTATTTCTCTTTCTTCATCTTAACCCCTCTACTCGGTTGAACCGAGAATAAAATAATAATGACAAACAAC---------
>Naj_atr489
ATGTCCAACCAACATGTCCTTCTAACATCCAATCTTCTTCCTGTTGGATCTAACATCTCTACCTGATGAAATTTTGGCTCTATACTACTAGCCTGCCTAATACTACAAATTATAACCGGATTCTTCCTAGCAATTCACTACACAGCCAACATTAACCTAGCCTTCTCATCAGTGATTCACATCACGCGGGACGTGCCTTACGGGTGAATCATACAAAACCTTCACACAATCAGCGCCTCCCTATTCTTCATCTGTATCTACACTCATATCGCACGAGGACTCTACTATGGT------TTATACCTAAATAAAGAAGTTTGACTATCAGGAACAGCCCTCCTGGTTATCCTTATAGCAACAGCCTTCTTCGGATACGTCCTCCCATGAGGACAAATATCATTCTGAGCAGCAACAGTAATCACCAATCTCCTTACTGCAATCCCATACCTAGGAATCACACTAACAACATGACTTTGAGGAGGGTTT------TCTATTAACGACCCAACCCTCACCCGATTTTTTGCCCTGCATTTTATTCTACCATTTATCATCATCTCACTATCCTCGGTACATATCATCCTACTACATAGCGAGGGCTCTAATAACCCTCTCGGCACCAACTCAGATATCGACAAAATCCCATTCCACCCCTACCACTCCTATAAAGATATGCTGATAATCACCTCTATGATTACCCTGTTACTTATCATCCTATCATTCTCACCCAACTTACTCAACGACCCAGAAAATTTCTCCAAAGCTAACCCGCTAGTTACACCACAACATATCAAACCAGAGTGATATTTCCTATTTGCATACGGCATCCTGCGATCAATCCCAAACAAACTAGGAGGAACACTAGCATTACTTTTATCGGTCCTAATCTTAACAACAGCACCCTTCACCCACACTTCGCACACACGATCTATAATATTCCGCCCACTGTCACAAATTCTATTCTGAACATTAATTGCTACTTTCGTTACTATTACATGAACTGCCTCTAAACCAGTAGAACCACCATTTATTACCATCAGTCAGACAACATCAATTTTCTATTTCTCTTTCTTCATCTTAACCCCTCTACTCGGTTGAACCGAAAATAAAATAATAATGACAAACAAC---------
>Naj_atr490
ATGTCCAACCAACATGTCCTTCTAACATCCAATCTTCTTCCTGTTGGATCCAACATCTCTACCTGATGAAATTTTGGCTCTATACTACTAGCTTGCCTAATACTACAAATTATAACCGGATTCTTCCTAGCAATTCACTACACAGCCAACATTAACCTAGCCTTCTCATCAGTGATTCACATCACGCGGGACGTACCTTACGGGTGAATCATACAAAACCTTCACACAATCAGCGCCTCCCTATTCTTCATCTGTATCTACACCCATATCGCACGAGGACTCTACTATGGT------TTATACCTAAATAAAGAAGTTTGACTATCAGGAACAGCCCTCCTGGTTATCCTTATAGCAACAGCCTTCTTCGGATACGTCCTCCCATGAGGACAAATATCATTCTGAGCAGCAACAGTAATCACCAATCTCCTCACTGCAATCCCATACCTAGGAATTACACTAACAACATGACTTTGAGGGGGGTTT------TCTATTAACGACCCAACCCTCACCCGATTTTTTGCCCTGCATTTTATTCTACCATTTATCATTATCTCATTATCCTCGGTACATATCATCTTACTACATAACGAGGGCTCTAATAACCCCCTCGGCACCAACTCAGATATCGACAAAATCCCATTCCACCCCTACCACTCCTATAAAGATATGCTGATAATCACCTCTATGATTACCCTGTTACTTATCATCCTATCATTCTCACCCAACTTGCTCAACGACCCAGAAAATTTCTCCAAAGCTAACCCGCTAGTTACACCACAACATATCAAACCAGAGTGGTATTTCCTATTTGCATACGGCATCCTGCGATCAATCCCAAACAAACTAGGAGGAACACTAGCATTACTTTTATCGGTCCTAATCTTAACAACAGCACCCTTCACCCACACTTCGTACACACGATCTATAATATTCCGCCCACTGTCACAAATTCTATTCTGAACATTAATTGCTACTTTCGTTACCATTACATGAACTGCCTCTAAACCAGTAGAACCACCATTTATTACCATCAGTCAGACAACATCAATTTTCTATTTCTCTTTCTTCATCTTAACCCCTCTACTCGGCTGAACCGAAAATAAAATAATAATGACAAACAAC---------
>Naj_atr491
ATGTCCAACCAACATGTCCTTCTAACATCCAATCTTCTTCCTGTTGGATCCAACATCTCTACCTGATGAAATTTTGGCTCTATACTACTAGCCTGCCTAATACTACAAATTATAACCGGATTCTTCCTAGCAATTCACTACACAGCCAACATTAACTTAGCCTTCTCATCAGTGATTCACATCACGCGGGACGTGCCTTACGGGTGAATCATACAAAACCTTCACACAATCAGCGCCTCCCTATTCTTCATCTGTATCTACACCCATATCGCACGAGGACTCTACTATGGT------TTATACCTAAATAAAGAAGTTTGACTATCAGGAACAGCCCTCCTGGTTATCCTTATAGCAACAGCCTTCTTCGGATACGTCCTCCCATGAGGACAAATATCATTCTGAGCAGCAACAGTAATCACCAATCTCCTTACTGCAATCCCATACCTAGGAATCACACTAACAACATGACTTTGAGGAGGGTTT------TCTATTAACGACCCAACCCTCACCCGATTTTTTGCCCTGCATTTTATTCTACCATTTATCATCATCTCACTATCCTCAGTACATATCATCCTACTACATAGCGAGGGCTCTAATAACCCTCTCGGCACCAACTCAGATATCGACAAAATCCCATTCCACCCCTACCACTCCTATAAAGATATGCTGATAATCACCTCTATGATTACCCTGTTACTTATCATCCTATCATTCTCACCCAACTTACTCAACGACCCAGAAAATTTCTCCAAAGCTAACCCGCTAGTTACACCACAACATATCAAACCAGAGTGGTATTTCCTATTTGCATACGGCATCCTGCGATCAATCCCAAACAAACTAGGAGGAACACTAGCATTACTTTTATCGGTCCTAATTTTAACAACAGCACCCTTCACCCACACTTCGCACACACGATCTATAATATTCCGCCCACTGTCACAAATTCTATTCTGAACATTAATTGCTACTTTCGTTACTATTACATGAACTGCCTCTAAACCAGTAGAACCACCATTTATTACCATCAGTCAGACAACATCAATTTTCTATTTCTCTTTCTTCATCTTAACCCCTCTACTCGGTTGAACCGAAAATAAAATAATAATGACAAACAAC---------
>Naj_atr492
ATGTCCAACCAACATGTCCTTCTAACATCCAATCTTCTTCCTGTTGGATCCAACATCTCTACCTGATGAAATTTTGGCTCTATACTACTAGCCTGCCTAATACTACAAATTATAACCGGATTCTTCCTAGCAATTCACTACACAGCCAACATTAACCTAGCCTTCTCATCAGTGATTCACATCACACGGGACGTGCCTTACGGGTGAATCATACAAAACCTTCACACAATCAGCGCCTCCCTATTCTTCATCTGTATCTACATCCATATCGCACGAGGACTCTACTATGGT------TTATACCTAAATAAAGAAGTTTGACTATCAGGAACAGCCCTCCTGGTTATCCTTATAGCAACAGCCTTCTTCGGATACGTCCTCCCATGAGGACAAATATCATTCTGAGCAGCAACAGTAATCACCAATCTCCTTACTGCAATCCCATACCTAGGAATCACACTAACAACATGACTTTGAGGAGGGTTT------TCTATTAACGACCCAACCCTCACCCGATTTTTTGCCCTGCATTTTATTCTACCATTTATCATCATCTCACTATCCTCGGTACATATCATCCTACTACATAGCGAGGGCTCTAATAACCCTCTCGGCACCAACTCAGATATCGACAAAATCCCATTCCACCCCTACCACTCCTATAAAGATATGCTGATAATCACCTCTATGATTACCCTGTTACTTATCATCCTATCATTCTCACCCAACTTACTCAACGACCCAGAAAATTTCTCCAAAGCTAACCCGCTAGTTACACCACAACATATCAAACCAGAGTGATATTTCCTATTTGCATACGGCATCCTGCGATCAATCCCAAACAAACTAGGAGGAACACTAGCATTACTTTTATCGGTCCTAATCTTAACAACAGCACCCTTCACCCACACTTCGCACACACGATCTATAATATTCCGCCCACTGTCACAAATTCTATTCTGAACATTAATTGCTACTTTCGTTACTATTACATGAACTGCCTCTAAACCAGTAGAACCACCATTTATTACCATCAGTCAGACAACATCAATTTTCTATTTCTCTTTCTTCATCTTAACCCCTCTACTCGGTTGAACCGAAAATAAAATAATAATGACAAACAAC---------
>Naj_atr493
ATGTCCAACCAACATGTCCTTCTAACATCCAATCTTCTTCCTGTTGGATCCAACATCTCTACCTGATGAAATTTTGGCTCTATACTACTAGCCTGCCTAATACTACAAATTATAACCGGATTCTTCCTAGCAATTCACTACACAGCCAACATTAACCTAGCCTTCTCATCAGTGATTCACATCACACGGGACGTGCCTTACGGGTGAATCATACAAAACCTTCACACAATCAGCGCCTCCCTATTCTTCATCTGTATCTACACCCATATCGCACGAGGACTCTACTATGGT------TTATACCTAAATAAAGAAGTTTGACTATCAGGAACAGCCCTCCTGGTTATCCTTATAGCAACAGCCTTCTTCGGATACGTCCTCCCATGAGGACAAATATCATTCTGAGCAGCAACAGTAATCACCAATCTCCTTACTGCAATCCCATACCTAGGAATCACACTAACAACATGACTTTGAGGAGGGTTT------TCTATTAACGACCCAACCCTCACCCGATTTTTTGCCCTGCATTTTATTCTACCATTTATCATCATCTCACTATCCTCGGTACATATCATCCTACTACATAGCGAGGGCTCTAATAACCCTCTCGGCACCAACTCAGATATCGACAAAATCCCATTCCACCCCTACCACTCCTATAAAGATATGCTGATAATCACCTCTATGATTACCCTGTTACTTATCATCCTATCATTCTCACCCAACTTACTCAACGACCCAGAAAATTTCTCCAAAGCTAACCCGCTAGTTACACCACAACATATCAAACCAGAGTGATATTTCCTATTTGCATACGGCATCCTGCGATCAATCCCAAACAAACTAGGAGGAACACTAGCATTACTTTTATCGGTCCTAATTTTAACAACAGCACCCTTCACCCACACTTCGCACACACGATCTATAATATTCCGCCCACTGTCACAAATTCTATTCTGAACATTAATTGCTACTTTCGTTACTATTACATGAACTGCCTCTAAACCAGTAGAACCACCATTTATTACCATCAGTCAGACAACATCAATTTTCTATTTCTCTTTCTTCATCTTAACCCCTCTACTCGGTTGAACCGAAAATAAAATAATAATGACAAACAAC---------
>Naj_atr494
ATGTCCAACCAACATGTCCTTCTAACATCCAATCTTCTTCCTGTTGGATCCAACATCTCTACCTGATGAAATTTTGGCTCTATACTACTAGCCTGCCTAATACTACAAATTATAACCGGATTCTTCCTAGCAATTCACTACACAGCCAACATTAACCTAGCCTTCTCATCAGTGATTCACATCACGCGGGACGTGCCTTACGGGTGAATCATACAAAACCTTCACACAATCAGCGCCTCCCTATTCTTCATCTGTATCTACACGCATATCGCACGAGGACTCTACTATGGT------TTATACCTAAATAAAGAAGTTTGACTATCAGGAACAGCCCTCCTGGTTATCCTTATAGCAACAGCCTTCTTCGGATACGTCCTCCCATGAGGACAAATATCATTCTGAGCAGCAACAGTAATCACCAATCTCCTTACTGCAATCCCATACCTAGGAATCACACTAACAACATGACTTTGAGGGGGGTTT------TCTATTAACGACCCAACCCTCACCCGATTTTTTGCCCTGCATTTTATTCTACCATTTATCATCATCTCACTATCCTCGGTACATATCATCCTACTACATAGCGAGGGCTCTAATAACCCTCTCGGCACCAACTCAGATATCGACAAAATCCCATTCCACCCCTACCACTCCTATAAAGATATGCTGATAATCACCTCTATGATTACCCTGTTACTTATCATCCTATCATTCTCACCCAACTTACTCAACGACCCAGAAAATTTCTCCAAAGCTAACCCGCTAGTTACACCACAACATATCAAACCAGAGTGATATTTCCTATTTGCATACGGCATCCTGCGATCAATCCCAAACAAACTAGGAGGAACACTAGCATTACTTTTATCGGTCCTAATCTTAACAACAGCACCCTTCACCCACACTTCGCACACACGATCTATAATATTCCGCCCACTGTCACAAATTCTATTCTGAACATTAATTGCTACTTTCGTTACTATTACATGAACTGCCTCTAAACCAGTAGAACCACCATTTATTACCATCAGTCAGACAACATCAATTTTCTATTTCTCTTTCTTCATCTTAACCCCTCTACTCGGTTGAACCGAAAATAAAATAATAATGACAAACAAC---------
>Naj_atr495
ATGTCCAACCAACATGTCCTTCTAACATCCAATCTTCTTCCTGTTGGATCCAACATCTCTACCTGATGAAATTTTGGCTCTATACTACTAGCCTGCCTAATACTACAAATTATAACCGGATTCTTCCTAGCAATTCACTACACAGCCAACATTAACCTAGCCTTCTCATCAGTGATTCACATCACGCGGGACGTGCCTTACGGGTGAATCATACAAAACCTTCACACAATCAGCGCCTCCCTATTCTTCATCTGTATCTACACGCATATCGCACGAGGACTCTACTATGGT------TTATACCTAAATAAAGAAGTTTGACTATCAGGAACAGCCCTCCTGGTTATCCTTATAGCAACAGCCTTCTTCGGATACGTCCTCCCATGAGGACAAATATCATTCTGAGCAGCAACAGTAATCACCAATCTCCTTACTGCAATCCCATACCTAGGAATCACACTAACAACATGACTTTGAGGAGGGTTT------TCTATTAACGACCCAACCCTCACCCGATTTTTTGCCCTGCATTTTATTCTACCATTTATCATCATCTCACTATCCTCGGTACATATCATCCTACTACATAGCGAGGGCTCTAATAACCCTCTCGGCACCAACTCAGATATCGACAAAATCCCATTCCACCCCTACCACTCCTATAAAGATATGCTGATAATCACCTCTATGATTACCCTGTTACTTATCATCCTATCATTCTCACCCAACTTACTCAACGACCCAGAAAATTTCTCCAAAGCTAACCCGCTAGTTACACCACAACATATCAAACCAGAGTGATATTTCCTATTTGCATACGGCATCCTGCGATCAATCCCAAACAAACTAGGAGGAACACTAGCATTACTTTTATCGGTCCTAATCTTAACAACAGCACCCTTCACCCACACTTCGCACACACGATCTATAATATTCCGCCCACTGTCACAAATTCTATTCTGAACATTAATTGCTACTTTCGTTACTATTACATGAACTGCCTCTAAACCAGTAGAACCACCATTTATTACCATCAGTCAGACAACATCAATTTTCTATTTCTCTTTCTTCATCTTAACCCCTCTACTCGGTTGAACCGAAAATAAAATAATAATGACAAACAAC---------
>Naj_atr496
ATGTCCAACCAACATGTCCTTCTAACATCCAATCTTCTTCCTGTTGGATCCAACATCTCTACCTGATGAAATTTTGGCTCTATACTACTAGCCTGCCTAATACTACAAATTATAACCGGATTCTTCCTAGCAATTCACTACACAGCCAACATTAACCTAGCCTTCTCATCAGTGATTCACATCACGCGGGATGTGCCTTACGGGTGAATCATACAAAACCTTCACACAATCAGCGCCTCCCTATTCTTCATCTGTATCTACACCCATATCGCACGAGGACTCTACTATGGT------TTATACCTAAATAAAGAAGTTTGACTATCAGGAACAGCCCTCCTGGTTATCCTTATAGCAACAGCCTTCTTCGGATACGTCCTCCCATGAGGACAAATATCATTCTGAGCAGCAACAGTAATCACCAATCTCCTTACTGCAATCCCATACCTAGGAATCACACTAACAACATGACTTTGAGGAGGGTTT------TCTATTAACGACCCAACCCTCACCCGATTTTTTGCCCTGCATTTTATTCTACCATTTATCATCATCTCACTATCCTCGGTACATATCATCCTACTACATAGCGAGGGCTCTAATAACCCTCTCGGCACCAACTCAGATATCGACAAAATCCCATTCCACCCCTACCACTCCTATAAAGATATGCTGATAATCACCTCTATGATTACCCTGTTACTTATCATCCTATCATTCTCACCCAACTTACTCAACGACCCAGAAAATTTCTCCAAAGCTAACCCGCTAGTTACACCACAACATATCAAACCAGAGTGATATTTCCTATTTGCATACGGCATCCTGCGATCAATCCCAAACAAACTAGGAGGAACACTAGCATTACTTTTATCGGTCCTAATCTTAACAACAGCACCCTTCACCCACACTTCGCACACACGATCTATAATATTCCGCCCACTGTCACAAATTCTATTCTGAACATTAATTGCTACTTTCGTTACTATTACATGAACTGCCTCTAAACCAGTAGAACCACCATTTATTACCATCAGTCAGACAACATCAATTTTCTATTTCTCTTTCTTCATCTTAACCCCTCTACTCGGTTGAACCGAAAATAAAATAATAATGACAAACAAC---------
>Naj_atr497
ATGTCCAACCAACATGTCCTTCTAACATCCAATCTTCTTCCTGTTGGATCCAACATCTCTACCTGATGAAATTTTGGCTCTATACTACTAGCCTGCCTAATACTACAAATTATAACCGGATTCTTCCTAGCAATTCACTACACAGCCAACATTAACCTAGCCTTCTCATCAGTGATTCACATCACGCGGGACGTGCCTTACGGGTGAATCATACAAAACCTTCACACAATCAGCGCCTCCCTATTCTTCATCTGTATCTACACCCATATCGCACGAGGACTCTACTATGGT------TTATACCTAAATAAAGAAGTTTGACTATCAGGAACAGCCCTCCTGGTTATCCTTATAGCAACAGCCTTCTTCGGATACGTCCTCCCATGAGGACAAATATCATTCTGAGCAGCAACAGTAATCACCAATCTCCTTACTGCAATCCCATACCTAGGAATCACACTAACAACATGACTTTGAGGAGGGTTT------TCTATTAACGACCCAACCCTCACCCGATTTTTTGCCCTGCATTTTATTCTACCATTTATCATCATCTCACTATCCTCGGTACATATCATCCTACTACATAGCGAGGGCTCTAATAACCCTCTCGGCACCAACTCAGATATCGACAAAATCCCATTCCACCCCTACCACTCCTATAAAGATATGCTGATAATCACCTCTATGATTACCCTGTTACTTATCATCCTATCATTCTCACCCAACTTACTAAACGACCCAGAAAATTTCTCCAAAGCTAACCCGCTAGTTACACCACAACATATCAAACCAGAGTGATATTTCCTATTTGCATACGGCATCCTGCGATCAATCCCAAACAAACTAGGAGGAACACTAGCATTACTTTTATCGGTCCTAATCTTAACAACAGCACCCTTCACCCACACTTCGCACACACGATCTATAATATTCCGCCCACTGTCACAAATTCTATTCTGAACATTAATTGCTACTTTCGTTACTATTACATGAACTGCCTCTAAACCAGTAGAACCACCATTTATTACCATCAGTCAGACAACATCAATTTTCTATTTCTCTTTCTTCATCTTAACCCCTCTACTCGGTTGAACCGAAAATAAAATAATAATGACAAACAAC---------
>Naj_atr498
ATGTCCAACCAACATGTCCTTCTAACATCCAATCTTCTTCCTGTTGGATCCAACATCTCTACCTGATGAAATTTTGGCTCTATACTACTAGCCTGCCTAATACTACAAATTATAACCGGATTCTTCCTAGCAATTCACTACACAGCCAACATTAACCTAGCCTTCTCATCAGTGATTCACATCACGCGGGACGTGCCTTACGGGTGAATCATACAAAACCTTCACACAATCAGCGCCTCCCTATTCTTCATCTGTATCTACACCCATATCGCACGAGGACTCTACTATGGT------TTATACCTAAATAAAGAAGTTTGACTATCAGGAACAGCCCTCCTGGTTATCCTTATAGCAACAGCCTTCTTCGGATACGTCCTCCCATGAGGACAAATATCATTCTGAGCAGCAACAGTAATCACCAATCTCCTTACTGCAATCCCATACCTAGGAATCACACTAACAACATGACTTTGAGGAGGGTTT------TCTATTAACGACCCAACCCTCACCCGATTTTTTGCCCTACACTTTATTCTACCATTTATCATCATCTCACTATCCTCAGTACATATCATCCTACTACATAACGAGGGCTCTAATAACCCTCTCGGCACCAACTCAGATATCGACAAAATCCCATTCCACCCCTACCACTCCTATAAAGATATGCTGATAATCACCTCTATGATTACCCTGTTACTTATCATCCTATCATTCTCACCCAACTTACTCAACGACCCAGAAAATTTCTCCAAAGCTAACCCGCTAGTTACACCACAACATATCAAACCAGAGTGATATTTCCTATTTGCATACGGCATCCTGCGATCAATCCCAAACAAACTAGGAGGAACACTAGCATTACTTTTATCGGTCCTAATCCTAACAACAGCACCCTTCACCCACACTTCGTACACACGATCTATAATATTCCGCCCACTGTCACAAATTCTATTCTGAACATTAATTGCTACTTTCGTTACTATTACATGAACTGCCTCTAAACCAGTAGAACCACCATTTATTACCATCAGTCAGACAACATCAATTTTCTATTTCTCTTTCTTCATCTTAACCCCTCTACTCGGTTGAACCGAAAATAAAATAATAATGACAAACAAC---------
>Naj_atr499
ATGTCCAACCAACATGTCCTTCTAACATCCAATCTTCTTCCTGTTGGATCCAACATCTCTACCTGATGAAATTTTGGCTCTATACTACTAGCCTGCCTAATACTACAAATTATAACCGGATTCTTCCTAGCAATTCACTACACAGCCAACATTAACCTAGCCTTCTCATCAGTGATTCACATCACGCGGGACGTGCCTTACGGGTGAATCATACAAAACCTTCACACAATCAGCGCCTCCCTATTCTTCATCTGTATCTACACCCATATCGCACGAGGACTCTACTATGGT------TTATACCTAAATAAAGAAGTTTGACTATCAGGAACAGCCCTCCTGGTTATCCTTATAGCAACAGCCTTCTTCGGATACGTCCTCCCATGAGGACAAATATCATTCTGAGCAGCAACAGTAATCACCAATCTCCTTACTGCAGTCCCATACCTAGGAATCACACTAACAACATGACTTTGAGGAGGGTTT------TCTATTAACGACCCAACCCTCACCCGATTTTTTGCCCTGCATTTTATTCTACCATTTATCATCATCTCACTATCCTCGGTACATATCATCCTACTACATAGCGAGGGCTCTAATAACCCTCTCGGCACCAACTCAGATATCGACAAAATCCCATTCCACCCCTACCACTCCTATAAAGATATGCTGATAATCACCTCTATGATTACCCTGTTACTTATCATCCTATCATTCTCACCCAACTTACTCAACGACCCAGAAAATTTCTCCAAAGCTAACCCGCTAGTTACACCACAACATATCAAACCAGAGTGATATTTCCTATTTGCATACGGCATCCTACGATCAATCCCAAACAAACTAGGAGGAACACTAGCATTACTTTTATCGGTCCTAATCTTAACAACAGCACCCTTCACCCACACTTCGCACACACGATCTATAATATTCCGCCCACTGTCACAAATTCTATTCTGAACATTAATTGCTACTTTCGTTACTATTACATGAACTGCCTCTAAACCAGTAGAACCACCATTTATTACCATCAGTCAGACAACATCAATTTTCTATTTCTCTTTCTTCATCTTAACCCCTCTACTCGGTTGAACCGAAAATAAAATAATAATGACAAACAAC---------
>Naj_atr500
ATGTCCAACCAACATGTCCTTCTAACATCCAATCTTCTTCCTGTTGGATCCAACATCTCTACCTGATGAAATTTTGGCTCTATACTACTAGCCTGCCTAATACTACAAATTATAACCGGATTCTTCCTAGCAATTCACTACACAGCCAACATTAACCTAGCCTTCTCATCAGTGATTCACATCACGCGGGACGTGCCTTACGGGTGAATCATACAAAACCTTCACACAATCAGCGCCTCCCTATTCTTCATCTGTATCTACACCCATATCGCACGAGGACTCTACTATGGT------TTATACCTAAATAAAGAAGTTTGACTATCAGGAACAGCCCTCCTGGTTATCCTTATAGCAACAGCCTTCTTCGGATACGTCCTCCCATGAGGACAAATATCATTCTGAGCAGCAACAGTAATCACCAATCTCCTTACTGCAATCCCATACCTAGGAATCACACTAACAACATGACTTTGAGGAGGGTTC------TCTATTAACGACCCAACCCTCACCCGATTTTTTGCCCTGCATTTTATTCTACCATTTATCATCATCTCACTATCCTCGGTACATATCATCCTACTACATAGCGAGGGCTCTAATAACCCTCTCGGCACCAACTCAGATATCGACAAAATCCCATTCCACCCCTACCACTCCTATAAAGATATGCTGATAATCACCTCTATGATTACCCTGTTACTTATCATCCTATCATTCTCACCCAACTTACTCAACGACCCAGAAAATTTCTCCAAAGCTAACCCGCTAGTTACACCACAACATATCAAACCAGAGTGATATTTCCTATTTGCATACGGCATCCTGCGATCAATCCCAAACAAACTAGGAGGAACACTAGCATTACTTTTATCGGTCCTAATCTTAACAACAGCACCCTTCACCCACACTTCGCACACACGATCTATAATATTCCGCCCACTGTCACAAATTCTATTCTGAACATTAATTGCTACTTTCGTTACTATTACATGAACTGCCTCTAAACCAGTAGAACCACCATTTATTACCATCAGTCAGACAACATCAATTTTCTATTTCTCTTTCTTCATCTTAACCCCTCTACTCGGTTGAACCGAAAATAAAATAATAATGACAAACAAC---------
>Naj_atr501
ATGTCCAACCAACATGTCCTTCTAACATCCAATCTTCTTCCTGTTGGATCCAACATCTCTACCTGATGAAATTTTGGCTCTATACTACTAGCCTGCCTAATACTACAAATTATAACCGGATTCTTCCTAGCAATTCACTACACAGCCAACATTAACCTAGCCTTCTCATCAGTGATTCACATCACGCGGGACGTGCCTTACGGGTGAATCATACAAAACCTTCACACAATCAGCGCCTCCCTATTCTTCATCTGTATCTACACCCATATCGCACGAGGACTCTACTATGGT------TTATACCTAAATAAAGAAGTTTGACTATCAGGAACAGCCCTCCTGGTTATCCTTATAGCAACAGCCTTCTTCGGATACGTCCTCCCATGAGGACAAATATCATTCTGAGCAGCAACAGTAATCACCAATCTCCTTACTGCAATCCCATACCTAGGAATCACACTAACAACATGACTTTGAGGAGGGTTT------TCTATTAACGACCCAACCCTCACCCGATTTTTTGCCCTGCATTTTATTCTACCATTTATCATCATCTCACTATCCTCGGTACATATCATCCTACTACATAGCGAGGGCTCTAATAACCCTCTCGGCACCAACTCAGATATCGACAAAATCCCATTCCACCCCTACCACTCCTATAAAGATATGCTGATAATCACCTCTATGATTACCCTGTTACTTATCATCCTATCATTCTCACCCAACTTACTCAACGACCCAGAAAATTTCTCCAAAGCTAACCCGCTAGTTACACCACAACATATCAAACCAGAGTGATATTTCCTATTTGCATACGGCATCCTACGATCAATCCCAAACAAACTAGGAGGAACACTAGCATTACTTTTATCGGTCCTAATCTTAACAACAGCACCCTTCACCCACACTTCGCACACACGATCTATAATATTCCGCCCACTGTCACAAATTCTATTCTGAACATTAATTGCTACTTTCGTTACTATTACATGAACTGCCTCTAAACCAGTAGAACCACCATTTATTACCATCAGTCAGACAACATCAATTTTCTATTTCTCTTTCTTCATCTTAACCCCTCTACTCGGTTGAACCGAAAATAAAATAATAATGACAAACAAC---------
>Naj_atr502
ATGTCCAACCAACATGTCCTTCTAACATCCAATCTTCTTCCTGTTGGATCCAACATCTCTACCTGATGAAATTTTGGCTCTATACTACTAGCCTGCCTAATACTACAAATTATAACCGGATTCTTCCTAGCAATTCACTACACAGCCAACATTAACCTAGCCTTCTCATCAGTGATTCACATCACGCGGGACGTGCCTTACGGGTGAATCATACAAAACCTTCACACAATCAGCGCCTCCCTATTCTTCATCTGTATCTACACCCATATCGCACGAGGACTCTACTATGGT------TTATACCTAAATAAAGAAGTTTGACTATCAGGAACAGCCCTCCTGGTTATCCTTATAGCAACAGCCTTCTTCGGATACGTCCTCCCATGAGGACAAATATCATTCTGAGCAGCAACAGTAATCACCAATCTCCTTACTGCAATCCCATACCTAGGAATCACACTAACAACATGACTTTGAGGAGGGTTT------TCTATTAACGACCCAACCCTCACCCGATTTTTTGCCCTGCATTTTATTCTACCATTTATCATCATCTCACTATCCTCGGTACATATCATCCTACTACATAGCGAGGGCTCTAATAACCCTCTCGGCACCAACTCAGATATCGACAAAATCCCATTCCACCCCTACCACTCCTATAAAGATATGCTGATAATCACCTCTATGATTACCCTGTTACTTATCATCCTATCATTCTCACCCAACTTACTCAACGACCCAGAAAATTTCTCCAAAGCTAACCCGCTAGTTACACCACAACATATCAAACCAGAGTGATATTTCCTATTTGCATACGGCATCCTGCGATCAATCCCAAACAAACTAGGAGGAACACTAGCATTACTTTTATCGGTCCTAATCTTAACAACAGCACCCTTCACCCACACTTCGCACACACGATCTATAATATTCCGCCCACTGTCACAAATTCTATTCTGAACATTAATTGCTACTTTCGTTACTATTACATGAACTGCCTCTAAACCAGTAGAACCACCATTTATTACCATCAGTCAGACAACATCAATTTTCTATTTCTCTTTCTTCATCTTAACCCCTCTACTCGGTTGAACCGAAAATAAAATAATAATGACAAACAAC---------
>Naj_atr503
ATGTCCAACCAACATGTCCTTCTAACATCCAATCTTCTTCCTGTTGGATCCAACATCTCTACCTGATGAAATTTTGGCTCTATACTACTAGCCTGCCTAATACTACAAATTATAACCGGATTCTTCCTAGCAATTCACTACACAGCCAACATTAACCTAGCCTTCTCATCAGTGATTCACATCACGCGGGACGTGCCTTACGGGTGAATCATACAAAACCTTCACACAATCAGCGCCTCCCTATTCTTCATCTGTATCTACACCCATATCGCACGAGGACTCTACTATGGT------TTATACCTAAATAAAGAAGTTTGACTATCAGGAACAGCCCTCCTGGTTATCCTTATAGCAACAGCCTTCTTCGGATACGTCCTCCCATGAGGACAAATATCATTCTGAGCAGCAACAGTAATCACCAATCTCCTTACTGCAATCCCATACCTAGGAATCACACTAACAACATGACTTTGAGGAGGGTTT------TCTATTAACGACCCAACCCTCACCCGATTTTTTGCCCTGCATTTTATTCTACCATTTATCATCATCTCACTATCCTCGGTACATATCATCCTACTACATAGCGAGGGCTCTAATAACCCTCTCGGCACCAACTCAGATATCGACAAAATCCCATTCCACCCCTACCACTCCTATAAAGATATGCTGATAATCACCTCTATGATTACCCTGTTACTTATCATCCTATCATTCTCACCCAACTTACTCAACGACCCAGAAAATTTCTCCAAAGCTAACCCGCTAGTTACACCACAACATATCAAACCAGAGTGATATTTCCTATTTGCATACGGCATCCTGCGATCAATCCCAAACAAACTAGGAGGAACACTAGCATTACTTTTATCGGTCCTAATCTTAACAACAGCACCCTTCACCCATACTTCGCACACACGATCTATAATATTCCGCCCACTGTCACAAATTCTATTCTGAACATTAATTGCTACTTTCGTTACTATTACATGAACTGCCTCTAAACCAGTAGAACCACCATTTATTACCATCAGTCAGACAACATCAATTTTCTATTTCTCTTTCTTCATCTTAACCCCTCTACTCGGTTGAACCGAAAATAAAATAATAATGACAAACAAC---------
>Naj_atr504
ATGTCCAACCAACATGTCCTTCTAACATCCAATCTTCTTCCTGTTGGATCCAACATCTCTACCTGATGAAATTTTGGCTCTATACTACTAGCCTGCCTAATACTACAAATTATAACCGGATTCTTCCTAGCAATTCACTACACAGCCAACATTAACCTAGCCTTCTCATCAGTGATTCACATCACGCGGGACGTGCCTTACGGGTGAATCATACAAAACCTTCACACAATCAGCGCCTCCCTATTCTTCATCTGTATCTACACCCATATCGCACGAGGACTCTACTATGGT------TTATACCTAAATAAAGAAGTTTGACTATCAGGAACAGCCCTCCTGGTTATCCTTATAGCAACAGCCTTCTTCGGATACGTCCTCCCATGAGGACAAATATCATTCTGAGCAGCAACAGTAATCACCAATCTCCTTACTGCAATCCCATACCTAGGAATCACACTAACAACATGACTTTGAGGAGGGTTT------TCTATTAACGACCCAACCCTCACCCGATTTTTTGCCCTGCATTTTATTCTACCATTTATCATCATCTCACTATCCTCGGTACATATCATCCTACTACATAGCGAGGGCTCTAATAACCCTCTCGGCACCAACTCAGATATCGACAAAATCCCATTCCACCCCTACCACTCCTATAAAGATATGCTGATAATCACCTCTATGATTACCCTGTTACTTATCATCCTATCATTCTCACCCAACTTACTCAACGACCCAGAAAATTTCTCCAAAGCTAACCCGCTAGTTACACCACAACATATCAAACCAGAGTGGTATTTCCTATTTGCATACGGCATCCTGCGATCAATCCCAAACAAACTAGGAGGAACACTAGCATTACTTTTATCGGTCCTAATTTTAACAACAGCACCCTTCACCCACACTTCGCACACACGATCTATAATATTCCGCCCACTGTCACAAATTCTATTCTGAACATTAATTGCTACTTTCGTTACTATTACATGAACTGCCTCTAAACCAGTAGAACCACCATTTATTACCATCAGTCAGACAACATCAATTTTCTATTTCTCTTTCTTCATCTTAACCCCTCTACTCGGTTGAACCGAAAATAAAATAATAATGACAAACAAC---------
>Naj_atr505
ATGTCCAACCAACATGTCCTTCTAACATCCAATCTTCTTCCTGTTGGATCCAACATCTCTACCTGATGAAATTTTGGCTCTATACTACTAGCTTGCCTAATACTACAAATTATAACCGGATTCTTCCTAGCAATTCACTACACAGCCAACATTAACCTAGCCTTCTCATCAGTGATTCACATCACGCGGGACGTACCTTACGGGTGAATCATACAAAACCTTCACACAATCAGCGCCTCCCTATTCTTCATCTGTATCTACACCCATATCGCACGAGGACTCTACTATGGT------TTATACCTAAATAAAGAAGTTTGACTATCAGGAACAGCCCTCCTGGTTATCCTTATAGCAACAGCCTTCTTCGGATACGTCCTCCCATGAGGACAAATATCATTCTGAGCAGCAACAGTAATCACCAATCTCCTCACTGCAATCCCATACCTAGGAATCACACTAACAACATGACTTTGAGGGGGGTTT------TCTATTAACGACCCAACCCTCACCCGATTTTTTGCCCTGCATTTTATTCTACCATTTATCATTATCTCACTATCCTCGGTACATATCATCTTACTACATAACGAGGGCTCTAATAACCCCCTCGGCACCAACTCAGATATCGACAAAATCCCATTCCACCCCTACCACTCCTATAAAGATATGCTGATAATCACCTCTATGATTACCCTGTTACTTATCATCCTATCATTCTCACCCAACTTGCTCAACGACCCAGAAAATTTCTCCAAAGCTAACCCGCTAGTTACACCACAACATATCAAACCAGAGTGATATTTCCTATTTGCATACGGCATCCTGCGATCAATCCCAAACAAACTAGGAGGAACACTAGCATTACTTTTATCGGTCCTAATCTTAACAACAGCACCCTTCACCCACACTTCGTACACACGATCTATAATATTCCGCCCACTGTCACAAATTCTATTCTGAACATTAATTGCTACTTTCGTTACCATTACATGAACTGCCTCTAAACCAGTAGAACCACCATTTATTACCATCAGTCAGACAACATCAATTTTCTATTTCTCTTTCTTCATCTTAACCCCTCTACTCGGCTGAACCGAAAATAAAATAATAATGACAAACAAC---------
>Naj_atr506
ATGTCCAACCAACATGTCCTTCTAACATCCAATCTTCTTCCTGTTGGATCCAACATCTCTACCTGATGAAATTTTGGCTCTATACTACTAGCCTGCCTAATACTACAAATTATAACCGGATTCTTCCTAGCAATTCACTACACAGCCAACATTAACCTAGCCTTCTCATCAGTGATTCACATCACGCGGGACGTGCCTTACGGGTGAATCATACAAAACCTTCACACAATCAGCGCCTCCCTATTCTTCATCTGTATCTACACCCATATCGCACGAGGACTCTACTATGGT------TTATACCTAAATAAAGAAGTTTGACTATCAGGAACAGCCCTCCTGGTTATCCTTATAGCAACAGCCTTCTTCGGATACGTCCTCCCATGAGGACAAATATCATTCTGAGCAGCAACAGTAATCACCAATCTCCTTACTGCAATCCCATACCTAGGAATCACACTAACAACATGACTTTGAGGAGGGTTT------TCTATTAACGACCCAACCCTCACCCGATTTTTTGCCCTGCATTTTATTCTACCATTTATCATCATCTCACTATCCTCGGTACATATCATCCTACTACATAGCGAGGGCTCTAATAACCCTCTCGGCACCAACTCAGATATCGACAAAATCCCATTCCACCCCTACCACTCCTATAAAGATATGCTGATAATCACCTCTATGATTACCCTGTTACTTATCATCCTATCATTCTCACCCAACTTACTCAACGACCCAGAAAATTTCTCCAAAGCTAACCCGCTAGTTACACCACAACATATCAAACCAGAGTGGTATTTCCTATTTGCATACGGCATCCTGCGATCAATCCCAAACAAACTAGGAGGAACACTAGCATTACTTTTATCGGTCCTAATTTTAACAACAGCACCCTTCACCCACACTTCGCACACACGATCTATAATATTCCGCCCACTGTCACAAATTCTATTCTGAACATTAATTGCTACTTTCGTTACCATTACATGAACTGCCTCTAAACCAGTAGAACCACCATTTATTACCATCAGTCAGACAACATCAATTTTCTATTTCTCTTTCTTCATCTTAACCCCTCTACTCGGTTGAACCGAAAATAAAATAATAATGACAAACAAC---------
>Naj_atr507
ATGTCCAACCAACATGTCCTTCTAACATCCAATCTTCTTCCTGTTGGATCCAACATCTCTACCTGATGAAATTTTGGCTCTATACTACTAGCTTGCCTAATACTACAAATTATAACCGGATTCTTCCTAGCAATTCACTACACAGCCAACATTAACCTAGCCTTCTCATCAGTGATTCACATCACGCGGGACGTACCTTACGGGTGAATCATACAAAACCTTCACACAATCAGCGCCTCCCTATTCTTCATCTGTATCTACACCCATATCGCACGAGGACTCTACTATGGT------TTATACCTAAATAAAGAAGTTTGACTATCAGGAACAGCCCTCCTGGTTATCCTTATAGCAACAGCCTTCTTCGGATACGTCCTCCCATGAGGACAAATATCATTCTGAGCAGCAACAGTAATCACCAATCTCCTCACTGCAATCCCATACCTAGGAATCACACTAACAACATGACTTTGAGGGGGGTTT------TCTATTAACGACCCAACCCTCACCCGATTTTTTGCCCTGCATTTTATTCTACCATTTATCATTATCTCACTATCCTCGGTACATATCATCTTACTACATAACGAGGGCTCTAATAACCCCCTCGGCACCAACTCAGATATCGACAAAATCCCATTCCACCCCTACCACTCCTATAAAGATATGCTGATAATCACCTCTATGATTACCCTGTTACTTATCATCCTATCATTCTCACCCAACTTGCTCAACGACCCAGAAAATTTCTCCAAAGCTAACCCGCTAGTTACACCACAACATATCAAACCAGAGTGATATTTCCTATTTGCATACGGCATCCTGCGATCAATCCCAAACAAACTAGGAGGAACACTAGCATTACTTTTATCGGTCCTAATCTTAACAACAGCACCCTTCACCCACACTTCGTACACACGATCTATAATATTCCGCCCACTGTCACAAATTCTATTCTGAACATTAATTGCTACTTTCGTTACCATTACATGAACTGCCTCTAAACCAGTAGAATCACCATTTATTACCATCAGTCAGACAACATCAATTTTCTATTTCTCTTTCTTCATCTTAACCCCTCTACTCGGCTGAACCGAAAATAAAATAATAATGACAAACAAC---------
>Naj_atr508
ATGTCCAACCAACATGTCCTTCTAACATCCAATCTTCTTCCTGTTGGATCCAACATCTCTACCTGATGAAATTTTGGCTCTATACTACTAGCCTGCCTAATACTACAAATTATAACCGGATTCTTCCTAGCAATTCACTACACAGCCAACATTAACCTAGCCTTCTCATCAGTGATTCACATCACGCGGGACGTGCCTTACGGGTGAATCATACAAAACCTTCACACAATCAGCGCCTCCCTATTCTTCATCTGTATCTACACCCATATCGCACGAGGACTCTACTATGGT------TTATACCTAAATAAAGAAGTTTGACTATCAGGAACAGCCCTCCTGGTTATCCTTATAGCAACAGCCTTCTTCGGATACGTCCTCCCATGAGGACAAATATCATTCTGAGCAGCAACAGTAATCACCAATCTCCTTACTGCAATCCCATACCTAGGAATCACACTAACAACATGACTTTGAGGAGGGTTT------TCTATTAACGACCCAACCCTCACCCGATTTTTTGCCCTACACTTTATTCTACCATTTATCATCATCTCACTATCCTCAGTACATATCATCCTACTACATAACGAGGGCTCTAATAACCCTCTCGGCACCAACTCAGATATCGACAAAATCCCATTCCACCCCTACCACTCCTATAAAGATATGCTGATAATCACCTCTATGATTACCCTGTTACTTATCATCCTATCATTCTCACCCAACTTACTCAACGACCCAGAAAATTTCTCCAAAGCTAACCCGCTAGTTACACCACAACATATCAAACCAGAGTGATATTTCCTATTTGCATACGGCATCCTGCGATCAATCCCAAACAAACTAGGAGGAACACTAGCATTACTTTTATCGGTCCTAATCTTAACAACAGCACCCTTCACCCACACTTCGTACACACGATCTATAATATTCCGCCCACTGTCACAAATTCTATTCTGAACATTAATTGCTACTTTCGTTACTATTACATGAACTGCCTCTAAACCAGTAGAACCACCATTTATTACCATCAGTCAGACAACATCAATTTTCTATTTCTCTTTCTTCATCTTAACCCCTCTACTCGGTTGAACCGAAAATAAAATAATAATGACAAACAAC---------
>Naj_atr509
ATGTCCAACCAACATGTCCTTCTAACATCCAATCTTCTTCCTGTTGGATCCAACATCTCTACCTGATGAAATTTTGGCTCTATACTACTAGCCTGCCTAATACTACAAATTATAACCGGATTCTTCCTAGCAATTCACTACACAGCCAACATTAACCTAGCCTTCTCATCAGTGATTCACATCACGCGGGACGTGCCTTACGGGTGAATCATACAAAACCTTCACACAATCAGCGCCTCCCTATTCTTCATCTGTATCTACACCCATATCGCACGAGGACTCTACTATGGT------TTATACCTAAATAAAGAAGTTTGACTATCAGGAACAGCCCTCCTGGTTATCCTTATAGCAACAGCCTTCTTCGGATACGTCCTCCCATGAGGACAAATATCATTCTGAGCAGCAACAGTAATCACCAATCTCCTTACTGCAATCCCATACCTAGGAATCACACTAACAACATGACTTTGAGGAGGGTTT------TCTATTAACGACCCAACCCTCACCCGATTTTTTGCCCTGCATTTTATTCTACCATTTATCATCATCTCACTATCCTCGGTACATATCATCCTACTACATAGCGAAGGCTCTAATAACCCTCTCGGCACCAACTCAGATATCGACAAAATCCCATTCCACCCCTACCACTCCTATAAAGATATGCTGATAATCACCTCTATGATTACCCTGTTACTTATCATCCTATCATTCTCACCCAACTTACTAAACGACCCAGAAAATTTCTCCAAAGCTAACCCGCTAGTTACACCACAACATATCAAACCAGAGTGATATTTCCTATTTGCATACGGCATCCTGCGATCAATCCCAAACAAACTAGGAGGAACACTAGCATTACTTTTATCGGTCCTAATCTTAACAACAGCACCCTTCACCCACACTTCGCACACACGATCTATAATATTCCGCCCACTGTCACAAATTCTATTCTGAACATTAATTGCTACTTTCGTTACTATTACATGAACTGCCTCTAAACCAGTAGAACCACCATTTATTACCATCAGTCAGACAACATCAATTTTCTATTTCTCTTTCTTCATCTTAACCCCTCTACTCGGTTGAACCGAAAATAAAATAATAATGACAAACAAC---------
>Naj_atr510
ATGTCCAACCAACATGTCCTTCTAACATCCAATCTTCTTCCTGTTGGATCCAACATCTCTACCTGATGAAATTTTGGCTCTATACTACTAGCCTGCCTAATACTACAAATTATAACCGGATTCTTCCTAGCAATTCACTACACAGCCAACATTAACCTAGCCTTCTCATCAGTGATTCACATCACGCGGGACGTGCCTTACGGGTGAATCATACAAAACCTTCACACAATCAGCGCCTCCCTATTCTTCATCTGTATCTACACCCATATCGCACGAGGACTCTACTATGGT------TTATACCTAAATAAAGAAGTTTGACTATCAGGAACAGCCCTCCTGGTTATCCTTATAGCAACAGCCTTCTTCGGATACGTCCTCCCATGAGGACAAATATCATTCTGAGCAGCAACAGTAATCACCAATCTCCTTACTGCAATCCCATACCTAGGAATCACACTAACAACATGACTTTGAGGAGGGTTT------TCTATTAACGACCCAACCCTCACCCGATTTTTTGCCCTGCATTTTATTCTACCATTTATCATCATCTCACTATCCTCGGTACATATCATCCTACTACATAGCGAGGGCTCTAATAACCCTCTCGGCACCAACTCAGATATCGACAAAATCCCATTCCACCCCTACCACTCCTATAAAGATATGCTGATAATCACCTCTATGATTACCCTGTTACTTATCATCCTATCATTCTCACCCAACTTACTCAACGACCCAGAAAATTTCTCCAAAGCTAACCCGCTAGTTACACCACAACATATCAAACCAGAGTGATATTTCCTATTTGCATACAGCATCCTGCGATCAATCCCAAACAAACTAGGAGGAACACTAGCATTACTTTTATCGGTCCTAATCTTAACAACAGCACCCTTCACCCACACTTCACACACACGATCTATAATATTCCGCCCACTGTCACAAATTCTATTCTGAACATTAATTGCTACTTTCGTTACTATTACATGAACTGCCTCTAAACCAGTAGAACCACCATTTATTACCATCAGTCAGACAACATCAATTTTCTATTTCTCTTTCTTCATCTTAACCCCTCTACTCGGTTGAACCGAAAATAAAATAATAATGACAAACAAC---------
>Naj_atr511
ATGTCCAACCAACATGTCCTTCTAACATCCAATCTTCTTCCTGTTGGATCCAACATCTCTACCTGATGAAATTTTGGCTCTATACTGCTAGCTTGCCTAATACTACAAATTATAACCGGATTCTTCCTAGCAATTCACTACACAGCCAACATTAACCTAGCCTTCTCATCAGTGATTCACATCACACGGGACGTACCTTACGGGTGAATCATACAAAACCTTCACACAATCAGCGCCTCCCTATTCTTCATCTGTATCTACACCCATATCGCACGAGGACTCTACTATGGT------TTATACCTAAATAAAGAAGTTTGACTATCAGGAACAGCCCTCCTGGTTATCCTTATAGCAACAGCCTTCTTCGGATACGTCCTCCCATGAGGACAAATATCATTCTGAGCAGCAACAGTAATCACCAATCTTCTTACTGCAATCCCATACCTAGGAATCACACTAACAACATGACTTTGAGGGGGGTTT------TCTATTAACGACCCAACCCTCACCCGATTTTTTGCCCTGCATTTTATTCTACCATTTATCATTATCTCACTATCCTCGGTACATATCATCTTACTACATAACGAGGGCTCTAATAACCCCCTCGGCACCAACTCAGATATCGACAAAATCCCATTCCACCCCTACCACTCCTATAAAGATATGCTGATAATCACCTCTATGATTACCCTGTTACTTATCATCCTATCATTCTCACCCAACTTGCTCAACGACCCAGAAAATTTCTCCAAAGCTAACCCGCTAGTTACACCACAACATATCAAACCAGAGTGGTATTTCCTATTTGCATACGGCATCCTGCGATCAATCCCAAACAAACTAGGAGGAACACTAGCATTACTTTTATCAATCCTAATCTTAACAACAGCACCATTCACCCACACTTCGTACACACGATCTATAATATTCCGCCCACTGTCACAAATTCTATTCTGAACATTAATTGCTACTTTCGTTACCATTACATGAACTGCCTCTAAACCAGTAGAACCACCATTTATTACCATCAGTCAGACAACATCAATTTTCTATTTCTCTTTCTTCATCTTAACCCCTCTACTCGGCTGAACCGAAAATAAAATAATAATGACAAACAAC---------
>Naj_atr512
ATGTCCAACCAACATGTCCTTCTAACATCCAATCTTCTTCCTGTTGGATCCAACATCTCTACCTGATGAAATTTTGGCTCTATACTACTAGCTTGCCTAATACTACAAATTATAACCGGATTCTTCCTAGCAATTCACTACACAGCCAACATTAACCTAGCCTTCTCATCAGTGATTCACATCACGCGGGACGTACCTTACGGGTGAATCATACAAAACCTTCACACAATCAGCGCCTCCCTATTCTTCATCTGTATCTACACCCATATCGCACGAGGACTCTACTATGGT------TTATACCTAAATAAAGAAGTTTGACTATCAGGAACAGCCCTCCTGGTTATCCTTATAGCAACAGCCTTCTTCGGATACGTCCTCCCATGAGGACAAATATCATTCTGAGCAGCAACAGTAATCACCAATCTCCTCACTGCAATCCCATACCTAGGAATCACACTAACAACGTGGCTTTGAGGGGGGTTT------TCTATTAACGACCCAACCCTCACCCGATTTTTTGCCCTGCATTTTATTCTACCATTTATCATTATCTCACTATCCTCGGTACATATCATCTTACTACATAACGAGGGCTCTAATAACCCCCTCGGCACCAACTCAGATATCGACAAAATCCCATTCCACCCCTACCACTCCTATAAAGATATGCTGATAATCACCTCTATGATTACCCTGTTACTTATCATCCTATCATTCTCACCCAACTTGCTCAACGACCCAGAAAATTTCTCCAAAGCTAACCCGCTAGTTACACCACAACATATCAAACCAGAGTGATATTTCCTATTTGCATACGGCATCCTGCGATCAATCCCAAACAAACTAGGAGGAACACTAGCATTACTCTTATCGGTCCTAATCTTAACAACAGCACCCTTCACCCACACTTCGTACACACGATCTATAATATTCCGCCCACTGTCACAAATTCTATTCTGAACATTAATTGCTACTTTCGTTACCATTACATGAACTGCCTCTAAACCAGTAGAACCACCATTTATTACCATCAGTCAGACAACATCAATTTTCTATTTCTCTTTCTTCATCTTAACCCCTCTACTCGGCTGAACCGAAAATAAAATAATAATGACAAACAAC---------
>Naj_atr513
ATGTCCAACCAACATGTCCTTCTAACATCCAATCTTCTTCCTGTTGGATCCAACATCTCTACCTGATGAAATTTTGGCTCTATACTACTAGCTTGCCTAATACTACAAATTATAACCGGATTCTTCCTAGCAATTCACTACACAGCCAACATTAACCTAGCCTTCTCATCAGTGATTCACATCACGCGGGACGTGCCTTACGGGTGAATCATACAAAACCTTCACACAATCAGCGCCTCCCTATTCTTCATCTGTATCTACACCCATATCGCACGAGGACTCTACTATGGT------TTATACCTAAATAAAGAAGTTTGACTATCAGGAACAGCCCTCCTGGTTATCCTTATAGCAACAGCCTTCTTCGGATACGTCCTCCCATGAGGACAAATATCATTCTGAGCAGCAACAGTAATCACCAATCTCCTTACTGCAATCCCATACCTAGGAATCACACTAACAACATGACTTTGAGGAGGGTTT------TCTATTAACGACCCAACCCTCACCCGATTTTTTGCCCTGCATTTTATTCTACCATTTATCATCATCTCACTATCCTCGGTACATATCATCCTACTACATAGCGAGGGCTCTAATAACCCTCTCGGCACCAACTCAGATATCGACAAAATCCCATTCCACCCCTACCACTCCTATAAAGATATGCTGATAATTACCTCTATGATTACCCTGTTACTTATCATCCTATCATTCTCACCCAACTTACTCAACGACCCAGAAAATTTCTCCAAAGCTAACCCGCTAGTTACACCACAACATATCAAACCAGAGTGATATTTCCTATTTGCATACGGCATCCTGCGATCAATCCCAAACAAACTAGGAGGAACACTAGCATTACTTTTATCGGTCCTAATCTTAACAACAGCACCCTTCACCCACACTTCACACACACGATCTATAATATTCCGCCCACTGTCACAAATTCTATTCTGAACATTAATTGCTACTTTCGTTACTATTACATGAACTGCCTCTAAACCAGTAGAACCACCATTTATTACCATCAGTCAGACAACATCAATTTTCTATTTCTCTTTCTTCATCTTAACCCCTCTACTCGGTTGAACCGAAAATAAAATAATAATGACAAACAAC---------
>Naj_atr514
ATGTCCAACCAACATGTCCTCCTAACATCCAATCTTCTTCCTGTTGGATCCAACATCTCTACCTGATGAAATTTTGGCTCTATACTACTAGCTTGCCTAATACTACAAATTATAACCGGATTCTTCCTAGCAATTCACTACACAGCCAACATTAACCTAGCCTTCTCATCAGTGATTCACATCACGCGGGACGTACCTTACGGGTGAATCATACAAAACCTTCACACAATCAGCGCCTCCCTATTCTTCATCTGTATCTACACCCATATCGCACGAGGACTCTACTATGGT------TTATACCTAAATAAAGAAGTTTGACTATCAGGAACAGCCCTCCTGGTTATCCTTATAGCAACAGCCTTCTTCGGATACGTCCTCCCATGAGGACAAATATCATTCTGAGCAGCAACAGTAATCACCAATCTCCTCACTGCAATCCCATACCTAGGAATCACACTAACAACATGACTTTGAGGGGGGTTT------TCTATTAACGACCCAACCCTCACCCGATTTTTTGCCCTGCATTTTATTCTACCATTTATCATTATCTCACTATCCTCGGTACATATCATCTTACTACATAACGAGGGCTCTAATAACCCCCTCGGCACCAACTCAGATATCGACAAAATCCCATTCCACCCCTACCACTCCTATAAAGATATGCTGATAATCACCTCTATAATTACCCTGTTACTTATCATCCTATCATTCTCACCCAACTTGCTCAACGACCCAGAAAATTTCTCCAAAGCTAACCCGCTAGTTACACCACAACATATCAAACCAGAGTGATATTTCCTATTTGCATACGGCATCCTGCGATCAATCCCAAACAAACTAGGAGGAACACTAGCATTACTTTTATCGGTCCTAATCTTAACAACAGCACCCTTCACCCACACTTCGTACACACGATCTATAATATTCCGCCCACTGTCACAAATTCTATTCTGAACATTAATTGCTACTTTCGTTACCATTACATGAACTGCCTCTAAACCAGTAGAATCACCATTTATTACCATCAGTCAGACAACATCAATTTTCTATTTCTCTTTCTTCATCTTAACCCCTCTACTCGGCTGAACCGAAAATAAAATAATAATGACAAACAAC---------
>Naj_atr515
ATGTCCAACCAACATGTCCTTCTAACATCCAATCTTCTTCCTGTTGGATCCAACATCTCTACCTGATGAAATTTTGGCTCTATACTACTAGCTTGCCTAATACTACAAATTATAACCGGATTCTTCCTAGCAATTCACTACACAGCCAACATTAACCTAGCCTTCTCATCAGTGATTCACATCACGCGGGACGTACCTTACGGGTGAATCATACAAAACCTTCACACAATCAGCGCCTCCCTATTCTTCATCTGTATCTACACCCATATCGCACGAGGACTCTACTATGGT------TTATACCTAAATAAAGAAGTTTGACTATCAGGAACAGCCCTCCTGGTTATCCTTATAGCAACAGCCTTCTTCGGATACGTCCTCCCATGAGGACAAATATCATTCTGAGCAGCAACAGTAATCACCAATCTCCTCACTGCAATCCCATACCTAGGAATTACACTAACAACATGACTTTGAGGGGGGTTT------TCTATTAACGACCCAACCCTCACCCGATTTTTTGCCCTGCATTTTATTCTACCATTTATCATTATCTCACTATCCTCGGTACATATCATCTTACTACATAACGAGGGCTCTAATAACCCCCTCGGCACCAACTCAGATATCGACAAAATCCCATTCCACCCCTACCACTCCTATAAAGATGTGCTGATAATCACCTCTATGATTACCCTGTTACTTATCATCCTATCATTCTCACCCAACTTGCTCAACGACCCAGAAAATTTCTCCAAAGCTAACCCGCTAGTTACACCACAACATATCAAACCAGAGTGGTATTTCCTATTTGCATACGGCATCCTGCGATCAATCCCAAACAAACTAGGAGGAACACTAGCATTACTTTTATCGGTCCTAATCTTAACAACAGCACCCTTCACCCACACTTCGTACACACGATCTATAATATTCCGCCCACTGTCACAAATTCTATTCTGAACATTAATTGCTACTTTCGTTACCATTACATGAACTGCCTCTAAACCAGTAGAACCACCATTTATTACCATCAGTCAGACAACATCAATTTTCTATTTCTCTTTCTTCATCTTAACCCCTCTACTCGGCTGAACCGAAAATAAAATAATAATGACAAACAAC---------
>Naj_atr516
ATGTCCAACCAACATGTCCTTCTAACATCCAATCTTCTTCCTGTTGGATCCAACATCTCTACCTGATGAAATTTTGGCTCTATACTACTAGCTTGCCTAATACTACAAATTATAACCGGATTCTTCCTAGCAATTCACTACACAGCCAACATTAACCTAGCCTTCTCATCAGTGATTCACATCACGCGGGACGTACCTTACGGGTGAATCATACAAAACCTTCACACAATCAGCGCCTCCCTATTCTTCATCTGTATCTACACCCATATCGCACGAGGACTCTACTATGGT------TTATACCTAAATAAAGAAGTTTGACTATCAGGAACAGCCCTCCTGGTTATCCTTATAGCAACAGCCTTCTTCGGATACGTCCTCCCATGAGGACAAATATCATTCTGAGCAGCAACAGTAATCACCAATCTCCTCACTGCAATCCCATACCTAGGAATCACACTAACAACATGACTTTGAGGGGGGTTT------TCTATTAACGACCCAACCCTCACCCGATTTTTTGCCCTGCATTTTATTCTACCATTTATCATTATCTCACTATCCTCGGTACATATCATCTTACTACATAACGAGGGCTCTAATAACCCCCTCGGCACCAACTCAGATATCGACAAAATCCCATTCCACCCCTACCACTCCTATAAAGATATGCTGATAATCACCTCTATGATTACCCTGTTACTTATCATCCTATCATTCTCACCCAACTTGCTCAACGACCCAGAAAATTTCTCCAAAGCTAACCCGCTAGTTACACCACAACATATCAAACCAGAGTGATATTTCCTATTTGCATACGGCATCCTACGATCAATCCCAAACAAACTAGGAGGAACACTAGCATTACTTTTATCGGTCCTAATCTTAACAACAGCACCCTTCACCCACACTTCGTACACACGATCTATAATATTCCGCCCACTGTCACAAATTCTATTCTGAACATTAATTGCTACTTTCGTTACCATTACATGAACTGCCTCTAAACCAGTAGAACCACCATTTATTACCATCAGTCAGACAACATCAATTTTCTATTTCTCTTTCTTCATCTTAACCCCTCTACTCGGCTGAACCGAAAATAAAATAATAATGACAAACAAC---------
>Naj_atr517
ATGTCCAACCAACATGTCCTTCTAACATCCAATCTTCTTCCTGTTGGATCCAACATCTCTACCTGATGAAATTTTGGCTCTATACTGCTAGCTTGCCTAATACTACAAATTATAACCGGATTCTTCCTAGCAATTCACTACACAGCCAACGTTAACCTAGCCTTCTCATCAGTGATTCACATCACACGGGACGTACCTTACGGGTGAATCATACAAAACCTTCACACAATCAGCGCCTCCCTATTCTTCATCTGTATCTACACCCATATCGCACGAGGACTCTACTATGGT------TTATACCTAAATAAAGAAGTTTGACTATCAGGAACAGCCCTCCTGGTTATCCTTATAGCAACAGCCTTCTTCGGATACGTCCTCCCATGAGGACAAATATCATTCTGAGCAGCAACAGTAATCACCAATCTTCTTACTGCAATCCCATACCTAGGAATCACACTAACAACATGACTTTGAGGGGGGTTT------TCTATTAACGACCCAACCCTCACCCGATTTTTTGCCCTGCATTTTATTCTACCATTTATCATTATCTCACTATCCTCGGTACATATCATCTTACTACATAACGAGGGCTCTAATAACCCCCTCGGCACCAACTCAGATATCGACAAAATCCCATTCCACCCCTACCACTCCTATAAAGATATGCTGATAATCACCTCTATGATTACCCTGTTACTTATCATCCTATCATTCTCACCCAACTTGCTCAACGACCCAGAAAATTTCTCCAAAGCTAACCCGCTAGTTACACCACAACATATCAAACCAGAGTGGTATTTCCTATTTGCATACGGCATCCTGCGATCAATCCCAAACAAACTAGGAGGAACACTAGCATTACTTTTATCAATCCTAATCTTAACAACAGCACCATTCACCCACACTTCGTACACACGATCTATAATATTCCGCCCACTGTCACAAATTCTATTCTGAACATTAGTTGCTACTTTCGTTACCATTACATGAACTGCCTCTAAACCAGTAGAACCACCATTTATTACCATCAGTCAGACAACATCAATTTTCTATTTCTCTTTCTTCATCTTAACCCCTCTACTCGGCTGAACCGAAAATAAAATAATAATGACAAACAAC---------
>Naj_atr534
ATGTCCAACCAACATGTCCTTCTAACATCCAATCTTCTTCCTGTTGGATCCAACATCTCTACCTGATGAAATTTTGGCTCTATACTACTAGCCTGCCTAATACTACAAATTATAACCGGATTCTTCCTAGCAATTCACTACACAGCCAACATTAACCTAGCCTTCTCATCAGTGATTCACATCACGCGGGACGTGCCTTACGGGTGAATCATACAAAACCTTCACACAATCAGCGCCTCCCTATTCTTCATCTGTATCTACACCCATATCGCACGAGGACTCTACTATGGT------TTATACCTAAATAAAGAAGTTTGACTATCAGGAACAGCCCTCCTGGTTATCCTTATAGCAACAGCCTTCTTCGGATACGTCCTCCCATGAGGACAAATATCATTCTGAGCAGCAACAGTAATCACCAATCTCCTTACTGCAATCCCATACCTAGGAATCACACTAACAACATGACTTTGAGGAGGGTTT------TCTATTAACGACCCAACCCTCACCCGATTTTTTGCCCTGCATTTTATTCTACCATTTATCATCATCTCACTATCCTCGGTACATATCATCCTACTACATAGCGAGGGCTCTAATAACCCTCTCGGCACCAACTCAGATATCGACAAAATCCCATTCCACCCCTACCACTCCTATAAAGATATGCTGATAATCACCTCTATGATTACCCTGTTACTTATCATCCTATCATTCTCACCCAACTTACTCAACGACCCAGAAAATTTCTCCAAAGCTAACCCGCTAGTTACACCACAACATATCAAACCAGAGTGATATTTCCTATTTGCATACGGCATCCTGCGATCAATCCCAAACAAACTAGGAGGAACACTAGCATTACTTTTATCGGTCCTAATCTTAACAACAGCACCCTTCACCCACACTTCGCACACACGATCTATAATATTCCGCCCACTGTCACAAATTCTATTCTGAACATTAATTGCTACTTTCGTTACTATTACATGAACTGCCTCTAAACCAGTAGAACCACCATTTATTACCATCAGTCAGACAACATCAATTTTCTATTTCTCTTTCTTCATCTTAACCCCTCTACTCGGTTGAACCGAAAATAAAATAATAATGACAAACAAC---------
>Naj_atr535
ATGTCCAACCAACATGTCCTTCTAACATCCAATCTTCTTCCTGTTGGATCCAACATCTCTACCTGATGAAATTTTGGCTCTATACTACTAGCCTGCCTAATACTACAAATTATAACCGGATTCTTCCTAGCAATTCACTACACAGCCAACATTAACCTAGCCTTCTCATCAGTGATTCACATCACGCGGGACGTGCCTTACGGGTGAATCATACAAAACCTTCACACAATCGGCGCCTCCCTATTCTTCATCTGTATCTACACCCATATCGCACGAGGACTCTACTATGGT------TTATACCTAAATAAAGAAGTTTGACTATCAGGAACAGCCCTCCTGGTTATCCTTATAGCAACAGCCTTCTTCGGATACGTCCTCCCATGAGGACAAATATCATTCTGAGCAGCAACAGTAATCACCAATCTCCTTACTGCAATCCCATACCTAGGAATCACACTAACAACATGACTTTGAGGAGAGTTT------TCTATTAACGACCCAACCCTCACCCGATTTTTTGCCCTGCATTTTATTCTACCATTTATCATCATCTCACTATCCTCGGTACATATCATCCTACTACATAGCGAGGGCTCTAATAACCCTCTCGGCACCAACTCAGATATCGACAAAATCCCATTCCACCCCTACCACTCCTATAAAGATATGCTGATAATCACCTCTATGATTACCCTGTTACTTATCATCCTATCATTCTCACCCAACTTACTCAACGACCCAGAAAATTTCTCCAAAGCTAACCCGCTAGTTACACCACAACATATCAAACCAGAGTGATATTTCCTATTTGCATACGGCATCCTGCGATCAATCCCAAACAAACTAGGAGGAACACTAGCATTACTTTTATCGGTCCTAATCTTAACAACAGCACCCTTCACCCACACTTCGCACGCACGATCTATAATATTCCGCCCACTGTCACAAATTCTATTCTGAACATTAATTGCTACTTTCGTTACTATTACATGAACTGCCTCTAAACCAGTAGAACCACCATTTATTACCATCAGTCAGACAACATCAATTTTCTATTTCTCTTTCTTCATCTTAACCCCTCTACTCGGTTGAACCGAAAATAAAATAATAATGACAAACAAC---------
>Naj_atr6
---------------------------------------------------------------------------------------------------------------------------------------------------------------------------------------ACGCGGGACGTGCCTTACGGGTGAATCATACAAAACCTTCACACAATCAGCGCCTCCCTATTCTTCATCTGTATCTACACCCATATCGCACGAGGACTCTACTATGGT------TTATACCTAAATAAAGAAGTTTGACTATCAGGAACAGCCCTCCTGGTTATCCTTATAGCAACAGCCTTCTTCGGATACGTCCTCCCATGAGGACAAATATCATTCTGAGCAGCAACAGTAATCACCAATCTCCTTACTGCAATCCCATACCTAGGAATCACACTAACAACATGACTTTGAGGAGGGTTT------TCTATTAACGACCCAACCCTCACCCGATTTTTTGCCCTGCATTTTATTCTACCATTTATCATCATCTCACTATCCTCGGTACATATCATCCTACTACATAGCGAGGGCTCTAATAACCCTCTCGGCACCAACTCAGATATCGACAAAATCCCATTCCACCCCTACCACTCCTATAAAGATATGCTGATAATCACCTCTATGATTACCCTGTTACTTATCATCCTATCA---------------------------------------------------------------------------------------------------------------------------------------------------------------------------------------------------------------------------------------------------------------------------------------------------------------------------------------------------------------------------------------------------------------------------------
>Naj_atr7
---------------------------------------------------------------------------------------------------------------------------------------------------------------------------------------ACGCGGGACGTGCCTTACGGGTGAATCATACAAAACCTTCACACAATCAGCGCCTCCCTATTCTTCATCTGTATCTACATCCATATCGCACGAGGACTCTACTATGGT------TTATACCTAAATAAAGAAGTTTGACTATCAGGAACAGCCCTCCTGGTTATCCTTATAGCAACAGCCTTCTTCGGATACGTCCTCCCATGAGGACAAATATCATTCTGAGCAGCAACAGTAATCACCAATCTCCTTACTGCAATCCCATACCTAGGAATCACACTAACAACATGACTTTGAGGAGGGTTT------TCTATTAACGACCCAACCCTCACCCGATTTTTTGCCCTGCATTTTATTCTACCATTTATCATCATCTCACTATCCTCGGTACATATCATCCTACTACATAGCGAGGGCTCTAATAACCCTCTCGGCACCAAC---GATATCGACAAAATCCCATTCCACCCCTACCACTCCTATAAAGATATGCTGATAATCACCTCTATGATTACCCTGTTACTTATCATCCTATCA---------------------------------------------------------------------------------------------------------------------------------------------------------------------------------------------------------------------------------------------------------------------------------------------------------------------------------------------------------------------------------------------------------------------------------
>Naj_cf.nig299
---------------------------------------------------------------------------------------CTAACTTGCCTAATACTACAAACCATAACCGGATTCTTCCTAGCAATTCATTACACAGCCAACATTAACCTGGCCTTCTCATCAGTTGTTCACATCATACGAGATGTGCCTTACGGATGAATTATACAAAACCTTCACGCAATCAGCGCATCTCTATTCTTTATCTGCATCTACATCCATATTGCACGAGGACTCTACTATGGA------CTATTCCTAAACAAAGAAGTCTGACTATCAGGAACAGCCCTGCTAATCACCCTAATAGCAACAGCCTTCTTCGGATACGTCCTTCCATGAGGACAAATATCATTCTGAGCAGCAACAGTAATCACCAACCTACTCACTGCAATTCCACACCTCGGAACTACACTAACAACCTGACTATGAGGGGGATTT------TCTATTAATGACCCAACTCTCACCCGATTCTTTGCTCTTCACTTCATCCTACCATTTATCATTATCTCACTATCTTCTATCCACATTATCCTACTACACAACGAAGGCTCCAATAACCCCCTTGGCACTAACTCAGATATCGACAAAATCCCATTCCACCCATACCACTCCTACAAAGACATATTAATAATTACCACTATAATCACCTTATTATTTATTATTCTATCATTCTCACCTAACCTACTAAACGACCCAGAAAACTTCTCTAAAGCCAACCCAATAATCACACCACAACACATCAAACCAGAGTGATACTTCCTATTTGCATACGGC------------------------------------------------------------------------------------------------------------------------------------------------------------------------------------------------------------------------------------------------------------------------------------------------------------------------
>Naj_cf.nig300
---------------------------------------------------------------------------------------CTAACTTGCCTAATACTACAAACCATAACCGGATTCTTCCTAGCAATTCATTACACAGCCAACATTAACCTGGCCTTCTCATCAGTTGTTCACATCATACGAGATGTGCCTTACGGATGAATTATACAAAACCTTCACGCAATCAGCGCATCTCTATTCTTTATCTGCATCTACATCCATATTGCACGAGGACTCTACTATGGA------CTATTCCTAAACAAAGAAGTCTGACTATCAGGAACAGCCCTGCTAATCACCCTAATAGCAACAGCCTTCTTCGGATACGTCCTTCCATGAGGACAAATATCATTCTGAGCAGCAACAGTAATCACCAACCTACTCACTGCAATTCCACACCTCGGAACTACACTAACAACCTGACTATGAGGAGGATTT------TCTATTAATGACCCAACTCTCACCCGATTCTTTGCTCTTCACTTCATCTTACCATTTATCATTATCTCACTATCTTCTATCCACATTATCCTACTACACAACGAAGGCTCCAATAACCCCCTTGGCACTAACTCAGATATCGACAAAATCCCATTCCACCCATACCACTCCTACAAAGACATATTAATAATTACCACTATAATCACCTTATTATTTATTATTCTATCATTCTCACCTAACCTACTAAACGACCCAGAAAACTTCTCTAAAGCCAACCCAATAATCACACCACAACACATCAAACCAGAGTGATACTTCCTATTTGCATACGGC------------------------------------------------------------------------------------------------------------------------------------------------------------------------------------------------------------------------------------------------------------------------------------------------------------------------
>Naj_cf.nig301
---------------------------------------------------------------------------------------------------------------------------TTCTTCCTAATTCATTACACAGCCAACATTAACCTGGCCTTCTCATCAGTTGTTCACATCATACGAGATGTGCCTTACGGATGAATTATACAAAACCTTCACGCAATCAGCGCATCTCTATTCTTTATCTGCATCTACATCCATATTGCACGAGGACTCTACTATGGA------CTATTCCTAAACAAAGAAGTCTGACTATCAGGAACAGCCCTGCTAATCACCCTAATAGCAACAGCCTTCTTCGGATACGTCCTTCCATGAGGACAAATATCATTCTGAGCAGCAACAGTAATCACCAACCTACTCACTGCAATTCCACACCTCGGAACTACACTAACAACCTGACTATGAGGAGGATTT------TCTATTAATGACCCAACTCTCACCCGATTCTTTGCTCTTCACTTCATCCTACCATTTATCATTATCTCACTATCTTCTATCCACATTATCCTACTACACAACGAAGGCTCCAATAACCCCCTTGGCACTAACTCAGATATCGACAAAATCCCATTCCACCCATACCACTCCTACAAAGACATATTAATAATTACCACTATAATCACCTTATTATTTATTATTCTATCATTCTCACCTAACCTACTAAACGACCCAGAAAACTTCTCTAAAGCCAACCCAATAATCACACCACAACACATCAAACCAGAGTGATACTTCCTATTTGCATACGGC------------------------------------------------------------------------------------------------------------------------------------------------------------------------------------------------------------------------------------------------------------------------------------------------------------------------
>Naj_chr384
---------------------------------------------------------------------------GGCTCCATACTGCTAACTTGCCTAATATTACAAATCTCAACCGGGTTTTTTCTAGCTATCCACTACACAGCTAATATTAACCTAGCCTTCTCATCAGTAATTCATATCACACGAGATGTTCCCTACGGATGAATCATACAAAACCTTCACGCAATCAGCGCATCCATGTTCTTTATCTGCATCTACATCCACATTGCACGGGGCCTTTACTACGGC------CTATACCTAAACAAAGAGGTCTGACTATCAGGAACAGTCCTACTAATTACTCTAATAGCAACAGCCTTCTTTGGGTATGTCCTCCCATGAGGCCAAATATCATTCTGGGCAGCAACAGTAATCACTAACCTCCTTACTGCAATTCCCTACCTAGGGACTACACTAACAACATGACTTTGGGGCGGGTTC------TCTATCAACGACCCAACTCTCACCCGATTTTTCGCCCTACACTTCATCCTGCCATTCGCTATCATAGCGCTATCCTCAATCCATATTATCCTACTACACAACGAGGGCTCCAATAACCCCCTCGGCACCAACTCAGATATTGACAAAATCCCATTCCACCCATACCACTCATACAAAGATATACTAATAATTACTTCTATGATTACCCTACTATTTATCACTCTATCATTCTCACCGGATCTGCTCAATTAC---------------------------------------------------------------------------------------------------------------------------------------------------------------------------------------------------------------------------------------------------------------------------------------------------------------------------------------------------------------------------------------------------------
>Naj_gui_220
---------CAACACACCCTTCTAATATCTAACCTCCTCCCTGTAGGGTCAAATATCTCTACCTGGTGGAACTTCGGCTCTATGCTGCTAACTTGCCTAATATTACAAACCATGACCGGGTTTTTCCTAGCTATCCACTACACAGCTAACATTAACCTGGCCTTCTCATCAGTGGTTCACATCACACGAGACGTGCCCTACGGATGAATCATACAAAACCTTCACGCAATCAGCGCATCCCTATTCTTCATCTGCATCTACATCCACATTGCACGGGGACTCTACTACGGC------CTATACCTAAACAAAGAAGTGTGATTGTCAGGAACAGCCCTGCTAATTACCCTAATAGCAACAGCCTTCTTTGGGTACGTCCTCCCCTGGGGCCAAATATCATTCTGGGCAGCAACAGTAATTACCAACCTCCTTACTGCAATCCCCTACTTAGGGACTACACTGACAACCTGACTTTGAGGCGGATTC------TCTATCAATGACCCAACCCTCACCCGATTTTTTGCCCTACACTTCATCCTACCATTCGTCATCATCTCACTATCCTCAGTTCACATCATTCTACTACACAACGAAGGCTCTAACAACCCGCTCGGCACCAACTCAGACATCGACAAAATCCCATTCCACCCATACCACTCATACAAAGATATACTGATAATCACTTCTATAATCACCCTGTTATTTATCATCATAACATTCTCACCCAACCTG------------------------------------------------------------------------------------------------------------------------------------------------------------------------------------------------------------------------------------------------------------------------------------------------------------------------------------------------------------------------------------------------------------------
>Naj_gui_221
---------CAACACACCCTTCTAATATCTAACCTCCTCCCTGTAGGGTCAAATATCTCTACCTGGTGGAACTTCGGCTCTATGCTGCTAACTTGCCTAATATTACAAACCATGACCGGGTTTTTCCTAGCTATCCACTACACAGCTAACATTAACCTGGCCTTCTCATCAGTGGTTCACATCACACGAGACGTGCCCTACGGATGAATCATACAAAACCTTCACGCAATCAGCGCATCCCTATTCTTCATCTGCATCTACATCCACATTGCACGGGGACTCTACTACGGC------CTATACCTAAACAAAGAAGTGTGATTGTCAGGAACAGCCCTGCTAATTACCCTAATAGCAACAGCCTTCTTTGGGTACGTCCTCCCCTGGGGCCAAATATCATTCTGGGCAGCAACAGTAATTACCAACCTCCTTACTGCAATCCCCTACTTAGGGACTACACTGACAACCTGACTTTGAGGCGGATTC------TCTATCAATGACCCAACCCTCACCCGATTTTTTGCCCTACACTTCATCCTACCATTCGTCATCATCTCACTATCCTCAGTTCACATCATTCTACTACACAACGAAGGCTCTAACAACCCGCTCGGCACCAACTCAGACATCGACAAAATCCCATTCCACCCATACCACTCATACAAAGATATACTGATAATCACTTCTATAATCACCCTGTTATTTATCATCATAACATTCTCACCCAACCTG------------------------------------------------------------------------------------------------------------------------------------------------------------------------------------------------------------------------------------------------------------------------------------------------------------------------------------------------------------------------------------------------------------------
>Naj_gui_222
---------CAACACACCCTTCTAATATCTAACCTCCTCCCTGTAGGGTCAAATATCTCTACCTGGTGGAACTTCGGCTCTATGCTGCTAACTTGCCTAATATTACAAACCATGACCGGGTTTTTCCTAGCTATCCACTACACAGCTAACATTAACCTGGCCTTCTCATCAGTGGTTCACATCACACGAGACGTGCCCTACGGATGAATCATACAAAACCTTCACGCAATCAGCGCATCCCTATTCTTCATCTGCATCTACATCCACATTGCACGGGGACTCTACTACGGC------CTATACCTAAACAAAGAAGTGTGATTGTCAGGAACAGCCCTGCTAATTACCCTAATAGCAACAGCCTTCTTTGGGTACGTCCTCCCCTGGGGCCAAATATCATTCTGGGCAGCAACAGTAATTACCAACCTCCTTACTGCAATCCCCTACTTAGGGACTACACTGACAACCTGACTTTGAGGCGGATTC------TCTATCAATGACCCAACCCTCACCCGATTTTTTGCCCTACACTTCATCCTACCATTCGTCATCATCTCACTATCCTCAGTTCACATCATTCTACTACACAACGAAGGCTCTAACAACCCGCTCGGCACCAACTCAGACATCGACAAAATCCCATTCCACCCATACCACTCATACAAAGATATACTGATAATCACTTCTATAATCACCCTGTTATTTATCATCATAACATTCTCACCCAACCTG------------------------------------------------------------------------------------------------------------------------------------------------------------------------------------------------------------------------------------------------------------------------------------------------------------------------------------------------------------------------------------------------------------------
>Naj_gui_223
---------CAACACACCCTTCTAATATCTAACCTCCTCCCTGTAGGGTCAAATATCTCTACCTGGTGGAACTTCGGCTCTATACTGCTAACTTGCCTAATATTACAAACCATGACCGGGTTTTTCCTAGCTATCCACTACACAGCTAACATTAACCTGGCCTTCTCATCAGTGGTTCACATCACACGAGACGTGCCCTACGGATGAATCATACAAAACCTTCACGCAATCAGCGCATCCCTATTCTTCATCTGCATCTACACCCACATTGCACGGGGACTCTACTACGGC------CTATACCTAAACAAAGGGGTGTGATTGTCAGGAACAGCCCTGCTAATTACCCTAATAGCAACAGCCTTCTTTGGGTACGTCCTCCCCTGGGGCCAAATATCATTCTGGGCAGCAACAGTAATTACCAACCTCCTTACTGCAATCCCCTACTTAGGGACTACACTGACAACCTGACTTTGAGGCGGGTTC------TCTATCAATGACCCAACCCTCACCCGGTTTTTTGCCCTACACTTCATCCTACCATTCGTCATCATCTCACTATCCTCAGTTCACATCATTCTACTACACAACGAAGGCTCTAACAACCCGCTCGGCACCAACTCAGACATCGACAAAATCCCATTCCACCCATACCACTCATACAAAGATATGCTGATAATCACTTCTATAATCACCCTGTTATTTATCATCATAACATTCTCACCCAACCTG------------------------------------------------------------------------------------------------------------------------------------------------------------------------------------------------------------------------------------------------------------------------------------------------------------------------------------------------------------------------------------------------------------------
>Naj_gui_224
---------CAACACACCCTTCTAATATCTAACCTCCTTCCTGTAGGATCAAATATCTCTACCTGGTGGAACTTCGGCTCTATGCTGCTAACTTGCCTAATATTACAAACCATGACCGGGTTTTTCCTAGCTATCCACTACACAGCTAACATTAACCTGGCCTTCTCATCAGTGGTTCACATCACACGAGACGTGCCCTACGGATGAATCATACAAAACCTTCACGCAATCAGCGCATCCCTATTCTTCATCTGCATCTACATCCACATTGCACGGGGACTCTACTACGGC------CTATACCTAAACAAAGAGGTGTGATTGTCAGGAACAGCCCTGCTAATTACCCTAATAGCAACAGCCTTCTTTGGGTACGTCCTCCCCTGGGGCCAAATATCATTCTGGGCAGCAACAGTAATTACCAACCTCCTTACTGCAATCCCCTACTTAGGGACTACACTGACAACCTGACTTTGAGGCGGGTTC------TCTATCAATGACCCAACCCTCACCCGATTTTTTGCCCTACACTTCATCCTACCATTCGTCATCATCTCACTATCCTCAGTTCACATCATTCTACTACACAACGAAGGCTCTAACAACCCGCTCGGCACCAACTCAGACATCGACAAAATCCCATTCCACCCATACCACTCATACAAAGATATACTGATAATCACTTCTATAATCACCCTGTTATTTATCATCATAACATTCTCACCCAACCTG------------------------------------------------------------------------------------------------------------------------------------------------------------------------------------------------------------------------------------------------------------------------------------------------------------------------------------------------------------------------------------------------------------------
>Naj_gui_225
---------CAACACACCCTTCTAATATCTAACCTCCTTCCTGTAGGATCAAATATCTCTACCTGGTGGAACTTCGGCTCTATGCTGCTAACTTGCCTAATATTACAAACCATGACCGGGTTTTTCCTAGCTATCCACTACACAGCTAACATTAACCTGGCCTTCTCATCAGTGGTTCACATCACACGAGACGTGCCCTACGGATGAATCATACAAAACCTTCACGCAATCAGCGCATCCCTATTCTTCATCTGCATCTACATCCACATTGCACGGGGACTCTACTACGGC------CTATACCTAAACAAAGAGGTGTGATTGTCAGGAACAGCCCTGCTAATTACCCTAATAGCAACAGCCTTCTTTGGGTACGTCCTCCCCTGGGGCCAAATATCATTCTGGGCAGCAACAGTAATTACCAACCTCCTTACTGCAATCCCCTACTTAGGGACTACACTGACAACCTGACTTTGAGGCGGGTTC------TCTATCAATGACCCAACCCTCACCCGATTTTTTGCCCTACACTTCATCCTACCATTCGTCATCATCTCACTATCCTCAGTTCACATCATTCTACTACACAACGAAGGCTCTAACAACCCGCTCGGCACCAACTCAGACATCGACAAAATCCCATTCCACCCATACCACTCATACAAAGATATACTGATAATCACTTCTATAATCACCCTGTTATTTATCATCATAACATTCTCACCCAACCTG------------------------------------------------------------------------------------------------------------------------------------------------------------------------------------------------------------------------------------------------------------------------------------------------------------------------------------------------------------------------------------------------------------------
>Naj_gui_226
---------CAACACACCCTTCTAATATCTAACCTCCTCCCTGTAGGGTCAAATATCTCTACCTGGTGGAACTTCGGCTCTATGCTGCTAACTTGCCTAATATTACAAATCATGACCGGGTTTTTCCTAGCTATCCACTACACAGCTAACATTAACCTGGCCTTCTCATCAGTGGTTCACATCACACGAGACGTGCCCTACGGATGAATCATACAAAACCTTCACGCAATCAGCGCATCCCTATTCTTCATCTGCATCTACATCCACATTGCACGGGGACTCTACTACGGC------CTATACCTAAACAAAGAGGTGTGATTGTCAGGAACAGCCCTGCTAATTACCCTAATAGCAACAGCCTTCTTTGGGTACGTCCTCCCCTGGGGCCAAATATCATTCTGGGCAGCAACAGTAATTACCAACCTCCTTACTGCAATCCCCTACTTAGGGACTACACTGACAACCTGACTTTGAGGCGGGTTC------TCTATCAATGACCCAACCCTCACCCGATTTTTTGCCCTACACTTCATCCTACCATTCGTCATCATCTCACTATCCTCAGTTCACATCATTCTACTACACAACGAAGGCTCTAACAACCCGCTCGGCACCAACTCAGACATCGACAAAATCCCATTCCACCCATACCACTCATACAAAGATATACTGATAATCACTTCTATAATCACCCTGTTATTTATCATCATAACATTCTCACCCAACCTG------------------------------------------------------------------------------------------------------------------------------------------------------------------------------------------------------------------------------------------------------------------------------------------------------------------------------------------------------------------------------------------------------------------
>Naj_gui_227
---------CAACACACCCTTCTAATATCTAACCTCCTTCCTGTAGGATCAAATATCTCTACCTGGTGGAACTTCGGCTCTATGCTGCTAACTTGCCTAATATTACAAACCATGACCGGGTTTTTCCTAGCTATCCACTACACAGCTAACATTAACCTGGCCTTCTCATCAGTGGTTCACATCACACGAGACGTGCCCTACGGATGAATCATACAAAACCTTCACGCAATCAGCGCATCCCTATTCTTCATCTGCATCTACATCCACATTGCACGGGGACTCTACTACGGC------CTATACCTAAACAAAGAGGTGTGATTGTCAGGAACAGCCCTGCTAATTACCCTAATAGCAACAGCCTTCTTTGGGTACGTCCTCCCCTGGGGCCAAATATCATTCTGGGCAGCAACAGTAATTACCAACCTCCTTACTGCAATCCCCTACTTAGGGACTACACTGACAACCTGACTTTGAGGCGGGTTC------TCTATCAATGACCCAACCCTCACCCGATTTTTTGCCCTACACTTCATCCTACCATTCGTCATCATCTCACTATCCTCAGTTCACATCATTCTACTACACAACGAAGGCTCTAACAACCCGCTCGGCACCAACTCAGACATCGACAAAATCCCATTCCACCCATACCACTCATACAAAGATATACTGATAATCACTTCTATAATCACCCTGTTATTTATCATCATAACATTCTCACCCAACCTG------------------------------------------------------------------------------------------------------------------------------------------------------------------------------------------------------------------------------------------------------------------------------------------------------------------------------------------------------------------------------------------------------------------
>Naj_gui_228
---------CAACACACCCTTCTAATATCTAACCTCCTTCCTGTAGGATCAAATATCTCTACCTGGTGGAACTTCGGCTCTATGCTGCTAACTTGCCTAATATTACAAACCATGACCGGGTTTTTCCTAGCTATCCACTACACAGCTAACATTAACCTGGCCTTCTCATCAGTGGTTCACATCACACGAGACGTGCCCTACGGATGAATCATACAAAACCTTCACGCAATCAGCGCATCCCTATTCTTCATCTGCATCTACATCCACATTGCACGGGGACTCTACTACGGC------CTATACCTAAACAAAGAGGTGTGATTGTCAGGAACAGCCCTGCTAATTACCCTAATAGCAACAGCCTTCTTTGGGTACGTCCTCCCCTGGGGCCAAATATCATTCTGGGCAGCAACAGTAATTACCAACCTCCTTACTGCAATCCCCTACTTAGGGACTACACTGACAACCTGACTTTGAGGCGGGTTC------TCTATCAATGACCCAACCCTCACCCGATTTTTTGCCCTACACTTCATCCTACCATTCGTCATCATCTCACTATCCTCAGTTCACATCATTCTACTACACAACGAAGGCTCTAACAACCCGCTCGGCACCAACTCAGACATCGACAAAATCCCATTCCACCCATACCACTCATACAAAGATATACTGATAATCACTTCTATAATCACCCTGTTATTTATCATCATAACATTCTCACCCAACCTG------------------------------------------------------------------------------------------------------------------------------------------------------------------------------------------------------------------------------------------------------------------------------------------------------------------------------------------------------------------------------------------------------------------
>Naj_gui_229
---------CAACACACCCTTCTAATATCTAACCTCCTTCCTGTAGGATCAAATATCTCTACCTGGTGGAACTTCGGCTCTATGCTGCTAACTTGCCTAATATTACAAACCATGACCGGGTTTTTCCTAGCTATCCACTACACAGCTAACATTAACCTGGCCTTCTCATCAGTGGTTCACATCACACGAGACGTGCCCTACGGATGAATCATACAAAACCTTCACGCAATCAGCGCATCCCTATTCTTCATCTGCATCTACATCCACATTGCACGGGGACTCTACTACGGC------CTATACCTAAACAAAGAGGTGTGATTGTCAGGAACAGCCTTGCTAATTACCCTAATAGCAACAGCCTTCTTTGGGTACGTCCTCCCCTGGGGCCAAATATCATTCTGGGCAGCAACAGTAATTACCAACCTCCTTACTGCAATCCCCTACTTAGGGACTACACTGACAACCTGACTTTGAGGCGGGTTC------TCTATCAATGACCCAACCCTCACCCGATTTTTTGCCCTACACTTCATCCTACCATTCGTCATCATCTCACTATCCTCAGTTCACATCATTCTACTACACAACGAAGGCTCTAACAACCCGCTCGGCACCAACTCAGACATCGACAAAATCCCATTCCACCCATACCACTCATACAAAGATATACTGATAATCACTTCTATAATCACCCTGTTATTTATCATCATAACATTCTCACCCAACCTG------------------------------------------------------------------------------------------------------------------------------------------------------------------------------------------------------------------------------------------------------------------------------------------------------------------------------------------------------------------------------------------------------------------
>Naj_gui_230
---------CAACACACCCTTCTAATATCTAACCTCCTCCCTGTAGGGTCAAATATCTCTACCTGGTGGAACTTCGGCTCTATGCTGCTAACTTGCCTAATATTACAAACCATGACCGGGTTTTTCCTAGCTATCCACTACACAGCTAACATTAACCTGGCCTTCTCATCAGTGGTTCACATCACACGAGACGTGCCCTACGGATGAATCATACAAAACCTTCACGCAATCAGCGCATCCCTATTCTTCATCTGCATCTACATCCACATTGCACGGGGACTCTACTACGGC------CTATACCTAAACAAAGAGGTGTGATTGTCAGGAACAGCCCTGCTAATTACCCTAATAGCAACAGCCTTCTTTGGGTACGTCCTCCCCTGGGGCCAAATATCATTCTGGGCAGCAACAGTAATTACCAACCTCCTTACTGCAATCCCCTACTTAGGGACTACACTGACAACCTGACTTTGAGGCGGGTTC------TCTATCAATGACCCAACCCTCACCCGATTTTTTGCCCTACACTTCATCCTACCATTCGTCATCATCTCACTATCCTCAGTTCACATCATTCTACTACACAACGAAGGCTCTAACAACCCGCTCGGCACCAACTCAGACATCGACAAAATCCCATTCCACCCATACCACTCATACAAAGATATACTGATAATCACTTCTATAATCACCCTGTTATTTATCATCATAACATTCTCACCCAACCTG------------------------------------------------------------------------------------------------------------------------------------------------------------------------------------------------------------------------------------------------------------------------------------------------------------------------------------------------------------------------------------------------------------------
>Naj_gui_231
---------CAACACACCCTTCTAATATCTAACCTCCTCCCTGTAGGGTCAAATATCTCTACCTGGTGGAACTTCGGCTCTATGCTGCTAACTTGCCTAATATTACAAACCATGACCGGGTTTTTCCTAGCTATCCACTACACAGCTAACATTAACCTGGCCTTCTCATCAGTGGTTCACATCACACGAGACGTGCCCTACGGATGAATCATACAAAACCTTCACGCAATCAGCGCATCCCTATTCTTCATCTGCATCTACATCCACATTGCACGGGGACTCTACTACGGC------CTATACCTAAACAAAGAAGTGTGATTGTCAGGAACAGCCCTGCTAATTACCCTAATAGCAACAGCCTTCTTTGGGTACGTCCTCCCCTGGGGCCAAATATCATTCTGGGCAGCAACAGTAATTACCAACCTCCTTACTGCAATCCCCTACTTAGGGACTACACTGACAACCTGACTTTGAGGCGGATTC------TCTATCAATGACCCAACCCTCACCCGATTTTTTGCCCTACACTTCATCCTACCATTCGTCATCATCTCACTATCCTCAGTTCACATCATTCTACTACACAACGAAGGCTCTAACAACCCGCTCGGCACCAACTCAGACATCGACAAAATCCCATTCCACCCATACCACTCATACAAAGATATACTGATAATCACTTCTATAATCACCCTGTTATTTATCATCATAACATTCTCACCCAACCTG------------------------------------------------------------------------------------------------------------------------------------------------------------------------------------------------------------------------------------------------------------------------------------------------------------------------------------------------------------------------------------------------------------------
>Naj_gui_232
---------CAACACACCCTTCTAATATCTAACCTCCTCCCTGTAGGGTCAAATATCTCTACCTGGTGGAACTTCGGCTCTATGCTGCTAACTTGCCTAATATTACAAACCATGACCGGGTTTTTCCTAGCTATCCACTACACAGCTAACATTAACCTGGCCTTCTCATCAGTGGTTCACATCACACGAGACGTGCCCTACGGATGAATCATACAAAACCTTCACGCAATCAGCGCATCCCTATTCTTCATCTGCATCTACATCCACATTGCACGGGGACTCTACTACGGC------CTATACCTAAACAAAGAAGTGTGATTGTCAGGAACAGCCCTGCTAATTACCCTAATAGCAACAGCCTTCTTTGGGTACGTCCTCCCCTGGGGCCAAATATCATTCTGGGCAGCAACAGTAATTACCAACCTCCTTACTGCAATCCCCTACTTAGGGACTACACTGACAACCTGACTTTGAGGCGGATTC------TCTATCAATGACCCAACCCTCACCCGATTTTTTGCCCTACACTTCATCCTACCATTCGTCATCATCTCACTATCCTCAGTTCACATCATTCTACTACACAACGAAGGCTCTAACAACCCGCTCGGCACCAACTCAGACATCGACAAAATCCCATTCCACCCATACCACTCATACAAAGATATACTGATAATCACTTCTATAATCACCCTGTTATTTATCATCATAACATTCTTACCCAACCTG------------------------------------------------------------------------------------------------------------------------------------------------------------------------------------------------------------------------------------------------------------------------------------------------------------------------------------------------------------------------------------------------------------------
>Naj_haj_ara25
------------------------------------------GTCGGATCAAATATCTCTACCTGATGAAACTTCGGCTCTATACTATTAACCTGCCTAATACTACAAATTATAACCGGATTCTTCCTCGCAATCCACTATACAGCTAACATTAACTTAGCCTTTTCATCCGTAATTCACATCACACGAGATGTGCCCTACGGATGAATCATACAAAACCTTCACGCAATC---GCATCCCTATTCTTCATCTGTATCTATATTCATATTGCACGCGGTCTATACTATGGC------CTTTACCTAAATAAAGAAGTCTGACTCTCAGGGACAGCCCTGCTGATCACCCTAATAGCAACAGCCTTCTTTGGATACGTCCTCCCCTGAGGACAAATATCATTCTGAGCGGCAACAGTAATTACCAACCTCCTTACTGCAATTCCATACTTAGGAACTACACTAACAACATGACTTTGAGGCGGGTTC------TCCATCAATGATCCCACCATC---CGATTCTTTGCCCTACACTTCATCCTACCATTCATCATCATATCATTATCGTCAATTCACATTATTCTACTACACAACGAGGGCTCTAACAACCCCCTTGGCACCAACTCAGACATCGACAAAATCCCATTCCACCCGTACCACTCATACAAAGATGTGCTTATAGCCACCACCATGATCACCCTACTATTCTTAATCCTATCATTCACACCCAACCTACTCAACGACCCAGAAAACTTCTCCAAAGCCAACCCCCTAATCACACCACAACACATCAAGCCAGAGTGATACTTCCTGTTTGCATACGGCATCCTACGATCAATCCCA------------------------------------------------------------------------------------------------------------------------------------------------------------------------------------------------------------------------------------------------------------------------------------------------------
>Naj_haj_haj_522
------------------------------------------GTCGGATCAAATATCTCTACCTGATGAAACTTTGGCTCTATACTATTAACCTGCTTAATATTACAAACTATAACTGGGTTCTTCCTCGCAATCCACTACACAGCTAACATCAACTTAGCCTTTTCATCCGTAATCCACATCACACGAGATGTACCCTACGGATGAACCATACAAAACCTTCACGCAATCAGCGCATCCCTCTTCTTCATTTGTATCTATACGCACATTGCACGCGGCCTATACTACGGC------CTCTACCTGAATAAAGAAGTCTGACTTTCAGGGACAGCCCTGCTGATCACCCTAATAGCAACAGCCTTCTTTGGATATGTCCTCCCATGAGGACAAATATCATTCTGAGCGGCAACAGTAATTACCAACCTCCTTACTGCAATCCCATACTTAGGAACTACACTAACAACATGACTTTGAGGGGGGTTC------TCCATCAATGACCCTACCATCACTCGATTTTTTGCCCTACACTTCATCCTACCATTCATCATCATATCATTATCATCAATTCACATTATTCTACTACACAACGAAGGCTCTAGCAACCCCCTTGGCACTAACTCAGACATCGACAAAATCCCATTCCACCCATACCACTCATACAAAGACATGCTAATAGCCACCACTATGATCACCCTGCTATTCTTAATCCTATCATTCGCACCCAACCTACTCAACGACCCAGAAAACTTCTCCAAAGCCAACCCCCTAATCACACCACAACACATCAAGCCAGAATGATACTTCCTG------------------------------------------------------------------------------------------------------------------------------------------------------------------------------------------------------------------------------------------------------------------------------------------------------------------------------------
>Naj_haj_haj_523
------------------------------------------GTCGGATCAAATATCTCTACCTGATGAAACTTTGGCTCTATACTATTAACCTGCTTAATATTACAAACTATAACTGGATTCTTCCTCGCAATCCACTACACAGCTAACATCAACTTAGCCTTTTCATCCGTAATCCACATCACACGAGATGTACCCTACGGATGAACCATACAAAACCTTCACGCAATCAGCGCATCCCTCTTCTTCATTTGTATCTATATGCACATTGCACGCGGCCTATACTACGGC------CTCTACCTGAATAAAGAAGTCTGACTTTCAGGGACAGCCCTGCTAATCACCCTAATAGCAACAGCCTTCTTTGGATATGTCCTCCCATGAGGACAAATATCATTCTGAGCGGCAACAGTAATTACCAACCTCCTTACTGCAATCCCATACTTAGGAACCACACTAACAACATGACTTTGAGGGGGGTTC------TCCATCAATGACCCTACCATCACTCGATTTTTTGCCCTACACTTCATCCTACCATTCATCATCATATCATTATCATCAATTCACATTATTCTACTACACAACGAAGGCTCTAGCAACCCCCTTGGCACTAACTCAGACATCGACAAAATCCCATTCCACCCATACCACTCATACAAAGACATGCTAATAGCCACCACTATAATCACCCTGCTATTCTTAATCCTATCATTCGCACCCAACCTACTCAACGACCCAGAAAACTTCTCCAAAGCCAACCCCCTAATCACACCACAACACATCAAGCCAGAATGATACTTCCTGTTTGCATACGGCATCCTACGATCAATCCCA------------------------------------------------------------------------------------------------------------------------------------------------------------------------------------------------------------------------------------------------------------------------------------------------------
>Naj_haj_haj_524
------------------------------------------GTCGGATCAAATATCTCTACCTGATGAAACTTCGGCTCTATGCTATTAACCTGCCTAATACTACAAATTATAACCGGATTCTTCCTCGCAATCCACTATACAGCTAATATTAACTTAGCCTTTTCATCCGTAATCCACATCACACGAGATGTGCCCTACGGATGAATCATACAAAACCTTCACGCAATCAGCGCATCCCTCTTCTTCATCTGTATCTATATTCACATTGCACGCGGCCTATACTACGGC------CTTTACCTAAATAAAGAAGTCTGACTCTCAGGGACAGCCCTACTGATCACCCTAATAGCAACAGCCTTCTTTGGATACGTCCTCCCCTGAGGACAAATATCATTCTGAGCGGCAACAGTAATTACCAACCTCCTTACTGCAATCCCATACTTAGGAACTACACTAACAACATGACTTTGAGGCGGGTTC------TCCATCAATGATCCTACCATCACTCGATTTTTTGCTCTACACTTCATCCTACCATTCATCATCATATCATTATCATCAATTCACATTATTCTACTACACAACGAAGGCTCTAACAACCCCCTTGGTACCAACTCAGACATCGACAAAATCCCATTCCACCCGTATCACTCATACAAAGACGTGCTTATAGCTACCACCATGATCACCCTACTATTCTTAATCCTATCATTCACACCCAACCTACTCAACGACCCAGAAAACTTCTCCAAAGCCAACCCCCTAATCACACCACAACACATCAAGCCAGAATGATATTTCCTG---GCATACGGCATCCTACGATCAATCCCA------------------------------------------------------------------------------------------------------------------------------------------------------------------------------------------------------------------------------------------------------------------------------------------------------
>Naj_haj_haj_526
------------------------------------------------------------------------------------------------------------------------TTCTTCCTCGCAATCCAC---------ACAGCTAACATTTTATTTTCATCCGTAATCCACATCACACGAGATGTGCCCTACGGATGAATCATACAAAACCTTCACGCAATCAGCGCGTCCCTCTTCTTCATCTGTATCTATATTCATATTGCACGCGGCCTATACTACGGC------CTTTACCTAAATAAAGAAGTTTGACTCTCAGGGACAGCCCTACTGGTCACCCTAATAGCAACAGCCTTCTTTGGATACGTCCTCCCCTGAGGACAAATATCATTCTGAGCGGCAACAGTAATTACTAACCTCCTTACTGCAATCCCATACTTAGGAACTACACTAACAACATGACTTTGAGGCGGGTTC------TCCATCAATGATCCCACCATCACTCGATTTTTTGCTCTACACTTCATCCTACCATTCATCATCATATCATTATCATCAATTCACATTATTCTACTACACAACGAAGGCTCTAACAACCCCCTTGGTACCAACTCAGACATCGACAAAATCCCATTCCATCCGTATCACTCATACAAAGACGTGCTTATAGCCACCACCATGATCACCCTACTATTCTTAATCCTATCATTCACACCCAACCTACTCAACGACCCAGAAAACTTCTCCAAAGCCAACCCTCTAATCACACCACAACACATCAAGCCAGAATGATACTTCCTGTTTGCATACGGCATCCTACGATCAATCCCA------------------------------------------------------------------------------------------------------------------------------------------------------------------------------------------------------------------------------------------------------------------------------------------------------
>Naj_haj265
---------------------------------------------------------------------------------------------------------------------GGATTCTTCCTCGCAATCCACTATACAGCTAATATTAACTTAGCCTTTTCATCCGTAATCCACATCACACGAGATGTGCCCTACGGATGAATCATACAAAACCTTCACGCAATCAGCGCATCCCTCTTCTTCATCTGTATCTATATTCACATTGCACGCGGCCTATACTACGGC------CTTTACCTAAATAAAGAAGTCTGACTCTCAGGGACAGCCCTACTGATCACCCTAATAGCAACAGCCTTCTTTGGGTACGTCCTCCCCTGAGGACAAATATCATTCTGAGCGGCAACAGTAATTACCAACCTCCTTACTGCAATCCCATACTTAGGAACTACACTAACAACATGACTTTGAGGCGGGTTC------TCCATCAATGATCCTACCATCACTCGATTTTTTGCTCTACACTTCATCCTACCATTCATCATCATATCATTATCATCAATTCACATTATTCTACTACACAACGAAGGCTCTAACAACCCCCTTGGTACCAACTCAGACATCGACAAAATCCCATTCCACCCGTATCACTCATACAAAGACGTGCTTATAGCCACCACCATGATCACCCTACTATTCTTAATCCTATCATTCACACCCAACCTACTCAACGACCCAGAAAACTTCTCCAAAGCCAACCCCCTAATCACACCACAACACATCAAGCCAGAATGATATTTCCTG------------------------------------------------------------------------------------------------------------------------------------------------------------------------------------------------------------------------------------------------------------------------------------------------------------------------------------
>Naj_haj266
---------------------------------------------------------------------------------------------------------------------GGATTCTTCCTCGCAATCCACTATACAGCTAATATTAACTTAGCCTTTTCATCCGTAATCCACATCACACGAGATGTGCCCTACGGATGAATCATACAAAACCTTCACGCAATCAGCGCATCCCTCTTCTTCATCTGTATCTATATTCACATTGCACGCGGCCTATACTACGGC------CTTTACCTAAATAAAGAAGTCTGACTCTCAGGGACAGCCCTACTGATCACCCTAATAGCAACAGCCTTCTTTGGGTACGTCCTCCCCTGAGGACAAATATCATTCTGAGCGGCAACAGTAATTACCAACCTCCTTACTGCAATCCCATACTTAGGAACTACACTAACAACATGACTTTGAGGCGGGTTC------TCCATCAATGATCCTACCATCACTCGATTTTTTGCTCTACACTTCATCCTACCATTCATCATCATATCATTATCATCAATTCACATTATTCTACTACACAACGAAGGCTCTAACAACCCCCTTGGTACCAACTCAGACATCGACAAAATCCCATTCCACCCGTATCACTCATACAAAGACGTGCTTATAGCCACCACCATGATCACCCTACTATTCTTAATCCTATCATTCACACCCAACCTACTCAACGACCCAGAAAACTTCTCCAAAGCCAACCCCCTAATCACACCACAACACATCAAGCCAGAATGATATTTCCTG------------------------------------------------------------------------------------------------------------------------------------------------------------------------------------------------------------------------------------------------------------------------------------------------------------------------------------
>Naj_haj267
---------------------------------------------------------------------------------------------------------------------GGATTCTTCCTCGCAATCCACTATACAGCTAATATTAACTTAGCCTTTTCATCCGTAATCCACATCACACGAGATGTGCCCTACGGATGAATCATACAAAACCTTCACGCAATCAGCGCATCCCTCTTCTTCATCTGTATCTATATTCACATTGCACGCGGCCTATACTACGGC------CTTTACCTAAATAAAGAAGTCTGACTCTCAGGGACAGCCCTACTGATCACCCTAATAGCAACAGCCTTCTTTGGGTACGTCCTCCCCTGAGGACAAATATCATTCTGAGCGGCAACAGTAATTACCAACCTCCTTACTGCAATCCCATACTTAGGAACTACACTAACAACATGACTTTGAGGCGGGTTC------TCCATCAATGATCCTACCATCACTCGATTTTTTGCTCTACACTTCATCCTACCATTCATCATCATATCATTATCATCAATTCACATTATTCTACTACACAACGAAGGCTCTAACAACCCCCTTGGTACCAACTCAGACATCGACAAAATCCCATTCCACCCGTATCACTCATACAAAGACGTGCTTATAGCCACCACCATGATCACCCTACTATTCTTAATCCTATCATTCACACCCAACCTACTCAACGACCCAGAAAACTTCTCCAAAGCCAACCCCCTAATCACACCACAACACATCAAGCCAGAATGATATTTCCTG------------------------------------------------------------------------------------------------------------------------------------------------------------------------------------------------------------------------------------------------------------------------------------------------------------------------------------
>Naj_haj268
---------------------------------------------------------------------------------------------------------------------GGATTCTTCCTCGCAATCCACTATACAGCTAATATTAACTTAGCCTTTTCATCCGTAATCCACATCACACGAGATGTGCCCTACGGATGAATCATACAAAACCTTCACGCAATCAGCGCATCCCTCTTCTTCATCTGTATCTATATTCACATTGCACGCGGCCTATACTACGGC------CTTTACCTAAATAAAGAAGTCTGACTCTCAGGGACAGCCCTACTGATCACCCTAATAGCAACAGCCTTCTTTGGGTACGTCCTCCCCTGAGGACAAATATCATTCTGAGCGGCAACAGTAATTACCAACCTCCTTACTGCAATCCCATACTTAGGAACTACACTAACAACATGACTTTGAGGCGGGTTC------TCCATCAATGATCCTACCATCACTCGATTTTTTGCTCTACACTTCATCCTACCATTCATCATCATATCATTATCATCAATTCACATTATTCTACTACACAACGAAGGCTCTAACAACCCCCTTGGTACCAACTCAGACATCGACAAAATCCCATTCCACCCGTATCACTCATACAAAGACGTGCTTATAGCCACCACCATGATCACCCTACTATTCTTAATCCTATCATTCACACCCAACCTACTCAACGACCCAGAAAACTTCTCCAAAGCCAACCCCCTAATCACACCACAACACATC---CCAGAATGATATTTCCTG------------------------------------------------------------------------------------------------------------------------------------------------------------------------------------------------------------------------------------------------------------------------------------------------------------------------------------
>Naj_haj269
---------------------------------------------------------------------------------------------------------------------GGATTCTTCCTCGCAATCCACTATACAGCTAATATTAACTTAGCCTTTTCATCCGTAATCCACATCACACGAGATGTGCCCTACGGATGAATCATACAAAACCTTCACGCAATCAGCGCATCCCTCTTCTTCATCTGTATCTATATTCACATTGCACGCGGCCTATACTACGGC------CTTTACCTAAATAAAGAAGTCTGACTCTCAGGGACAGCCCTACTGATCACCCTAATAGCAACAGCCTTCTTTGGGTACGTCCTCCCCTGAGGACAAATATCATTCTGAGCGGCAACAGTAATTACCAACCTCCTTACTGCAATCCCATACTTAGGAACTACACTAACAACATGACTTTGAGGCGGGTTC------TCCATCAATGATCCTACCATCACTCGATTTTTTGCTCTACACTTCATCCTACCATTCATCATCATATCATTATCATCAATTCACATTATTCTACTACACAACGAAGGCTCTAACAACCCCCTTGGTACCAACTCAGACATCGACAAAATCCCATTCCACCCGTATCACTCATACAAAGACGTGCTTATAGCCACCACCATGATCACCCTACTATTCTTAATCCTATCATTCACACCCAACCTACTCAACGACCCAGAAAACTTCTCCAAGCCCAACCCCCTAATCACACCACAACACATCAAGCCAGAATGATATTTCCTG------------------------------------------------------------------------------------------------------------------------------------------------------------------------------------------------------------------------------------------------------------------------------------------------------------------------------------
>Naj_haj270
---------------------------------------------------------------------------------------------------------------------GGATTCTTCCTCGCAATCCACTATACAGCTAATATTAACTTAGCCTTTTCATCCGTAATCCACATCACACGAGATGTGCCCTACGGATGAATCATACAAAACCTTCACGCAATCAGCGCATCCCTCTTCTTCATCTGTATCTATATTCACATTGCACGCGGCCTATACTACGGC------CTTTACCTAAATAAAGAAGTCTGACTCTCAGGGACAGCCCTACTGATCACCCTAATAGCAACAGCCTTCTTTGGGTACGTCCTCCCCTGAGGACAAATATCATTCTGAGCGGCAACAGTAATTACCAACCTCCTTACTGCAATCCCATACTTAGGAACTACACTAACAACATGACTTTGAGGCGGGTTC------TCCATCAATGATCCTACCATCACTCGATTTTTTGCTCTACACTTCATCCTACCATTCATCATCATATCATTATCATCAATTCACATTATTCTACTACACAACGAAGGCTCTAACAACCCCCTTGGTACCAACTCAGACATCGACAAAATCCCATTCCACCCGTATCACTCATACAAAGACGTGCTTATAGCCACCACCATGATCACCCTACTATTCTTAATCCTATCATTCACACCCAACCTACTCAACGACCCAGAAAACTTCTCCAAAGCCAACCCCCTAATCACACCACAACACATC---CCAGAATGATATTTCCTG------------------------------------------------------------------------------------------------------------------------------------------------------------------------------------------------------------------------------------------------------------------------------------------------------------------------------------
>Naj_haj271
------------------------------------------------------------------------------------------------------------------------TTCTTCCTCGCAATCCACTATACA---AACATTAACTTA---TTTTCATCCGTAATCCACATCACACGAGATGTGCCCTACGGATGAATCATACAAAACCTTCACGCAATCAGCGCGTCCCTCTTCTTCATCTGTATCTATATTCATATTGCACGCGGCCTATACTACGGC------CTTTACCTAAATAAAGAAGTTTGACTCTCAGGGACAGCCCTACTGGTCACCCTAATAGCAACAGCCTTCTTTGGATACGTCCTCCCCTGAGGACAAATATCATTCTGAGCGGCAACAGTAATTACTAACCTCCTTACTGCAATCCCATACTTAGGAACTACACTAACAACATGACTTTGAGGCGGGTTC------TCCATCAATGATCCCACCATCACTCGATTTTTTGCTCTACACTTCATCCTACCATTCATCATCATATCATTATCATCAATTCACATTATTCTACTACACAACGAAGGCTCTAACAACCCCCTTGGTACCAACTCAGACATCGACAAAATCCCATTCCATCCGTATCACTCATACAAAGACGTGCTTATAGCCACCACCATGATCACCCTACTATTCTTAATCCTATCATTCACACCCAACCTACTCAACGACCCAGAAAACTTCTCCAAAGCCAACCCTCTAATCACACCACAACACATCAAGCCAGAATGATACTTCCTG------------------------------------------------------------------------------------------------------------------------------------------------------------------------------------------------------------------------------------------------------------------------------------------------------------------------------------
>Naj_haj272
------------------------------------------------------------------------------------------------------------------------TTCTTCCTCGCAATCCAC---------ACAGCTAACATTTTATTTTCATCCGTAATCCACATCACACGAGATGTGCCCTACGGATGAATCATACAAAACCTTCACGCAATCAGCGCGTCCCTCTTCTTCATCTGTATCTATATTCATATTGCACGCGGCCTATACTACGGC------CTTTACCTAAATAAAGAAGTTTGACTCTCAGGGACAGCCCTACTGGTCACCCTAATAGCAACAGCCTTCTTTGGATACGTCCTCCCCTGAGGACAAATATCATTCTGAGCGGCAACAGTAATTACTAACCTCCTTACTGCAATCCCATACTTAGGAACTACACTAACAACATGACTTTGAGGCGGGTTC------TCCATCAATGATCCCACCATCACTCGATTTTTTGCTCTACACTTCATCCTACCATTCATCATCATATCATTATCATCAATTCACATTATTCTACTACACAACGAAGGCTCTAACAACCCCCTTGGTACCAACTCAGACATCGACAAAATCCCATTCCATCCGTATCACTCATACAAAGACGTGCTTATAGCCACCACCATGATCACCCTACTATTCTTAATCCTATCATTCACACCCAACCTACTCAACGACCCAGAAAACTTCTCCAAAGCCAACCCTCTAATCACACCACAACACATCAAGCCAGAATGATACTTCCTG------------------------------------------------------------------------------------------------------------------------------------------------------------------------------------------------------------------------------------------------------------------------------------------------------------------------------------
>Naj_haj274
---------------------------------------------------------------------------------------------------------------------GGATTCTTCCTCGCAATCCACTATACA---AATATTAACTTAGCCTTTTCATCCGTAATTCACATCACACGAGATGTGCCCTACGGATGAATCATACAAAACCTTCACGCAATCAGCGCATCCCTCTTCTTCATCTGTATCTATATTCACATTGCACGCGGCCTATACTACGGC------CTTTACCTAAATAAAGAAGTCTGACTCTCAGGGACAGCCCTACTGATCACCCTAATAGCAACAGCCTTCTTTGGATACGTCCTCCCCTGAGGACAAATATCATTCTGAGCGGCAACAGTAATTACCAACCTCCTTACTGCAATCCCATACTTAGGAACTACACTAACAACATGACTTTGAGGCGGGTTC------TCCATCAATGATCCTACCATCACTCGATTTTTTGCTCTACACTTCATCCTACCATTCATCATCATATCATTATCATCAATTCACATTATTCTACTACACAACGAAGGCTCTAACAACCCCCTTGGTACCAACTCAGACATCGACAAAATCCCATTCCACCCGTATCACTCATACAAAGACGTGCTTATAGCTACCACCATGATCACCCTACTATTCTTAATCCTATCATTCACACCCAACCTACTCAACGACCCAGAAAACTTCTCCAAAGCCAACCCCCTAATCACACCACAACACATCAAGCCAGAATGATATTTCCTG------------------------------------------------------------------------------------------------------------------------------------------------------------------------------------------------------------------------------------------------------------------------------------------------------------------------------------
>Naj_haj275
---------------------------------------------------------------------------------------------------------------------GGATTCTTCCTCGCAATCCACTATACAGCTAATATTAACTTAGCCTTTTCATCCGTAATCCACATCACACGAGATGTGCCCTACGGATGAATCATACAAAACCTTCACGCAATCAGCGCATCCCTCTTCTTCATCTGTATCTATATTCACATTGCACGCGGCCTATACTACGGC------CTTTACCTAAATAAAGAAGTCTGACTCTCAGGGACAGCCCTACTGATCACCCTAATAGCAACAGCCTTCTTTGGATACGTCCTCCCCTGAGGACAAATATCATTCTGAGCGGCAACAGTAATTACCAACCTCCTTACTGCAATCCCATACTTAGGAACTACACTAACAACATGACTTTGAGGCGGGTTC------TCCATCAATGATCCTACCATCACTCGATTTTTTGCTCTACACTTCATCCTACCATTCATCATCATATCATTATCATCAATTCACATTATTCTACTACACAACGAAGGCTCTAACAACCCCCTTGGTACCAACTCAGACATCGACAAAATCCCATTCCACCCGTATCACTCATACAAAGACGTGCTTATAGCTACCACCATGATCACCCTACTATTCTTAATCCTATCATTCACACCCAACCTACTCAACGACCCAGAAAACTTCTCCAAAGCCAACCCCCTAATCACACCACAACACATCAAGCCAGAATGATATTTCCTG------------------------------------------------------------------------------------------------------------------------------------------------------------------------------------------------------------------------------------------------------------------------------------------------------------------------------------
>Naj_haj276
---------------------------------------------------------------------------------------------------------------------GGATTCTTCCTCGCAATCCACTATACAGCTAATATTAACTTAGCCTTTTCATCCGTAATCCACATCACACGAGATGTGCCCTACGGATGAATCATACAAAACCTTCACGCAATCAGCGCATCCCTCTTCTTCATCTGTATCTATATTCACATTGCACGCGGCCTATACTACGGC------CTTTACCTAAATAAAGAAGTCTGACTCTCAGGGACAGCCCTACTGATCACCCTAATAGCAACAGCCTTCTTTGGATACGTCCTCCCCTGAGGACAAATATCATTCTGAGCGGCAACAGTAATTACCAACCTCCTTACTGCAATCCCATACTTAGGAACTACACTAACAACATGACTTTGAGGCGGGTTC------TCCATCAATGATCCTACCATCACTCGATTTTTTGCTCTACACTTCATCCTACCATTCATCATCATATCATTATCATCAATTCACATTATTCTACTACACAACGAAGGCTCTAACAACCCCCTTGGTACCAACTCAGACATCGACAAAATCCCATTCCACCCGTATCACTCATACAAAGAC---CTTATAGCCACCACCATGATCACCCTACTATTCTTAATCCTATCATTCACACCCAACCTACTCAACGACCCAGAAAACTTTTCCAAAGCCAACCCCCTAATC------------------------------------------------------------------------------------------------------------------------------------------------------------------------------------------------------------------------------------------------------------------------------------------------------------------------------------------------------------------------
>Naj_haj313
---------------------------------------------------------------------------------------TTAACCTGCCTAATACTACAAATTATAACCGGATTCTTCCTCGCAATCCACTATACAGCTAATATTAACTTAGCCTTTTCATCCGTAATCCACATCACACGAGATGTGCCCTACGGATGAATCATACAAAACCTTCACGCAATCAGCGCATCCCTCTTCTTCATCTGTATCTATATTCACATTGCACGCGGCCTATACTACGGC------CTTTACCTAAATAAAGAAGTCTGACTCTCAGGGACAGCCCTACTGATCACCCTAATAGCAACAGCCTTCTTTGGATACGTCCTCCCCTGAGGACAAATATCATTCTGAGCGGCAACAGTAATTACCAACCTCCTTACTGCAATCCCATACTTAGGAACTACACTAACAACATGACTTTGAGGCGGGTTC------TCCATCAATGATCCTACCATCACTCGATTTTTTGCTCTACACTTCATCCTACCATTCATCATCATATCATTATCATCAATTCACATTATTCTACTACACAACGAAGGCTCTAACAACCCCCTTGGTACCAACTCAGACATCGACAAAATCCCATTCCACCCGTATCACTCATACAAAGACGTGCTTATAGCTACCACCATGATCACCCTACTATTCTTAATCCTATCATTCACACCCAACCTACTCAACGACCCAGAAAACTTCTCCAAAGCCAACCCCCTAATCACACCACAACACATCAAGCCAGAATGATATTTCCTGGCATACGGC---------------------------------------------------------------------------------------------------------------------------------------------------------------------------------------------------------------------------------------------------------------------------------------------------------------------------
>Naj_haj329
---------------------------------------------------------------------------GGCTCTATGCTATTAACCTGCCTAATACTACAAATTATAACCGGATTCTTCCTCGCAATCCACTATACAGCTAATATTAACTTAGCCTTTTCATCCGTAATCCACATCACACGAGATGTGCCCTACGGATGAATCATACAAAACCTTCACGCAATCAGCGCATCCCTCTTCTTCATCTGTATCTATATTCACATTGCACGCGGCCTATACTACGGC------CTTTACCTAAATAAAGAAGTCTGACTCTCAGGGACAGCCCTACTGATCACCCTAATAGCAACAGCCTTCTTTGGGTACGTCCTCCCCTGAGGACAAATATCATTCTGAGCGGCAACAGTAATTACCAACCTCCTTACTGCAATCCCATACTTAGGAACTACACTAACAACATGACTTTGAGGCGGGTTC------TCCATCAATGATCCTACCATCACTCGATTTTTTGCTCTACACTTCATCCTACCATTCATCATCATATCATTATCATCAATTCACATTATTCTACTACACAACGAAGGCTCTAACAACCCCCTTGGTACCAACTCAGACATCGACAAAATCCCATTCCACCCGTATCACTCATACAAAGACGTGCTTATAGCCACCACCATGATCACCCTACTATTCTTAATCCTATCATTCACACCCAACCTACTCAACGAC---------------------------------------------------------------------------------------------------------------------------------------------------------------------------------------------------------------------------------------------------------------------------------------------------------------------------------------------------------------------------------------------------------
>Naj_haj330
---------------------------------------------------------------------------GGCTCTATGCTATTAACCTGCCTAATACTACAAATTATAACCGGATTCTTCCTCGCAATCCACTATACAGCTAATATTAACTTAGCCTTTTCATCCGTAATCCACATCACACGAGATGTGCCCTACGGATGAATCATACAAAACCTTCACGCAATCAGCGCATCCCTCTTCTTCATCTGTATCTATATTCACATTGCACGCGGCCTATACTACGGC------CTTTACCTAAATAAAGAAGTCTGACTCTCAGGGACAGCCCTACTGATCACCCTAATAGCAACAGCCTTCTTTGGGTACGTCCTCCCCTGAGGACAAATATCATTCTGAGCGGCAACAGTAATTACCAACCTCCTTACTGCAATCCCATACTTAGGAACTACACTAACAACATGACTTTGAGGCGGGTTC------TCCATCAATGATCCTACCATCACTCGATTTTTTGCTCTACACTTCATCCTACCATTCATCATCATATCATTATCATCAATTCACATTATTCTACTACACAACGAAGGCTCTAACAACCCCCTTGGTACCAACTCAGACATCGACAAAATCCCATTCCACCCGTATCACTCATACAAAGACGTGCTTATAGCCACCACCATGATCACCCTACTATTCTTAATCCTATCATTCACACCCAACCTACTCAACGAC---------------------------------------------------------------------------------------------------------------------------------------------------------------------------------------------------------------------------------------------------------------------------------------------------------------------------------------------------------------------------------------------------------
>Naj_haj331
---------------------------------------------------------------------------GGCTCTATGCTATTAACCTGCCTAATACTACAAATTATAACCGGATTCTTCCTCGCAATCCACTATACAGCTAATATTAACTTAGCCTTTTCATCCGTAATCCACATCACACGAGATGTGCCCTACGGATGAATCATACAAAACCTTCACGCAATCAGCGCATCCCTCTTCTTCATCTGTATCTATATTCACATTGCACGCGGCCTATACTACGGC------CTTTACCTAAATAAAGAAGTCTGACTCTCAGGGACAGCCCTACTGATCACCCTAATAGCAACAGCCTTCTTTGGGTACGTCCTCCCCTGAGGACAAATATCATTCTGAGCGGCAACAGTAATTACCAACCTCCTTACTGCAATCCCATACTTAGGAACTACACTAACAACATGACTTTGAGGCGGGTTC------TCCATCAATGATCCTACCATCACTCGATTTTTTGCTCTACACTTCATCCTACCATTCATCATCATATCATTATCATCAATTCACATTATTCTACTACACAACGAAGGCTCTAACAACCCCCTTGGTACCAACTCAGACATCGACAAAATCCCATTCCACCCGTATCACTCATACAAAGACGTGCTTATAGCCACCACCATGATCACCCTACTATTCTTAATCCTATCATTCACACCCAACCTACTCAACGAC---------------------------------------------------------------------------------------------------------------------------------------------------------------------------------------------------------------------------------------------------------------------------------------------------------------------------------------------------------------------------------------------------------
>Naj_haj332
---------------------------------------------------------------------------GGCTCTATGCTATTAACCTGCCTAATACTACAAATTATAACCGGATTCTTCCTCGCAATCCACTATACAGCTAATATTAACTTAGCCTTTTCATCCGTAATCCACATCACACGAGATGTGCCCTACGGATGAATCATACAAAACCTTCACGCAATCAGCGCATCCCTCTTCTTCATCTGTATCTATATTCACATTGCACGCGGCCTATACTACGGC------CTTTACCTAAATAAAGAAGTCTGACTCTCAGGGACAGCCCTACTGATCACCCTAATAGCAACAGCCTTCTTTGGGTACGTCCTCCCCTGAGGACAAATATCATTCTGAGCGGCAACAGTAATTACCAACCTCCTTACTGCAATCCCATACTTAGGAACTACACTAACAACATGACTTTGAGGCGGGTTC------TCCATCAATGATCCTACCATCACTCGATTTTTTGCTCTACACTTCATCCTACCATTCATCATCATATCATTATCATCAATTCACATTATTCTACTACACAACGAAGGCTCTAACAACCCCCTTGGTACCAACTCAGACATCGACAAAATCCCATTCCACCCGTATCACTCATACAAAGACGTGCTTATAGCCACCACCATGATCACCCTACTATTCTTAATCCTATCATTCACACCCAACCTACTCAACGAC---------------------------------------------------------------------------------------------------------------------------------------------------------------------------------------------------------------------------------------------------------------------------------------------------------------------------------------------------------------------------------------------------------
>Naj_haj333
---------------------------------------------------------------------------GGCTCTATGCTATTAACCTGCCTAATACTACAAATTATAACCGGATTCTTCCTCGCAATCCACTATACAGCTAATATTAACTTAGCCTTTTCATCCGTAATCCACATCACACGAGATGTGCCCTACGGATGAATCATACAAAACCTTCACGCAATCAGCGCATCCCTCTTCTTCATCTGTATCTATATTCACATTGCACGCGGCCTATACTACGGC------CTTTACCTAAATAAAGAAGTCTGACTCTCAGGGACAGCCCTACTGATCACCCTAATAGCAACAGCCTTCTTTGGGTACGTCCTCCCCTGAGGACAAATATCATTCTGAGCGGCAACAGTAATTACCAACCTCCTTACTGCAATCCCATACTTAGGAACTACACTAACAACATGACTTTGAGGCGGGTTC------TCCATCAATGATCCTACCATCACTCGATTTTTTGCTCTACACTTCATCCTACCATTCATCATCATATCATTATCATCAATTCACATTATTCTACTACACAACGAAGGCTCTAACAACCCCCTTGGTACCAACTCAGACATCGACAAAATCCCATTCCACCCGTATCACTCATACAAAGACGTGCTTATAGCCACCACCATGATCACCCTACTATTCTTAATCCTATCATTCACACCCAACCTACTCAACGAC---------------------------------------------------------------------------------------------------------------------------------------------------------------------------------------------------------------------------------------------------------------------------------------------------------------------------------------------------------------------------------------------------------
>Naj_haj334
---------------------------------------------------------------------------GGCTCTATGCTATTAACCTGCCTAATACTACAAATTATAACCGGATTCTTCCTCGCAATCCACTATACAGCTAATATTAACTTAGCCTTTTCATCCGTAATCCACATCACACGAGATGTGCCCTACGGATGAATCATACAAAACCTTCACGCAATCAGCGCATCCCTCTTCTTCATCTGTATCTATATTCACATTGCACGCGGCCTATACTACGGC------CTTTACCTAAATAAAGAAGTCTGACTCTCAGGGACAGCCCTACTGATCACCCTAATAGCAACAGCCTTCTTTGGGTACGTCCTCCCCTGAGGACAAATATCATTCTGAGCGGCAACAGTAATTACCAACCTCCTTACTGCAATCCCATACTTAGGAACTACACTAACAACATGACTTTGAGGCGGGTTC------TCCATCAATGATCCTACCATCACTCGATTTTTTGCTCTACACTTCATCCTACCATTCATCATCATATCATTATCATCAATTCACATTATTCTACTACACAACGAAGGCTCTAACAACCCCCTTGGTACCAACTCAGACATCGACAAAATCCCATTCCACCCGTATCACTCATACAAAGACGTGCTTATAGCCACCACCATGATCACCCTACTATTCTTAATCCTATCATTCACACCCAACCTACTCAACGAC---------------------------------------------------------------------------------------------------------------------------------------------------------------------------------------------------------------------------------------------------------------------------------------------------------------------------------------------------------------------------------------------------------
>Naj_haj335
---------------------------------------------------------------------------GGCTCTATGCTATTAACTTGCCTAATACTACAAATTATAACCGGATTCTTCCTCGCAATCCACTATACAGCTAACATTAACTTAGCCTTTTCATCCGTAATCCACATCACACGAGATGTGCCCTACGGATGAATCATACAAAACCTTCACGCAATCAGCGCGTCCCTCTTCTTCATCTGTATCTATATTCATATTGCACGCGGCCTATACTACGGC------CTTTACCTAAATAAAGAAGTTTGACTCTCAGGGACAGCCCTACTGGTCACCCTAATAGCAACAGCCTTCTTTGGATACGTCCTCCCCTGAGGACAAATATCATTCTGAGCGGCAACAGTAATTACTAACCTCCTTACTGCAATCCCATACTTAGGAACTACACTAACAACATGACTTTGAGGCGGGTTC------TCCATCAATGATCCCACCATCACTCGATTTTTTGCTCTACACTTCATCCTACCATTCATCATCATATCATTATCATCAATTCACATTATTCTACTACACAACGAAGGCTCTAACAACCCCCTTGGTACCAACTCAGACATCGACAAAATCCCATTCCATCCGTATCACTCATACAAAGACGTGCTTATAGCCACCACCATGATCACCCTACTATTCTTAATCCTATCATTCACACCCAACCTACTCAACGAC---------------------------------------------------------------------------------------------------------------------------------------------------------------------------------------------------------------------------------------------------------------------------------------------------------------------------------------------------------------------------------------------------------
>Naj_haj337
------------------------------------------------------------------------------------------------------------ATTATAACCGGATTCTTCCTCGCAATCCACTATACAGCTAATATTAACTTAGCCTTTTCATCCGTAATTCACATCACACGAGATGTGCCCTACGGATGAATCATACAAAACCTTCACGCAATCAGCGCATCCCTCTTCTTCATCTGTATCTATATTCACATTGCACGCGGCCTATACTACGGC------CTTTACCTAAATAAAGAAGTCTGACTCTCAGGGACAGCCCTACTGATCACCCTAATAGCAACAGCCTTCTTTGGATACGTCCTCCCCTGAGGACAAATATCATTCTGAGCGGCAACAGTAATTACCAACCTCCTTACTGCAATCCCATACTTAGGAACTACACTAACAACATGACTTTGAGGCGGGTTC------TCCATCAATGATCCTACCATCACTCGATTTTTTGCTCTACACTTCATCCTACCATTCATCATCATATCATTATCATCAATTCACATTATTCTACTACACAACGAAGGCTCTAACAACCCCCTTGGTACCAACTCAGACATCGACAAAATCCCATTCCACCCGTATCACTCATACAAAGACGTGCTTATAGCTACCACCATGATCACCCTACTATTCTTAATCCTATCATTCACACCCAACCTACTCAACGAC---------------------------------------------------------------------------------------------------------------------------------------------------------------------------------------------------------------------------------------------------------------------------------------------------------------------------------------------------------------------------------------------------------
>Naj_haj338
---------------------------------------------------------------------------GGCTCTATGCTATTAACCTGCCTAATACTACAAATTATAACCGGATTCTTCCTCGCAATCCACTATACAGCTAATATTAACTTAGCCTTTTCATCCGTAATCCACATCACACGAGATGTGCCCTACGGATGAATCATACAAAACCTTCACGCAATCAGCGCATCCCTCTTCTTCATCTGTATCTATATTCACATTGCACGCGGCCTATACTACGGC------CTTTACCTAAATAAAGAAGTCTGACTCTCAGGGACAGCCCTACTGATCACCCTAATAGCAACAGCCTTCTTTGGATACGTCCTCCCCTGAGGACAAATATCATTCTGAGCGGCAACAGTAATTACCAACCTCCTTACTGCAATCCCATACTTAGGAACTACACTAACAACATGACTTTGAGGCGGGTTC------TCCATCAATGATCCTACCATCACTCGATTTTTTGCTCTACACTTCATCCTACCATTCATCATCATATCATTATCATCAATTCACATTATTCTACTACACAACGAAGGCTCTAACAACCCCCTTGGTACCAACTCAGACATCGACAAAATCCCATTCCACCCGTATCACTCATACAAAGACCTGCTTATAGCCACCACCATGATCACCCTACTATTCTTAATCCTATCATTCACACCCAACCTACTC---------------------------------------------------------------------------------------------------------------------------------------------------------------------------------------------------------------------------------------------------------------------------------------------------------------------------------------------------------------------------------------------------------------
>Naj_haj451
ATGTCCAACCAACACTCCCTCCTAATATTCAACCTCCTCCCTGTAGGATCAAATATCTCTACCTGATGAAACTTCGGCTCAATGCTGCTAACCTGCCTAACACTACAAATTATAACTGGATTCTTCCTCGCAATCCACTATACAGCCAACATTAACTTAGCCTTTTCATCCGTAATCCACATCACACGAGATGTACCCTACGGATGAATCATACAAAACCTTCACGCAATCAGCGCATCCTTTTTCTTCATCTGTATCTATATTCATATTGCACGCGGCCTGTACTACGGT------CTTTACCTAAATAAAGAAGTCTGACTCTCAGGGACAGCCCTACTGGTCACCCTAATAGCAACAGCCTTCTTTGGATATGTCCTCCCTTGAGGACAAATATCATTCTGAGCGGCAACAGTAATTACCAATCTCCTTACTGCAATCCCGTACTTAGGAACTACACTAACAACCTGACTTTGAGGAGGATTC------TCCATCAATGATCCTACCATCACTCGATTCTTTGCCCTACACTTCATCCTACCATTCGTCATTATATCATTATCATCAATTCACATTATTCTACTACACAACGAGGGCTCTAACAACCCACTTGGTACTAACTCAGACATCGACAAAATCCCGTTCCACCCGTACCACTCATACAAAGACGTGCTCATAGCCACCACCATGATTGCCATACTATTCTTAATCCTATCATTCACACCCAATCTACTCAACGACCCAGAAAACTTCTCCAAAGCCAACCCCCTAATCACACCACAACACATCAAGCCAGAGTGATACTTCCTGTTTGCATACGGCATCCTACGATCAATCCCAAACAAACTAGGAGGAACACTAGCCCTGCTAATATCAGTAATAGTCCTAACAACAATGCCATTTACCCACACCTCGTACACCCAATCCATAACGTTCCGCCCACTGTCACAAATTCTATTTTGAACATTTATTGCCACCTTCATTACCATCACATGAACCGCCTCTAAACCTGTAGAACCACCATTTATTACCATCAGTCAGACAACCTCGATTATCTACTTCTCCTTCTTCATCACGGCTCCACTACTGGGCTGAGCCGAAAATAAAATAATAATGATAAACAAC---------
>Naj_haj461
------------------------------------------------------------------------------------------------------------------------TTCTTCCTCGCAATCCACTATACAGCTAATATTAACTTAGCCTTTTCATCCGTAATCCACATCACACGAGATGTGCCCTACGGATGAATCATACAAAACCTTCACGCAATCAGCGCATCCCTCTTCTTCATCTGTATCTATATTCACATTGCACGCGGCCTATACTACGGC------CTTTACCTAAATAAAGAAGTCTGACTCTCAGGGACAGCCCTACTGATCACCCTAATAGCAACAGCCTTCTTTGGATACGTCCTCCCCTGAGGACAAATATCATTCTGAGCGGCAACAGTAATTACCAACCTCCTTACTGCAATCCCATACTTAGGAACTACACTAACAACATGACTTTGAGGCGGGTTC------TCCATCAATGATCCTACCATCACTCGATTTTTTGCTCTACACTTCATCCTACCATTCATCATCATATCATTATCATCAATTCACATTATTCTACTACACAACGAAGGCTCTAACAACCCCCTTGGTACCAACTCAGACATCGACAAAATCCCATTCCACCCGTATCACTCATACAAAGAC---CTTATAGCCACCACCATGATCACCCTACTATTCTTAATCCTATCATTCACACCCAACCTACTCAACGACCCAGAAAACTTTTCCAAAGCCAACCCCCTAATC------------------------------------------------------------------------------------------------------------------------------------------------------------------------------------------------------------------------------------------------------------------------------------------------------------------------------------------------------------------------
>Naj_haj462
------------------------------------------------------------------------------------------------------------------------TTCTTCCTCGCAATCCACTATACAGCTAATATTAACTTAGCCTTTTCATCCGTAATCCACATCACACGAGATGTGCCCTACGGATGAATCATACAAAACCTTCACGCAATCAGCGCATCCCTCTTCTTCATCTGTATCTATATTCACATTGCACGCGGCCTATACTACGGC------CTTTACCTAAATAAAGAAGTCTGACTCTCAGGGACAGCCCTACTGATCACCCTAATAGCAACAGCCTTCTTTGGATACGTCCTCCCCTGAGGACAAATATCATTCTGAGCGGCAACAGTAATTACCAACCTCCTTACTGCAATCCCATACTTAGGAACTACACTAACAACATGACTTTGAGGCGGGTTC------TCCATCAATGATCCTACCATCACTCGATTTTTTGCTCTACACTTCATCCTACCATTCATCATCATATCATTATCATCAATTCACATTATTCTACTACACAACGAAGGCTCTAACAACCCCCTTGGTACCAACTCAGACATCGACAAAATCCCATTCCACCCGTATCACTCATACAAAGACGTGCTTATAGCTACCACCATGATCACCCTACTATTCTTAATCCTATCATTCACACCCAACCTACTCAACGACCCAGAAAACTTCTCCAAAGCCAACCCCCTAATCACA---------------------------------------------------------------------------------------------------------------------------------------------------------------------------------------------------------------------------------------------------------------------------------------------------------------------------------------------------------------------
>Naj_haj463
------------------------------------------------------------------------------------------------------------------------TTCTTCCTCGCAATCCACTATACAGCTAACATTAACTTA---TTTTCATCCGTAATCCACATCACACGAGATGTGCCCTACGGATGAATCATACAAAACCTTCACGCAATCAGCGCGTCCCTCTTCTTCATCTGTATCTATATTCATATTGCACGCGGCCTATACTACGGC------CTTTACCTAAATAAAGAAGTTTGACTCTCAGGGACAGCCCTACTGGTCACCCTAATAGCAACAGCCTTCTTTGGATACGTCCTCCCCTGAGGACAAATATCATTCTGAGCGGCAACAGTAATTACTAACCTCCTTACTGCAATCCCATACTTAGGAACTACACTAACAACATGACTTTGAGGCGGGTTC------TCCATCAATGATCCCACCATCACTCGATTTTTTGCTCTACACTTCATCCTACCATTCATCATCATATCATTATCATCAATTCACATTATTCTACTACACAACGAAGGCTCTAACAACCCCCTTGGTACCAACTCAGACATCGACAAAATCCCATTCCATCCGTATCACTCATACAAAGACGTGCTTATAGCCACCACCATGATCACCCTACTATTCTTAATCCTATCATTCACACCCAACCTACTCAACGACCCAGAAAACTTCTCCAAAGCCAACCCTCTAATCACA---------------------------------------------------------------------------------------------------------------------------------------------------------------------------------------------------------------------------------------------------------------------------------------------------------------------------------------------------------------------
>Naj_kao_123
ATGTCCAACCAACATGTCCTTCTAACATCCAATCTTCTCCCTGTTGGGTCTAACATCTCTACCTGATGGAACTTTGGCTCTATACTACTAGCCTGCCTAATACTACAAATTATAACCGGATTCTTCTTAGCAATTCACTACACAGCCAACATCAGCCTAGCCTTCTCATCAGTAATTCACATCACACGGGACGTGCCTTACGGGTGAATCATGCAGAACCTTCACACAATCAGCGCATCCCTATTCTTCATTTGCATCTACACCCACATTGCACGAGGGCTCTATTATGGC------TTATACCTAAATAAAGAAGTTTGACTATCAGGAACAGCCCTACTGGTTACCCTTATAGCAACAGCCTTCTTCGGATACGTCCTCCCATGAGGACAAATATCATTCTGAGCAGCAACAGTAATCACCAATCTCCTCACCGCAGTCCCATACCTAGGGGTTACACTAACAACATGACTTTGAGGGGGATTT------TCTATTAACGACCCAACCCTCACTCGATTTTTTGCCCTGCATTTTATTCTACCATTTATCATCATCTCACTATCC------------------------------------------------------------------------------------------------------------------------------------------------------------------------------------------------------------------------------------------------------------------------------------------------------------------------------------------------------------------------------------------------------------------------------------------------------------------------------------------------------------------------------------------------------------------------------------------
>Naj_kao_246
ATGTCCAACCAACATGCC------ATATCCAATCTTCTCCCTGTTGGATCTAACATCTCTACCTGATGGAACTTTGGCTCTATACTACTAGCCTGCCTAATACTACAAATTATAACCGGATTCTTCTTAGCAATTCACTACACAGCCAACATCAGCCTAGCCTTCTCATCAGTAATTCATATCACACGGGACGTGCCTTACGGGTGAATCATGCAGAACCTTCACACAATCAGCGCATCCCTATTCTTCATTTGCATCTACACCCACATTGCACGAGGGCTCTACTATGGC------TTATACCTAAATAAAGAAGTTTGACTATCAGGAACAGCCCTACTGGTTACCCTTATAGCAACAGCCTTCTTTGGATACGTCCTCCCATGAGGACAAATATCATTCTGAGCAGCAACAGTAATCACCAATCTCCTCACCGCAATCCCATACCTAGGGGTTACACTAACAACATGACTTTGAGGGGGATTT------TCTATTAACGACCCAACCCTCACTCGATTTTTTGCCCTGCATTTTATTCTACCATTTATCATTATCTCACTATCCTCAGTCCACATCATCTTACTACATAGCGAGGGCTCTAATAACCCCCTCGGCACCAACTCAGACATCGACAAAATCCCATTCCACCCATACCACTCCTATAAAGATATGCTGATAATCACCTCTATGATCACCCTGTTACTTCTCATCCTATCATTCTCACCCGACTTGCTCAACGACCCAGAAAATTTCTCCAAAGCTAACCCGCTAGTTACACCACAACATATCAAACCAGAGTGGTATTTTCTATTTGCATACGGCATCCTACGATCAATCCCAAACAAACTAGGAGGAACACTAGCATTACTTTTATCGGTTATAATCTTAACAACAACACCCTTCACCCACACTTCATTCACACGATCTATAATATTCCGCCCACTATCACAGATTCTATTCTGAACATTAATCGCTACTTTCATTACCATTACATGAACCGCCTCTAAACCAGTAGAACCACCATTTATTACTATCAGTCAGACAACATCAATTTTCTATTTCTCCTTCTTTATCTTAACCCCTCTACTCGGCTGAACCGAGAATAAAATAATAATGACCAACAAC---------
>Naj_kao100
ATGTCCAACCAACATGCCCTTCTAACATCCAATCTTCTCCCTGTTGGATCTAACATCTCTACCTGATGAAACTTTGGCTCTATACTACTAGCCTGCCTAATACTACAAATTATAACCGGATTCTTCTTAGCAATTCACTACACAGCCAACATCAGCCTAGCCTTCTCATCAGTAATTCACATCACACGGGACGTGCCTTACGGGTGAATCATGCAGAACCTTCACACAATCAGCGCATCCCTATTCTTCATTTGCATCTACACCCACATTGCACGAGGGCTCTACTATGGC------TTATACCTAAATAAAGAAGTTTGACTATCAGGAACAGCCCTACTGGTTACCCTTATAGCAACAGCCTTCTTCGGATACGTCCTCCCATGAGGACAAATATCATTCTGAGCAGCAACAGTAATCACCAATCTCCTCACCGCAATCCCATACCTAGGGGTTACACTAACAACATGACTTTGAGGGGGATTT------TCTATTAACGACCCAACCCTCACTCGATTTTTTGCCCTGCATTTTATTCTACCATTTATCATCATCTCACTATCC------------------------------------------------------------------------------------------------------------------------------------------------------------------------------------------------------------------------------------------------------------------------------------------------------------------------------------------------------------------------------------------------------------------------------------------------------------------------------------------------------------------------------------------------------------------------------------------
>Naj_kao101
ATGTCCAACCAACATGCCCTTCTAACATCCAATCTTCTCCCTGTTGGATCTAACATCTCTACCTGATGAAACTTTGGCTCTATACTACTAGCCTGCCTAATACTACAAATTATAACCGGATTCTTCTTAGCAATTCACTACACAGCCAACATCAGCCTAGCCTTCTCATCAGTAATTCACATCACACGGGACGTGCCTTACGGGTGAATCATGCAGAACCTTCACACAATCAGCGCATCCCTATTCTTCATTTGCATCTACACCCACATTGCACGAGGGCTCTACTATGGC------TTATACCTAAATAAAGAAGTTTGACTATCAGGAACAGCCCTACTGGTTACCCTTATAGCAACAGCCTTCTTCGGATACGTCCTCCCATGAGGACAAATATCATTCTGAGCAGCAACAGTAATCACCAATCTCCTCACCGCAATCCCATACCTAGGGGTTACACTAACAACATGACTTTGAGGGGGATTT------TCTATTAACGACCCAACCCTCACTCGATTTTTTGCCCTGCATTTTATTCTACCATTTATCATCATCTCACTATCC------------------------------------------------------------------------------------------------------------------------------------------------------------------------------------------------------------------------------------------------------------------------------------------------------------------------------------------------------------------------------------------------------------------------------------------------------------------------------------------------------------------------------------------------------------------------------------------
>Naj_kao102
ATGTCCAACCAACATGCCCTTCTAACATCCAATCTTCTCCCTGTTGGATCTAACATCTCTACCTGATGAAACTTTGGCTCTATACTACTAGCCTGCCTAATACTACAAATTATAACCGGATTCTTCTTAGCAATTCACTACACAGCCAACATCAGCCTAGCCTTCTCATCAGTAATTCACATCACACGGGACGTGCCTTACGGGTGAATCATGCAGAACCTTCACACAATCAGCGCATCCCTATTCTTCATTTGCATCTACACCCACATTGCACGAGGGCTCTACTATGGC------TTATACCTAAATAAAGAAGTTTGACTATCAGGAACAGCCCTACTGGTTACCCTTATAGCAACAGCCTTCTTCGGATACGTCCTCCCATGAGGACAAATATCATTCTGAGCAGCAACAGTAATCACCAATCTCCTCACCGCAATCCCATACCTAGGGGTTACACTAACAACATGACTTTGAGGGGGATTT------TCTATTAACGACCCAACCCTCACTCGATTTTTTGCCCTGCATTTTATTCTACCATTTATCATCATCTCACTATCC------------------------------------------------------------------------------------------------------------------------------------------------------------------------------------------------------------------------------------------------------------------------------------------------------------------------------------------------------------------------------------------------------------------------------------------------------------------------------------------------------------------------------------------------------------------------------------------
>Naj_kao103
ATGTCCAACCAACATGCCCTTCTAACATCCAATCTTCTCCCTGTTGGATCTAACATCTCTACCTGATGAAACTTTGGCTCTATACTACTAGCCTGCCTAATACTACAAATTATAACCGGATTCTTCTTAGCAATTCACTACACAGCCAACATCAGCCTAGCCTTCTCATCAGTAATTCACATCACACGGGACGTGCCTTACGGGTGAATCATGCAGAACCTTCACACAATCAGCGCATCCCTATTCTTCATTTGCATCTACACCCACATTGCACGAGGGCTCTACTATGGC------TTATACCTAAATAAAGAAGTTTGACTATCAGGAACAGCCCTACTGGTTACCCTTATAGCAACAGCCTTCTTCGGATACGTCCTCCCATGAGGACAAATATCATTCTGAGCAGCAACAGTAATCACCAATCTCCTCACCGCAATCCCATACCTAGGGGTTACACTAACAACATGACTTTGAGGGGGATTT------TCTATTAACGACCCAACCCTCACTCGATTTTTTGCCCTGCATTTTATTCTACCATTTATCATCATCTCACTATCC------------------------------------------------------------------------------------------------------------------------------------------------------------------------------------------------------------------------------------------------------------------------------------------------------------------------------------------------------------------------------------------------------------------------------------------------------------------------------------------------------------------------------------------------------------------------------------------
>Naj_kao104
ATGTCCAACCAACATGCCCTTCTAACATCCAATCTTCTCCCTGTTGGATCTAACATCTCTACCTGATGAAACTTTGGCTCTATACTACTAGCCTGCCTAATACTACAAATTATAACCGGATTCTTCTTAGCAATTCACTACACAGCCAACATCAGCCTAGCCTTCTCATCAGTAATTCACATCACACGGGACGTGCCTTACGGGTGAATCATGCAGAACCTTCACACAATCAGCGCATCCCTATTCTTCATTTGCATCTACACCCACATTGCACGAGGGCTCTACTATGGC------TTATACCTAAATAAAGAAGTTTGACTATCAGGAACAGCCCTACTGGTTACCCTTATAGCAACAGCCTTCTTCGGATACGTCCTCCCATGAGGACAAATATCATTCTGAGCAGCAACAGTAATCACCAATCTCCTCACCGCAATCCCATACCTAGGGGTTACACTAACAACATGACTTTGAGGGGGATTT------TCTATTAACGACCCAACCCTCACTCGATTTTTTGCCCTGCATTTTATTCTACCATTTATCATCATCTCACTATCC------------------------------------------------------------------------------------------------------------------------------------------------------------------------------------------------------------------------------------------------------------------------------------------------------------------------------------------------------------------------------------------------------------------------------------------------------------------------------------------------------------------------------------------------------------------------------------------
>Naj_kao105
ATGTCCAACCAACATGTCCTTCTAACATCCAATCTTCTCCCTGTTGGGTCTAACATCTCTACCTGATGGAACTTTGGCTCTATACTACTAGCCTGCCTAATACTACAAATTATAACCGGATTCTTCTTAGCAATTCACTACACAGCCAACATCAGCCTAGCCTTCTCATCAGTAATTCACATCACACGGGACGTGCCTTACGGGTGAATCATGCAGAACCTTCACACAATCAGCGCATCCCTATTCTTCATTTGCATCTACACCCACATTGCACGAGGGCTCTATTATGGC------TTATACCTAAATAAAGAAGTTTGACTATCAGGAACAGCCCTACTGGTTACCCTTATAGCAACAGCCTTCTTCGGATACGTCCTCCCATGAGGACAAATATCATTCTGAGCAGCAACAGTAATCACCAATCTCCTCACCGCAGTCCCATACCTAGGGGTTACACTAACAACATGACTTTGAGGGGGATTT------TCTATTAACGACCCAACCCTCACTCGATTTTTTGCCCTGCATTTTATTCTACCATTTATCATCATCTCACTATCC------------------------------------------------------------------------------------------------------------------------------------------------------------------------------------------------------------------------------------------------------------------------------------------------------------------------------------------------------------------------------------------------------------------------------------------------------------------------------------------------------------------------------------------------------------------------------------------
>Naj_kao106
ATGTCCAACCAACATGTCCTTCTAACATCCAATCTTCTCCCTGTTGGGTCTAACATCTCTACCTGATGGAACTTTGGCTCTATACTACTAGCCTGCCTAATACTACAAATTATAACCGGATTCTTCTTAGCAATTCACTACACAGCCAACATCAGCCTAGCCTTCTCATCAGTAATTCACATCACACGGGACGTGCCTTACGGGTGAATCATGCAGAACCTTCACACAATCAGCGCATCCCTATTCTTCATTTGCATCTACACCCACATTGCACGAGGGCTCTATTATGGC------TTATACCTAAATAAAGAAGTTTGACTATCAGGAACAGCCCTACTGGTTACCCTTATAGCAACAGCCTTCTTCGGATACGTCCTCCCATGAGGACAAATATCATTCTGAGCAGCAACAGTAATCACCAATCTCCTCACCGCAGTCCCATACCTAGGGGTTACACTAACAACATGACTTTGAGGGGGATTT------TCTATTAACGACCCAACCCTCACTCGATTTTTTGCCCTGCATTTTATTCTACCATTTATCATCATCTCACTATCC------------------------------------------------------------------------------------------------------------------------------------------------------------------------------------------------------------------------------------------------------------------------------------------------------------------------------------------------------------------------------------------------------------------------------------------------------------------------------------------------------------------------------------------------------------------------------------------
>Naj_kao107
ATGTCCAACCAACATGTCCTTCTAACATCCAATCTTCTCCCTGTTGGGTCTAACATCTCTACCTGATGGAACTTTGGCTCTATACTACTAGCCTGCCTAATACTACAAATTATAACCGGATTCTTCTTAGCAATTCACTACACAGCCAACATCAGCCTAGCCTTCTCATCAGTAATTCACATCACACGGGACGTGCCTTACGGGTGAATCATGCAGAACCTTCACACAATCAGCGCATCCCTATTCTTCATTTGCATCTACACCCACATTGCACGAGGGCTCTATTATGGC------TTATACCTAAATAAAGAAGTTTGACTATCAGGAACAGCCCTACTGGTTACCCTTATAGCAACAGCCTTCTTCGGATACGTCCTCCCATGAGGACAAATATCATTCTGAGCAGCAACAGTAATCACCAATCTCCTCACCGCAGTCCCATACCTAGGGGTTACACTAACAACATGACTTTGAGGGGGATTT------TCTATTAACGACCCAACCCTCACTCGATTTTTTGCCCTGCATTTTATTCTACCATTTATCATCATCTCACTATCC------------------------------------------------------------------------------------------------------------------------------------------------------------------------------------------------------------------------------------------------------------------------------------------------------------------------------------------------------------------------------------------------------------------------------------------------------------------------------------------------------------------------------------------------------------------------------------------
>Naj_kao108
ATGTCCAACCAACATGTCCTTCTAACATCCAATCTTCTCCCTGTTGGGTCTAACATCTCTACCTGATGGAACTTTGGCTCTATACTACTAGCCTGCCTAATACTACAAATTATAACCGGATTCTTCTTAGCAATTCACTACACAGCCAACATCAGCCTAGCCTTCTCATCAGTAATTCACATCACACGGGACGTGCCTTACGGGTGAATCATGCAGAACCTTCACACAATCAGCGCATCCCTATTCTTCATTTGCATCTACACCCACATTGCACGAGGGCTCTATTATGGC------TTATACCTAAATAAAGAAGTTTGACTATCAGGAACAGCCCTACTGGTTACCCTTATAGCAACAGCCTTCTTCGGATACGTCCTCCCATGAGGACAAATATCATTCTGAGCAGCAACAGTAATCACCAATCTCCTCACCGCAGTCCCATACCTAGGGGTTACACTAACAACATGACTTTGAGGGGGATTT------TCTATTAACGACCCAACCCTCACTCGATTTTTTGCCCTGCATTTTATTCTACCATTTATCATCATCTCACTATCC------------------------------------------------------------------------------------------------------------------------------------------------------------------------------------------------------------------------------------------------------------------------------------------------------------------------------------------------------------------------------------------------------------------------------------------------------------------------------------------------------------------------------------------------------------------------------------------
>Naj_kao109
ATGTCCAACCAACATGTCCTTCTAACATCCAATCTTCTCCCTGTTGGGTCTAACATCTCTACCTGATGGAACTTTGGCTCTATACTACTAGCCTGCCTAATACTACAAATTATAACCGGATTCTTCTTAGCAATTCACTACACAGCCAACATCAGCCTAGCCTTCTCATCAGTAATTCACATCACACGGGACGTGCCTTACGGGTGAATCATGCAGAACCTTCACACAATCAGCGCATCCCTATTCTTCATTTGCATCTACACCCACATTGCACGAGGGCTCTATTATGGC------TTATACCTAAATAAAGAAGTTTGACTATCAGGAACAGCCCTACTGGTTACCCTTATAGCAACAGCCTTCTTCGGATACGTCCTCCCATGAGGACAAATATCATTCTGAGCAGCAACAGTAATCACCAATCTCCTCACCGCAGTCCCATACCTAGGGGTTACACTAACAACATGACTTTGAGGGGGATTT------TCTATTAACGACCCAACCCTCACTCGATTTTTTGCCCTGCATTTTATTCTACCATTTATCATCATCTCACTATCC------------------------------------------------------------------------------------------------------------------------------------------------------------------------------------------------------------------------------------------------------------------------------------------------------------------------------------------------------------------------------------------------------------------------------------------------------------------------------------------------------------------------------------------------------------------------------------------
>Naj_kao110
ATGTCCAACCAACATGTCCTTCTAACATCCAATCTTCTCCCTGTTGGGTCTAACATCTCTACCTGATGGAACTTTGGCTCTATACTACTAGCCTGCCTAATACTACAAATTATAACCGGATTCTTCTTAGCAATTCACTACACAGCCAACATCAGCCTAGCCTTCTCATCAGTAATTCACATCACACGGGACGTGCCTTACGGGTGAATCATGCAGAACCTTCACACAATCAGCGCATCCCTATTCTTCATTTGCATCTACACCCACATTGCACGAGGGCTCTATTATGGC------TTATACCTAAATAAAGAAGTTTGACTATCAGGAACAGCCCTACTGGTTACCCTTATAGCAACAGCCTTCTTCGGATACGTCCTCCCATGAGGACAAATATCATTCTGAGCAGCAACAGTAATCACCAATCTCCTCACCGCAGTCCCATACCTAGGGGTTACACTAACAACATGACTTTGAGGGGGATTT------TCTATTAACGACCCAACCCTCACTCGATTTTTTGCCCTGCATTTTATTCTACCATTTATCATCATCTCACTATCC------------------------------------------------------------------------------------------------------------------------------------------------------------------------------------------------------------------------------------------------------------------------------------------------------------------------------------------------------------------------------------------------------------------------------------------------------------------------------------------------------------------------------------------------------------------------------------------
>Naj_kao111
ATGTCCAACCAACATGTCCTTCTAACATCCAATCTTCTCCCTGTTGGGTCTAACATCTCTACCTGATGGAACTTTGGCTCTATACTACTAGCCTGCCTAATACTACAAATTATAACCGGATTCTTCTTAGCAATTCACTACACAGCCAACATCAGCCTAGCCTTCTCATCAGTAATTCACATCACACGGGACGTGCCTTACGGGTGAATCATGCAGAACCTTCACACAATCAGCGCATCCCTATTCTTCATTTGCATCTACACCCACATTGCACGAGGGCTCTATTATGGC------TTATACCTAAATAAAGAAGTTTGACTATCAGGAACAGCCCTACTGGTTACCCTTATAGCAACAGCCTTCTTCGGATACGTCCTCCCATGAGGACAAATATCATTCTGAGCAGCAACAGTAATCACCAATCTCCTCACCGCAGTCCCATACCTAGGGGTTACACTAACAACATGACTTTGAGGGGGATTT------TCTATTAACGACCCAACCCTCACTCGATTTTTTGCCCTGCATTTTATTCTACCATTTATCATCATCTCACTATCC------------------------------------------------------------------------------------------------------------------------------------------------------------------------------------------------------------------------------------------------------------------------------------------------------------------------------------------------------------------------------------------------------------------------------------------------------------------------------------------------------------------------------------------------------------------------------------------
>Naj_kao112
ATGTCCAACCAACATGTCCTTCTAACATCCAATCTTCTCCCTGTTGGGTCTAACATCTCTACCTGATGGAACTTTGGCTCTATACTACTAGCCTGCCTAATACTACAAATTATAACCGGATTCTTCTTAGCAATTCACTACACAGCCAACATCAGCCTAGCCTTCTCATCAGTAATTCACATCACACGGGACGTGCCTTACGGGTGAATCATGCAGAACCTTCACACAATCAGCGCATCCCTATTCTTCATTTGCATCTACACCCACATTGCACGAGGGCTCTATTATGGC------TTATACCTAAATAAAGAAGTTTGACTATCAGGAACAGCCCTACTGGTTACCCTTATAGCAACAGCCTTCTTCGGATACGTCCTCCCATGAGGACAAATATCATTCTGAGCAGCAACAGTAATCACCAATCTCCTCACCGCAGTCCCATACCTAGGGGTTACACTAACAACATGACTTTGAGGGGGATTT------TCTATTAACGACCCAACCCTCACTCGATTTTTTGCCCTGCATTTTATTCTACCATTTATCATCATCTCACTATCC------------------------------------------------------------------------------------------------------------------------------------------------------------------------------------------------------------------------------------------------------------------------------------------------------------------------------------------------------------------------------------------------------------------------------------------------------------------------------------------------------------------------------------------------------------------------------------------
>Naj_kao113
ATGTCCAACCAACATGTCCTTCTAACATCCAATCTTCTCCCTGTTGGGTCTAACATCTCTACCTGATGGAACTTTGGCTCTATACTACTAGCCTGCCTAATACTACAAATTATAACCGGATTCTTCTTAGCAATTCACTACACAGCCAACATCAGCCTAGCCTTCTCATCAGTAATTCACATCACACGGGACGTGCCTTACGGGTGAATCATGCAGAACCTTCACACAATCAGCGCATCCCTATTCTTCATTTGCATCTACACCCACATTGCACGAGGGCTCTATTATGGC------TTATACCTAAATAAAGAAGTTTGACTATCAGGAACAGCCCTACTGGTTACCCTTATAGCAACAGCCTTCTTCGGATACGTCCTCCCATGAGGACAAATATCATTCTGAGCAGCAACAGTAATCACCAATCTCCTCACCGCAGTCCCATACCTAGGGGTTACACTAACAACATGACTTTGAGGGGGATTT------TCTATTAACGACCCAACCCTCACTCGATTTTTTGCCCTGCATTTTATTCTACCATTTATCATCATCTCACTATCC------------------------------------------------------------------------------------------------------------------------------------------------------------------------------------------------------------------------------------------------------------------------------------------------------------------------------------------------------------------------------------------------------------------------------------------------------------------------------------------------------------------------------------------------------------------------------------------
>Naj_kao114
ATGTCCAACCAACATGTCCTTCTAACATCCAATCTTCTCCCTGTTGGGTCTAACATCTCTACCTGATGGAACTTTGGCTCTATACTACTAGCCTGCCTAATACTACAAATTATAACCGGATTCTTCTTAGCAATTCACTACACAGCCAACATCAGCCTAGCCTTCTCATCAGTAATTCACATCACACGGGACGTGCCTTACGGGTGAATCATGCAGAACCTTCACACAATCAGCGCATCCCTATTCTTCATTTGCATCTACACCCACATTGCACGAGGGCTCTATTATGGC------TTATACCTAAATAAAGAAGTTTGACTATCAGGAACAGCCCTACTGGTTACCCTTATAGCAACAGCCTTCTTCGGATACGTCCTCCCATGAGGACAAATATCATTCTGAGCAGCAACAGTAATCACCAATCTCCTCACCGCAGTCCCATACCTAGGGGTTACACTAACAACATGACTTTGAGGGGGATTT------TCTATTAACGACCCAACCCTCACTCGATTTTTTGCCCTGCATTTTATTCTACCATTTATCATCATCTCACTATCC------------------------------------------------------------------------------------------------------------------------------------------------------------------------------------------------------------------------------------------------------------------------------------------------------------------------------------------------------------------------------------------------------------------------------------------------------------------------------------------------------------------------------------------------------------------------------------------
>Naj_kao115
ATGTCCAACCAACATGTCCTTCTAACATCCAATCTTCTCCCTGTTGGGTCTAACATCTCTACCTGATGGAACTTTGGCTCTATACTACTAGCCTGCCTAATACTACAAATTATAACCGGATTCTTCTTAGCAATTCACTACACAGCCAACATCAGCCTAGCCTTCTCATCAGTAATTCACATCACACGGGACGTGCCTTACGGGTGAATCATGCAGAACCTTCACACAATCAGCGCATCCCTATTCTTCATTTGCATCTACACCCACATTGCACGAGGGCTCTATTATGGC------TTATACCTAAATAAAGAAGTTTGACTATCAGGAACAGCCCTACTGGTTACCCTTATAGCAACAGCCTTCTTCGGATACGTCCTCCCATGAGGACAAATATCATTCTGAGCAGCAACAGTAATCACCAATCTCCTCACCGCAGTCCCATACCTAGGGGTTACACTAACAACATGACTTTGAGGGGGATTT------TCTATTAACGACCCAACCCTCACTCGATTTTTTGCCCTGCATTTTATTCTACCATTTATCATCATCTCACTATCC------------------------------------------------------------------------------------------------------------------------------------------------------------------------------------------------------------------------------------------------------------------------------------------------------------------------------------------------------------------------------------------------------------------------------------------------------------------------------------------------------------------------------------------------------------------------------------------
>Naj_kao116
ATGTCCAACCAACATGTCCTTCTAACATCCAATCTTCTCCCTGTTGGGTCTAACATCTCTACCTGATGGAACTTTGGCTCTATACTACTAGCCTGCCTAATACTACAAATTATAACCGGATTCTTCTTAGCAATTCACTACACAGCCAACATCAGCCTAGCCTTCTCATCAGTAATTCACATCACACGGGACGTGCCTTACGGGTGAATCATGCAGAACCTTCACACAATCAGCGCATCCCTATTCTTCATTTGCATCTACACCCACATTGCACGAGGGCTCTATTATGGC------TTATACCTAAATAAAGAAGTTTGACTATCAGGAACAGCCCTACTGGTTACCCTTATAGCAACAGCCTTCTTCGGATACGTCCTCCCATGAGGACAAATATCATTCTGAGCAGCAACAGTAATCACCAATCTCCTCACCGCAGTCCCATACCTAGGGGTTACACTAACAACATGACTTTGAGGGGGATTT------TCTATTAACGACCCAACCCTCACTCGATTTTTTGCCCTGCATTTTATTCTACCATTTATCATCATCTCACTATCC------------------------------------------------------------------------------------------------------------------------------------------------------------------------------------------------------------------------------------------------------------------------------------------------------------------------------------------------------------------------------------------------------------------------------------------------------------------------------------------------------------------------------------------------------------------------------------------
>Naj_kao117
ATGTCCAACCAACATGTCCTTCTAACATCCAATCTTCTCCCTGTTGGGTCTAACATCTCTACCTGATGGAACTTTGGCTCTATACTACTAGCCTGCCTAATACTACAAATTATAACCGGATTCTTCTTAGCAATTCACTACACAGCCAACATCAGCCTAGCCTTCTCATCAGTAATTCACATCACACGGGACGTGCCTTACGGGTGAATCATGCAGAACCTTCACACAATCAGCGCATCCCTATTCTTCATTTGCATCTACACCCACATTGCACGAGGGCTCTATTATGGC------TTATACCTAAATAAAGAAGTTTGACTATCAGGAACAGCCCTACTGGTTACCCTTATAGCAACAGCCTTCTTCGGATACGTCCTCCCATGAGGACAAATATCATTCTGAGCAGCAACAGTAATCACCAATCTCCTCACCGCAGTCCCATACCTAGGGGTTACACTAACAACATGACTTTGAGGGGGATTT------TCTATTAACGACCCAACCCTCACTCGATTTTTTGCCCTGCATTTTATTCTACCATTTATCATCATCTCACTATCC------------------------------------------------------------------------------------------------------------------------------------------------------------------------------------------------------------------------------------------------------------------------------------------------------------------------------------------------------------------------------------------------------------------------------------------------------------------------------------------------------------------------------------------------------------------------------------------
>Naj_kao118
ATGTCCAACCAACATGTCCTTCTAACATCCAATCTTCTCCCTGTTGGGTCTAACATCTCTACCTGATGGAACTTTGGCTCTATACTACTAGCCTGCCTAATACTACAAATTATAACCGGATTCTTCTTAGCAATTCACTACACAGCCAACATCAGCCTAGCCTTCTCATCAGTAATTCACATCACACGGGACGTGCCTTACGGGTGAATCATGCAGAACCTTCACACAATCAGCGCATCCCTATTCTTCATTTGCATCTACACCCACATTGCACGAGGGCTCTATTATGGC------TTATACCTAAATAAAGAAGTTTGACTATCAGGAACAGCCCTACTGGTTACCCTTATAGCAACAGCCTTCTTCGGATACGTCCTCCCATGAGGACAAATATCATTCTGAGCAGCAACAGTAATCACCAATCTCCTCACCGCAGTCCCATACCTAGGGGTTACACTAACAACATGACTTTGAGGGGGATTT------TCTATTAACGACCCAACCCTCACTCGATTTTTTGCCCTGCATTTTATTCTACCATTTATCATCATCTCACTATCC------------------------------------------------------------------------------------------------------------------------------------------------------------------------------------------------------------------------------------------------------------------------------------------------------------------------------------------------------------------------------------------------------------------------------------------------------------------------------------------------------------------------------------------------------------------------------------------
>Naj_kao119
ATGTCCAACCAACATGTCCTTCTAACATCCAATCTTCTCCCTGTTGGGTCTAACATCTCTACCTGATGGAACTTTGGCTCTATACTACTAGCCTGCCTAATACTACAAATTATAACCGGATTCTTCTTAGCAATTCACTACACAGCCAACATCAGCCTAGCCTTCTCATCAGTAATTCACATCACACGGGACGTGCCTTACGGGTGAATCATGCAGAACCTTCACACAATCAGCGCATCCCTATTCTTCATTTGCATCTACACCCACATTGCACGAGGGCTCTATTATGGC------TTATACCTAAATAAAGAAGTTTGACTATCAGGAACAGCCCTACTGGTTACCCTTATAGCAACAGCCTTCTTCGGATACGTCCTCCCATGAGGACAAATATCATTCTGAGCAGCAACAGTAATCACCAATCTCCTCACCGCAGTCCCATACCTAGGGGTTACACTAACAACATGACTTTGAGGGGGATTT------TCTATTAACGACCCAACCCTCACTCGATTTTTTGCCCTGCATTTTATTCTACCATTTATCATCATCTCACTATCC------------------------------------------------------------------------------------------------------------------------------------------------------------------------------------------------------------------------------------------------------------------------------------------------------------------------------------------------------------------------------------------------------------------------------------------------------------------------------------------------------------------------------------------------------------------------------------------
>Naj_kao120
ATGTCCAACCAACATGTCCTTCTAACATCCAATCTTCTCCCTGTTGGGTCTAACATCTCTACCTGATGGAACTTTGGCTCTATACTACTAGCCTGCCTAATACTACAAATTATAACCGGATTCTTCTTAGCAATTCACTACACAGCCAACATCAGCCTAGCCTTCTCATCAGTAATTCACATCACACGGGACGTGCCTTACGGGTGAATCATGCAGAACCTTCACACAATCAGCGCATCCCTATTCTTCATTTGCATCTACACCCACATTGCACGAGGGCTCTATTATGGC------TTATACCTAAATAAAGAAGTTTGACTATCAGGAACAGCCCTACTGGTTACCCTTATAGCAACAGCCTTCTTCGGATACGTCCTCCCATGAGGACAAATATCATTCTGAGCAGCAACAGTAATCACCAATCTCCTCACCGCAGTCCCATACCTAGGGGTTACACTAACAACATGACTTTGAGGGGGATTT------TCTATTAACGACCCAACCCTCACTCGATTTTTTGCCCTGCATTTTATTCTACCATTTATCATCATCTCACTATCC------------------------------------------------------------------------------------------------------------------------------------------------------------------------------------------------------------------------------------------------------------------------------------------------------------------------------------------------------------------------------------------------------------------------------------------------------------------------------------------------------------------------------------------------------------------------------------------
>Naj_kao121
ATGTCCAACCAACATGTCCTTCTAACATCCAATCTTCTCCCTGTTGGGTCTAACATCTCTACCTGATGGAACTTTGGCTCTATACTACTAGCCTGCCTAATACTACAAATTATAACCGGATTCTTCTTAGCAATTCACTACACAGCCAACATCAGCCTAGCCTTCTCATCAGTAATTCACATCACACGGGACGTGCCTTACGGGTGAATCATGCAGAACCTTCACACAATCAGCGCATCCCTATTCTTCATTTGCATCTACACCCACATTGCACGAGGGCTCTATTATGGC------TTATACCTAAATAAAGAAGTTTGACTATCAGGAACAGCCCTACTGGTTACCCTTATAGCAACAGCCTTCTTCGGATACGTCCTCCCATGAGGACAAATATCATTCTGAGCAGCAACAGTAATCACCAATCTCCTCACCGCAGTCCCATACCTAGGGGTTACACTAACAACATGACTTTGAGGGGGATTT------TCTATTAACGACCCAACCCTCACTCGATTTTTTGCCCTGCATTTTATTCTACCATTTATCATCATCTCACTATCC------------------------------------------------------------------------------------------------------------------------------------------------------------------------------------------------------------------------------------------------------------------------------------------------------------------------------------------------------------------------------------------------------------------------------------------------------------------------------------------------------------------------------------------------------------------------------------------
>Naj_kao122
ATGTCCAACCAACATGTCCTTCTAACATCCAATCTTCTCCCTGTTGGGTCTAACATCTCTACCTGATGGAACTTTGGCTCTATACTACTAGCCTGCCTAATACTACAAATTATAACCGGATTCTTCTTAGCAATTCACTACACAGCCAACATCAGCCTAGCCTTCTCATCAGTAATTCACATCACACGGGACGTGCCTTACGGGTGAATCATGCAGAACCTTCACACAATCAGCGCATCCCTATTCTTCATTTGCATCTACACCCACATTGCACGAGGGCTCTATTATGGC------TTATACCTAAATAAAGAAGTTTGACTATCAGGAACAGCCCTACTGGTTACCCTTATAGCAACAGCCTTCTTCGGATACGTCCTCCCATGAGGACAAATATCATTCTGAGCAGCAACAGTAATCACCAATCTCCTCACCGCAGTCCCATACCTAGGGGTTACACTAACAACATGACTTTGAGGGGGATTT------TCTATTAACGACCCAACCCTCACTCGATTTTTTGCCCTGCATTTTATTCTACCATTTATCATCATCTCACTATCC------------------------------------------------------------------------------------------------------------------------------------------------------------------------------------------------------------------------------------------------------------------------------------------------------------------------------------------------------------------------------------------------------------------------------------------------------------------------------------------------------------------------------------------------------------------------------------------
>Naj_kao124
ATGTCCAACCAACATGTCCTTCTAACATCCAATCTTCTCCCTGTTGGGTCTAACATCTCTACCTGATGGAACTTTGGCTCTATACTACTAGCCTGCCTAATACTACAAATTATAACCGGATTCTTCTTAGCAATTCACTACACAGCCAACATCAGCCTAGCCTTCTCATCAGTAATTCACATCACACGGGACGTGCCTTACGGGTGAATCATGCAGAACCTTCACACAATCAGCGCATCCCTATTCTTCATTTGCATCTACACCCACATTGCACGAGGGCTCTATTATGGC------TTATACCTAAATAAAGAAGTTTGACTATCAGGAACAGCCCTACTGGTTACCCTTATAGCAACAGCCTTCTTCGGATACGTCCTCCCATGAGGACAAATATCATTCTGAGCAGCAACAGTAATCACCAATCTCCTCACCGCAGTCCCATACCTAGGGGTTACACTAACAACATGACTTTGAGGGGGATTT------TCTATTAACGACCCAACCCTCACTCGATTTTTTGCCCTGCATTTTATTCTACCATTTATCATCATCTCACTATCC------------------------------------------------------------------------------------------------------------------------------------------------------------------------------------------------------------------------------------------------------------------------------------------------------------------------------------------------------------------------------------------------------------------------------------------------------------------------------------------------------------------------------------------------------------------------------------------
>Naj_kao125
ATGTCCAACCAACATGTCCTTCTAACATCCAATCTTCTCCCTGTTGGGTCTAACATCTCTACCTGATGGAACTTTGGCTCTATACTACTAGCCTGCCTAATACTACAAATTATAACCGGATTCTTCTTAGCAATTCACTACACAGCCAACATCAGCCTAGCCTTCTCATCAGTAATTCACATCACACGGGACGTGCCTTACGGGTGAATCATGCAGAACCTTCACACAATCAGCGCATCCCTATTCTTCATTTGCATCTACACCCACATTGCACGAGGGCTCTATTATGGC------TTATACCTAAATAAAGAAGTTTGACTATCAGGAACAGCCCTACTGGTTACCCTTATAGCAACAGCCTTCTTCGGATACGTCCTCCCATGAGGACAAATATCATTCTGAGCAGCAACAGTAATCACCAATCTCCTCACCGCAGTCCCATACCTAGGGGTTACACTAACAACATGACTTTGAGGGGGATTT------TCTATTAACGACCCAACCCTCACTCGATTTTTTGCCCTGCATTTTATTCTACCATTTATCATCATCTCACTATCC------------------------------------------------------------------------------------------------------------------------------------------------------------------------------------------------------------------------------------------------------------------------------------------------------------------------------------------------------------------------------------------------------------------------------------------------------------------------------------------------------------------------------------------------------------------------------------------
>Naj_kao126
ATGTCCAACCAACATGTCCTTCTAACATCCAATCTTCTCCCTGTTGGGTCTAACATCTCTACCTGATGGAACTTTGGCTCTATACTACTAGCCTGCCTAATACTACAAATTATAACCGGATTCTTCTTAGCAATTCACTACACAGCCAACATCAGCCTAGCCTTCTCATCAGTAATTCACATCACACGGGACGTGCCTTACGGGTGAATCATGCAGAACCTTCACACAATCAGCGCATCCCTATTCTTCATTTGCATCTACACCCACATTGCACGAGGGCTCTATTATGGC------TTATACCTAAATAAAGAAGTTTGACTATCAGGAACAGCCCTACTGGTTACCCTTATAGCAACAGCCTTCTTCGGATACGTCCTCCCATGAGGACAAATATCATTCTGAGCAGCAACAGTAATCACCAATCTCCTCACCGCAGTCCCATACCTAGGGGTTACACTAACAACATGACTTTGAGGGGGATTT------TCTATTAACGACCCAACCCTCACTCGATTTTTTGCCCTGCATTTTATTCTACCATTTATCATCATCTCACTATCC------------------------------------------------------------------------------------------------------------------------------------------------------------------------------------------------------------------------------------------------------------------------------------------------------------------------------------------------------------------------------------------------------------------------------------------------------------------------------------------------------------------------------------------------------------------------------------------
>Naj_kao127
ATGTCCAACCAACATGTCCTTCTAACATCCAATCTTCTCCCTGTTGGGTCTAACATCTCTACCTGATGGAACTTTGGCTCTATACTACTAGCCTGCCTAATACTACAAATTATAACCGGATTCTTCTTAGCAATTCACTACACAGCCAACATCAGCCTAGCCTTCTCATCAGTAATTCACATCACACGGGACGTGCCTTACGGGTGAATCATGCAGAACCTTCACACAATCAGCGCATCCCTATTCTTCATTTGCATCTACACCCACATTGCACGAGGGCTCTATTATGGC------TTATACCTAAATAAAGAAGTTTGACTATCAGGAACAGCCCTACTGGTTACCCTTATAGCAACAGCCTTCTTCGGATACGTCCTCCCATGAGGACAAATATCATTCTGAGCAGCAACAGTAATCACCAATCTCCTCACCGCAGTCCCATACCTAGGGGTTACACTAACAACATGACTTTGAGGGGGATTT------TCTATTAACGACCCAACCCTCACTCGATTTTTTGCCCTGCATTTTATTCTACCATTTATCATCATCTCACTATCC------------------------------------------------------------------------------------------------------------------------------------------------------------------------------------------------------------------------------------------------------------------------------------------------------------------------------------------------------------------------------------------------------------------------------------------------------------------------------------------------------------------------------------------------------------------------------------------
>Naj_kao128
ATGTCCAACCAACATGTCCTTCTAACATCCAATCTTCTCCCTGTTGGGTCTAACATCTCTACCTGATGGAACTTTGGCTCTATACTACTAGCCTGCCTAATACTACAAATTATAACCGGATTCTTCTTAGCAATTCACTACACAGCCAACATCAGCCTAGCCTTCTCATCAGTAATTCACATCACACGGGACGTGCCTTACGGGTGAATCATGCAGAACCTTCACACAATCAGCGCATCCCTATTCTTCATTTGCATCTACACCCACATTGCACGAGGGCTCTATTATGGC------TTATACCTAAATAAAGAAGTTTGACTATCAGGAACAGCCCTACTGGTTACCCTTATAGCAACAGCCTTCTTCGGATACGTCCTCCCATGAGGACAAATATCATTCTGAGCAGCAACAGTAATCACCAATCTCCTCACCGCAGTCCCATACCTAGGGGTTACACTAACAACATGACTTTGAGGGGGATTT------TCTATTAACGACCCAACCCTCACTCGATTTTTTGCCCTGCATTTTATTCTACCATTTATCATCATCTCACTATCC------------------------------------------------------------------------------------------------------------------------------------------------------------------------------------------------------------------------------------------------------------------------------------------------------------------------------------------------------------------------------------------------------------------------------------------------------------------------------------------------------------------------------------------------------------------------------------------
>Naj_kao129
ATGTCCAACCAACATGTCCTTCTAACATCCAATCTTCTCCCTGTTGGGTCTAACATCTCTACCTGATGGAACTTTGGCTCTATACTACTAGCCTGCCTAATACTACAAATTATAACCGGATTCTTCTTAGCAATTCACTACACAGCCAACATCAGCCTAGCCTTCTCATCAGTAATTCACATCACACGGGACGTGCCTTACGGGTGAATCATGCAGAACCTTCACACAATCAGCGCATCCCTATTCTTCATTTGCATCTACACCCACATTGCACGAGGGCTCTATTATGGC------TTATACCTAAATAAAGAAGTTTGACTATCAGGAACAGCCCTACTGGTTACCCTTATAGCAACAGCCTTCTTCGGATACGTCCTCCCATGAGGACAAATATCATTCTGAGCAGCAACAGTAATCACCAATCTCCTCACCGCAGTCCCATACCTAGGGGTTACACTAACAACATGACTTTGAGGGGGATTT------TCTATTAACGACCCAACCCTCACTCGATTTTTTGCCCTGCATTTTATTCTACCATTTATCATCATCTCACTATCC------------------------------------------------------------------------------------------------------------------------------------------------------------------------------------------------------------------------------------------------------------------------------------------------------------------------------------------------------------------------------------------------------------------------------------------------------------------------------------------------------------------------------------------------------------------------------------------
>Naj_kao130
ATGTCCAACCAACATGTCCTTCTAACATCCAATCTTCTCCCTGTTGGGTCTAACATCTCTACCTGATGGAACTTTGGCTCTATACTACTAGCCTGCCTAATACTACAAATTATAACCGGATTCTTCTTAGCAATTCACTACACAGCCAACATCAGCCTAGCCTTCTCATCAGTAATTCACATCACACGGGACGTGCCTTACGGGTGAATCATGCAGAACCTTCACACAATCAGCGCATCCCTATTCTTCATTTGCATCTACACCCACATTGCACGAGGGCTCTATTATGGC------TTATACCTAAATAAAGAAGTTTGACTATCAGGAACAGCCCTACTGGTTACCCTTATAGCAACAGCCTTCTTCGGATACGTCCTCCCATGAGGACAAATATCATTCTGAGCAGCAACAGTAATCACCAATCTCCTCACCGCAGTCCCATACCTAGGGGTTACACTAACAACATGACTTTGAGGGGGATTT------TCTATTAACGACCCAACCCTCACTCGATTTTTTGCCCTGCATTTTATTCTACCATTTATCATCATCTCACTATCC------------------------------------------------------------------------------------------------------------------------------------------------------------------------------------------------------------------------------------------------------------------------------------------------------------------------------------------------------------------------------------------------------------------------------------------------------------------------------------------------------------------------------------------------------------------------------------------
>Naj_kao131
ATGTCCAACCAACATGTCCTTCTAACATCCAATCTTCTCCCTGTTGGGTCTAACATCTCTACCTGATGGAACTTTGGCTCTATACTACTAGCCTGCCTAATACTACAAATTATAACCGGATTCTTCTTAGCAATTCACTACACAGCCAACATCAGCCTAGCCTTCTCATCAGTAATTCACATCACACGGGACGTGCCTTACGGGTGAATCATGCAGAACCTTCACACAATCAGCGCATCCCTATTCTTCATTTGCATCTACACCCACATTGCACGAGGGCTCTATTATGGC------TTATACCTAAATAAAGAAGTTTGACTATCAGGAACAGCCCTACTGGTTACCCTTATAGCAACAGCCTTCTTCGGATACGTCCTCCCATGAGGACAAATATCATTCTGAGCAGCAACAGTAATCACCAATCTCCTCACCGCAGTCCCATACCTAGGGGTTACACTAACAACATGACTTTGAGGGGGATTT------TCTATTAACGACCCAACCCTCACTCGATTTTTTGCCCTGCATTTTATTCTACCATTTATCATCATCTCACTATCC------------------------------------------------------------------------------------------------------------------------------------------------------------------------------------------------------------------------------------------------------------------------------------------------------------------------------------------------------------------------------------------------------------------------------------------------------------------------------------------------------------------------------------------------------------------------------------------
>Naj_kao132
ATGTCCAACCAACATGTCCTTCTAACATCCAATCTTCTCCCTGTTGGGTCTAACATCTCTACCTGATGGAACTTTGGCTCTATACTACTAGCCTGCCTAATACTACAAATTATAACCGGATTCTTCTTAGCAATTCACTACACAGCCAACATCAGCCTAGCCTTCTCATCAGTAATTCACATCACACGGGACGTGCCTTACGGGTGAATCATGCAGAACCTTCACACAATCAGCGCATCCCTATTCTTCATTTGCATCTACACCCACATTGCACGAGGGCTCTATTATGGC------TTATACCTAAATAAAGAAGTTTGACTATCAGGAACAGCCCTACTGGTTACCCTTATAGCAACAGCCTTCTTCGGATACGTCCTCCCATGAGGACAAATATCATTCTGAGCAGCAACAGTAATCACCAATCTCCTCACCGCAGTCCCATACCTAGGGGTTACACTAACAACATGACTTTGAGGGGGATTT------TCTATTAACGACCCAACCCTCACTCGATTTTTTGCCCTGCATTTTATTCTACCATTTATCATCATCTCACTATCC------------------------------------------------------------------------------------------------------------------------------------------------------------------------------------------------------------------------------------------------------------------------------------------------------------------------------------------------------------------------------------------------------------------------------------------------------------------------------------------------------------------------------------------------------------------------------------------
>Naj_kao133
ATGTCCAACCAACATGTCCTTCTAACATCCAATCTTCTCCCTGTTGGGTCTAACATCTCTACCTGATGGAACTTTGGCTCTATACTACTAGCCTGCCTAATACTACAAATTATAACCGGATTCTTCTTAGCAATTCACTACACAGCCAACATCAGCCTAGCCTTCTCATCAGTAATTCACATCACACGGGACGTGCCTTACGGGTGAATCATGCAGAACCTTCACACAATCAGCGCATCCCTATTCTTCATTTGCATCTACACCCACATTGCACGAGGGCTCTATTATGGC------TTATACCTAAATAAAGAAGTTTGACTATCAGGAACAGCCCTACTGGTTACCCTTATAGCAACAGCCTTCTTCGGATACGTCCTCCCATGAGGACAAATATCATTCTGAGCAGCAACAGTAATCACCAATCTCCTCACCGCAGTCCCATACCTAGGGGTTACACTAACAACATGACTTTGAGGGGGATTT------TCTATTAACGACCCAACCCTCACTCGATTTTTTGCCCTGCATTTTATTCTACCATTTATCATCATCTCACTATCC------------------------------------------------------------------------------------------------------------------------------------------------------------------------------------------------------------------------------------------------------------------------------------------------------------------------------------------------------------------------------------------------------------------------------------------------------------------------------------------------------------------------------------------------------------------------------------------
>Naj_kao134
ATGTCCAACCAACATGTCCTTCTAACATCCAATCTTCTCCCTGTTGGGTCTAACATCTCTACCTGATGGAACTTTGGCTCTATACTACTAGCCTGCCTAATACTACAAATTATAACCGGATTCTTCTTAGCAATTCACTACACAGCCAACATCAGCCTAGCCTTCTCATCAGTAATTCACATCACACGGGACGTGCCTTACGGGTGAATCATGCAGAACCTTCACACAATCAGCGCATCCCTATTCTTCATTTGCATCTACACCCACATTGCACGAGGGCTCTATTATGGC------TTATACCTAAATAAAGAAGTTTGACTATCAGGAACAGCCCTACTGGTTACCCTTATAGCAACAGCCTTCTTCGGATACGTCCTCCCATGAGGACAAATATCATTCTGAGCAGCAACAGTAATCACCAATCTCCTCACCGCAGTCCCATACCTAGGGGTTACACTAACAACATGACTTTGAGGGGGATTT------TCTATTAACGACCCAACCCTCACTCGATTTTTTGCCCTGCATTTTATTCTACCATTTATCATCATCTCACTATCC------------------------------------------------------------------------------------------------------------------------------------------------------------------------------------------------------------------------------------------------------------------------------------------------------------------------------------------------------------------------------------------------------------------------------------------------------------------------------------------------------------------------------------------------------------------------------------------
>Naj_kao135
ATGTCCAACCAACATGTCCTTCTAACATCCAATCTTCTCCCTGTTGGGTCTAACATCTCTACCTGATGGAACTTTGGCTCTATACTACTAGCCTGCCTAATACTACAAATTATAACCGGATTCTTCTTAGCAATTCACTACACAGCCAACATCAGCCTAGCCTTCTCATCAGTAATTCACATCACACGGGACGTGCCTTACGGGTGAATCATGCAGAACCTTCACACAATCAGCGCATCCCTATTCTTCATTTGCATCTACACCCACATTGCACGAGGGCTCTATTATGGC------TTATACCTAAATAAAGAAGTTTGACTATCAGGAACAGCCCTACTGGTTACCCTTATAGCAACAGCCTTCTTCGGATACGTCCTCCCATGAGGACAAATATCATTCTGAGCAGCAACAGTAATCACCAATCTCCTCACCGCAGTCCCATACCTAGGGGTTACACTAACAACATGACTTTGAGGGGGATTT------TCTATTAACGACCCAACCCTCACTCGATTTTTTGCCCTGCATTTTATTCTACCATTTATCATCATCTCACTATCC------------------------------------------------------------------------------------------------------------------------------------------------------------------------------------------------------------------------------------------------------------------------------------------------------------------------------------------------------------------------------------------------------------------------------------------------------------------------------------------------------------------------------------------------------------------------------------------
>Naj_kao136
ATGTCCAACCAACATGTCCTTCTAACATCCAATCTTCTCCCTGTTGGGTCTAACATCTCTACCTGATGGAACTTTGGCTCTATACTACTAGCCTGCCTAATACTACAAATTATAACCGGATTCTTCTTAGCAATTCACTACACAGCCAACATCAGCCTAGCCTTCTCATCAGTAATTCACATCACACGGGACGTGCCTTACGGGTGAATCATGCAGAACCTTCACACAATCAGCGCATCCCTATTCTTCATTTGCATCTACACCCACATTGCACGAGGGCTCTATTATGGC------TTATACCTAAATAAAGAAGTTTGACTATCAGGAACAGCCCTACTGGTTACCCTTATAGCAACAGCCTTCTTCGGATACGTCCTCCCATGAGGACAAATATCATTCTGAGCAGCAACAGTAATCACCAATCTCCTCACCGCAGTCCCATACCTAGGGGTTACACTAACAACATGACTTTGAGGGGGATTT------TCTATTAACGACCCAACCCTCACTCGATTTTTTGCCCTGCATTTTATTCTACCATTTATCATCATCTCACTATCC------------------------------------------------------------------------------------------------------------------------------------------------------------------------------------------------------------------------------------------------------------------------------------------------------------------------------------------------------------------------------------------------------------------------------------------------------------------------------------------------------------------------------------------------------------------------------------------
>Naj_kao137
ATGTCCAACCAACATGTCCTTCTAACATCCAATCTTCTCCCTGTTGGGTCTAACATCTCTACCTGATGGAACTTTGGCTCTATACTACTAGCCTGCCTAATACTACAAATTATAACCGGATTCTTCTTAGCAATTCACTACACAGCCAACATCAGCCTAGCCTTCTCATCAGTAATTCACATCACACGGGACGTGCCTTACGGGTGAATCATGCAGAACCTTCACACAATCAGCGCATCCCTATTCTTCATTTGCATCTACACCCACATTGCACGAGGGCTCTATTATGGC------TTATACCTAAATAAAGAAGTTTGACTATCAGGAACAGCCCTACTGGTTACCCTTATAGCAACAGCCTTCTTCGGATACGTCCTCCCATGAGGACAAATATCATTCTGAGCAGCAACAGTAATCACCAATCTCCTCACCGCAGTCCCATACCTAGGGGTTACACTAACAACATGACTTTGAGGGGGATTT------TCTATTAACGACCCAACCCTCACTCGATTTTTTGCCCTGCATTTTATTCTACCATTTATCATCATCTCACTATCC------------------------------------------------------------------------------------------------------------------------------------------------------------------------------------------------------------------------------------------------------------------------------------------------------------------------------------------------------------------------------------------------------------------------------------------------------------------------------------------------------------------------------------------------------------------------------------------
>Naj_kao138
ATGTCCAACCAACATGTCCTTCTAACATCCAATCTTCTCCCTGTTGGGTCTAACATCTCTACCTGATGGAACTTTGGCTCTATACTACTAGCCTGCCTAATACTACAAATTATAACCGGATTCTTCTTAGCAATTCACTACACAGCCAACATCAGCCTAGCCTTCTCATCAGTAATTCACATCACACGGGACGTGCCTTACGGGTGAATCATGCAGAACCTTCACACAATCAGCGCATCCCTATTCTTCATTTGCATCTACACCCACATTGCACGAGGGCTCTATTATGGC------TTATACCTAAATAAAGAAGTTTGACTATCAGGAACAGCCCTACTGGTTACCCTTATAGCAACAGCCTTCTTCGGATACGTCCTCCCATGAGGACAAATATCATTCTGAGCAGCAACAGTAATCACCAATCTCCTCACCGCAGTCCCATACCTAGGGGTTACACTAACAACATGACTTTGAGGGGGATTT------TCTATTAACGACCCAACCCTCACTCGATTTTTTGCCCTGCATTTTATTCTACCATTTATCATCATCTCACTATCC------------------------------------------------------------------------------------------------------------------------------------------------------------------------------------------------------------------------------------------------------------------------------------------------------------------------------------------------------------------------------------------------------------------------------------------------------------------------------------------------------------------------------------------------------------------------------------------
>Naj_kao139
ATGTCCAACCAACATGTCCTTCTAACATCCAATCTTCTCCCTGTTGGGTCTAACATCTCTACCTGATGGAACTTTGGCTCTATACTACTAGCCTGCCTAATACTACAAATTATAACCGGATTCTTCTTAGCAATTCACTACACAGCCAACATCAGCCTAGCCTTCTCATCAGTAATTCACATCACACGGGACGTGCCTTACGGGTGAATCATGCAGAACCTTCACACAATCAGCGCATCCCTATTCTTCATTTGCATCTACACCCACATTGCACGAGGGCTCTATTATGGC------TTATACCTAAATAAAGAAGTTTGACTATCAGGAACAGCCCTACTGGTTACCCTTATAGCAACAGCCTTCTTCGGATACGTCCTCCCATGAGGACAAATATCATTCTGAGCAGCAACAGTAATCACCAATCTCCTCACCGCAGTCCCATACCTAGGGGTTACACTAACAACATGACTTTGAGGGGGATTT------TCTATTAACGACCCAACCCTCACTCGATTTTTTGCCCTGCATTTTATTCTACCATTTATCATCATCTCACTATCC------------------------------------------------------------------------------------------------------------------------------------------------------------------------------------------------------------------------------------------------------------------------------------------------------------------------------------------------------------------------------------------------------------------------------------------------------------------------------------------------------------------------------------------------------------------------------------------
>Naj_kao140
ATGTCCAACCAACATGTCCTTCTAACATCCAATCTTCTCCCTGTTGGGTCTAACATCTCTACCTGATGGAACTTTGGCTCTATACTACTAGCCTGCCTAATACTACAAATTATAACCGGATTCTTCTTAGCAATTCACTACACAGCCAACATCAGCCTAGCCTTCTCATCAGTAATTCACATCACACGGGACGTGCCTTACGGGTGAATCATGCAGAACCTTCACACAATCAGCGCATCCCTATTCTTCATTTGCATCTACACCCACATTGCACGAGGGCTCTATTATGGC------TTATACCTAAATAAAGAAGTTTGACTATCAGGAACAGCCCTACTGGTTACCCTTATAGCAACAGCCTTCTTCGGATACGTCCTCCCATGAGGACAAATATCATTCTGAGCAGCAACAGTAATCACCAATCTCCTCACCGCAGTCCCATACCTAGGGGTTACACTAACAACATGACTTTGAGGGGGATTT------TCTATTAACGACCCAACCCTCACTCGATTTTTTGCCCTGCATTTTATTCTACCATTTATCATCATCTCACTATCC------------------------------------------------------------------------------------------------------------------------------------------------------------------------------------------------------------------------------------------------------------------------------------------------------------------------------------------------------------------------------------------------------------------------------------------------------------------------------------------------------------------------------------------------------------------------------------------
>Naj_kao141
ATGTCCAACCAACATGTCCTTCTAACATCCAATCTTCTCCCTGTTGGGTCTAACATCTCTACCTGATGGAACTTTGGCTCTATACTACTAGCCTGCCTAATACTACAAATTATAACCGGATTCTTCTTAGCAATTCACTACACAGCCAACATCAGCCTAGCCTTCTCATCAGTAATTCACATCACACGGGACGTGCCTTACGGGTGAATCATGCAGAACCTTCACACAATCAGCGCATCCCTATTCTTCATTTGCATCTACACCCACATTGCACGAGGGCTCTATTATGGC------TTATACCTAAATAAAGAAGTTTGACTATCAGGAACAGCCCTACTGGTTACCCTTATAGCAACAGCCTTCTTCGGATACGTCCTCCCATGAGGACAAATATCATTCTGAGCAGCAACAGTAATCACCAATCTCCTCACCGCAGTCCCATACCTAGGGGTTACACTAACAACATGACTTTGAGGGGGATTT------TCTATTAACGACCCAACCCTCACTCGATTTTTTGCCCTGCATTTTATTCTACCATTTATCATCATCTCACTATCC------------------------------------------------------------------------------------------------------------------------------------------------------------------------------------------------------------------------------------------------------------------------------------------------------------------------------------------------------------------------------------------------------------------------------------------------------------------------------------------------------------------------------------------------------------------------------------------
>Naj_kao142
ATGTCCAACCAACATGTCCTTCTAACATCCAATCTTCTCCCTGTTGGGTCTAACATCTCTACCTGATGGAACTTTGGCTCTATACTACTAGCCTGCCTAATACTACAAATTATAACCGGATTCTTCTTAGCAATTCACTACACAGCCAACATCAGCCTAGCCTTCTCATCAGTAATTCACATCACACGGGACGTGCCTTACGGGTGAATCATGCAGAACCTTCACACAATCAGCGCATCCCTATTCTTCATTTGCATCTACACCCACATTGCACGAGGGCTCTATTATGGC------TTATACCTAAATAAAGAAGTTTGACTATCAGGAACAGCCCTACTGGTTACCCTTATAGCAACAGCCTTCTTCGGATACGTCCTCCCATGAGGACAAATATCATTCTGAGCAGCAACAGTAATCACCAATCTCCTCACCGCAGTCCCATACCTAGGGGTTACACTAACAACATGACTTTGAGGGGGATTT------TCTATTAACGACCCAACCCTCACTCGATTTTTTGCCCTGCATTTTATTCTACCATTTATCATCATCTCACTATCC------------------------------------------------------------------------------------------------------------------------------------------------------------------------------------------------------------------------------------------------------------------------------------------------------------------------------------------------------------------------------------------------------------------------------------------------------------------------------------------------------------------------------------------------------------------------------------------
>Naj_kao143
ATGTCCAACCAACATGTCCTTCTAACATCCAATCTTCTCCCTGTTGGGTCTAACATCTCTACCTGATGGAACTTTGGCTCTATACTACTAGCCTGCCTAATACTACAAATTATAACCGGATTCTTCTTAGCAATTCACTACACAGCCAACATCAGCCTAGCCTTCTCATCAGTAATTCACATCACACGGGACGTGCCTTACGGGTGAATCATGCAGAACCTTCACACAATCAGCGCATCCCTATTCTTCATTTGCATCTACACCCACATTGCACGAGGGCTCTATTATGGC------TTATACCTAAATAAAGAAGTTTGACTATCAGGAACAGCCCTACTGGTTACCCTTATAGCAACAGCCTTCTTCGGATACGTCCTCCCATGAGGACAAATATCATTCTGAGCAGCAACAGTAATCACCAATCTCCTCACCGCAGTCCCATACCTAGGGGTTACACTAACAACATGACTTTGAGGGGGATTT------TCTATTAACGACCCAACCCTCACTCGATTTTTTGCCCTGCATTTTATTCTACCATTTATCATCATCTCACTATCC------------------------------------------------------------------------------------------------------------------------------------------------------------------------------------------------------------------------------------------------------------------------------------------------------------------------------------------------------------------------------------------------------------------------------------------------------------------------------------------------------------------------------------------------------------------------------------------
>Naj_kao144
ATGTCCAACCAACATGTCCTTCTAACATCCAATCTTCTCCCTGTTGGGTCTAACATCTCTACCTGATGGAACTTTGGCTCTATACTACTAGCCTGCCTAATACTACAAATTATAACCGGATTCTTCTTAGCAATTCACTACACAGCCAACATCAGCCTAGCCTTCTCATCAGTAATTCACATCACACGGGACGTGCCTTACGGGTGAATCATGCAGAACCTTCACACAATCAGCGCATCCCTATTCTTCATTTGCATCTACACCCACATTGCACGAGGGCTCTATTATGGC------TTATACCTAAATAAAGAAGTTTGACTATCAGGAACAGCCCTACTGGTTACCCTTATAGCAACAGCCTTCTTCGGATACGTCCTCCCATGAGGACAAATATCATTCTGAGCAGCAACAGTAATCACCAATCTCCTCACCGCAGTCCCATACCTAGGGGTTACACTAACAACATGACTTTGAGGGGGATTT------TCTATTAACGACCCAACCCTCACTCGATTTTTTGCCCTGCATTTTATTCTACCATTTATCATCATCTCACTATCC------------------------------------------------------------------------------------------------------------------------------------------------------------------------------------------------------------------------------------------------------------------------------------------------------------------------------------------------------------------------------------------------------------------------------------------------------------------------------------------------------------------------------------------------------------------------------------------
>Naj_kao145
ATGTCCAACCAACATGTCCTTCTAACATCCAATCTTCTCCCTGTTGGGTCTAACATCTCTACCTGATGGAACTTTGGCTCTATACTACTAGCCTGCCTAATACTACAAATTATAACCGGATTCTTCTTAGCAATTCACTACACAGCCAACATCAGCCTAGCCTTCTCATCAGTAATTCACATCACACGGGACGTGCCTTACGGGTGAATCATGCAGAACCTTCACACAATCAGCGCATCCCTATTCTTCATTTGCATCTACACCCACATTGCACGAGGGCTCTATTATGGC------TTATACCTAAATAAAGAAGTTTGACTATCAGGAACAGCCCTACTGGTTACCCTTATAGCAACAGCCTTCTTCGGATACGTCCTCCCATGAGGACAAATATCATTCTGAGCAGCAACAGTAATCACCAATCTCCTCACCGCAGTCCCATACCTAGGGGTTACACTAACAACATGACTTTGAGGGGGATTT------TCTATTAACGACCCAACCCTCACTCGATTTTTTGCCCTGCATTTTATTCTACCATTTATCATCATCTCACTATCC------------------------------------------------------------------------------------------------------------------------------------------------------------------------------------------------------------------------------------------------------------------------------------------------------------------------------------------------------------------------------------------------------------------------------------------------------------------------------------------------------------------------------------------------------------------------------------------
>Naj_kao146
ATGTCCAACCAACATGTCCTTCTAACATCCAATCTTCTCCCTGTTGGGTCTAACATCTCTACCTGATGGAACTTTGGCTCTATACTACTAGCCTGCCTAATACTACAAATTATAACCGGATTCTTCTTAGCAATTCACTACACAGCCAACATCAGCCTAGCCTTCTCATCAGTAATTCACATCACACGGGACGTGCCTTACGGGTGAATCATGCAGAACCTTCACACAATCAGCGCATCCCTATTCTTCATTTGCATCTACACCCACATTGCACGAGGGCTCTATTATGGC------TTATACCTAAATAAAGAAGTTTGACTATCAGGAACAGCCCTACTGGTTACCCTTATAGCAACAGCCTTCTTCGGATACGTCCTCCCATGAGGACAAATATCATTCTGAGCAGCAACAGTAATCACCAATCTCCTCACCGCAGTCCCATACCTAGGGGTTACACTAACAACATGACTTTGAGGGGGATTT------TCTATTAACGACCCAACCCTCACTCGATTTTTTGCCCTGCATTTTATTCTACCATTTATCATCATCTCACTATCC------------------------------------------------------------------------------------------------------------------------------------------------------------------------------------------------------------------------------------------------------------------------------------------------------------------------------------------------------------------------------------------------------------------------------------------------------------------------------------------------------------------------------------------------------------------------------------------
>Naj_kao147
ATGTCCAACCAACATGTCCTTCTAACATCCAATCTTCTCCCTGTTGGGTCTAACATCTCTACCTGATGGAACTTTGGCTCTATACTACTAGCCTGCCTAATACTACAAATTATAACCGGATTCTTCTTAGCAATTCACTACACAGCCAACATCAGCCTAGCCTTCTCATCAGTAATTCACATCACACGGGACGTGCCTTACGGGTGAATCATGCAGAACCTTCACACAATCAGCGCATCCCTATTCTTCATTTGCATCTACACCCACATTGCACGAGGGCTCTATTATGGC------TTATACCTAAATAAAGAAGTTTGACTATCAGGAACAGCCCTACTGGTTACCCTTATAGCAACAGCCTTCTTCGGATACGTCCTCCCATGAGGACAAATATCATTCTGAGCAGCAACAGTAATCACCAATCTCCTCACCGCAGTCCCATACCTAGGGGTTACACTAACAACATGACTTTGAGGGGGATTT------TCTATTAACGACCCAACCCTCACTCGATTTTTTGCCCTGCATTTTATTCTACCATTTATCATCATCTCACTATCC------------------------------------------------------------------------------------------------------------------------------------------------------------------------------------------------------------------------------------------------------------------------------------------------------------------------------------------------------------------------------------------------------------------------------------------------------------------------------------------------------------------------------------------------------------------------------------------
>Naj_kao148
ATGTCCAACCAACATGTCCTTCTAACATCCAATCTTCTCCCTGTTGGGTCTAACATCTCTACCTGATGGAACTTTGGCTCTATACTACTAGCCTGCCTAATACTACAAATTATAACCGGATTCTTCTTAGCAATTCACTACACAGCCAACATCAGCCTAGCCTTCTCATCAGTAATTCACATCACACGGGACGTGCCTTACGGGTGAATCATGCAGAACCTTCACACAATCAGCGCATCCCTATTCTTCATTTGCATCTACACCCACATTGCACGAGGGCTCTATTATGGC------TTATACCTAAATAAAGAAGTTTGACTATCAGGAACAGCCCTACTGGTTACCCTTATAGCAACAGCCTTCTTCGGATACGTCCTCCCATGAGGACAAATATCATTCTGAGCAGCAACAGTAATCACCAATCTCCTCACCGCAGTCCCATACCTAGGGGTTACACTAACAACATGACTTTGAGGGGGATTT------TCTATTAACGACCCAACCCTCACTCGATTTTTTGCCCTGCATTTTATTCTACCATTTATCATCATCTCACTATCC------------------------------------------------------------------------------------------------------------------------------------------------------------------------------------------------------------------------------------------------------------------------------------------------------------------------------------------------------------------------------------------------------------------------------------------------------------------------------------------------------------------------------------------------------------------------------------------
>Naj_kao149
ATGTCCAACCAACATGTCCTTCTAACATCCAATCTTCTCCCTGTTGGGTCTAACATCTCTACCTGATGGAACTTTGGCTCTATACTACTAGCCTGCCTAATACTACAAATTATAACCGGATTCTTCTTAGCAATTCACTACACAGCCAACATCAGCCTAGCCTTCTCATCAGTAATTCACATCACACGGGACGTGCCTTACGGGTGAATCATGCAGAACCTTCACACAATCAGCGCATCCCTATTCTTCATTTGCATCTACACCCACATTGCACGAGGGCTCTATTATGGC------TTATACCTAAATAAAGAAGTTTGACTATCAGGAACAGCCCTACTGGTTACCCTTATAGCAACAGCCTTCTTCGGATACGTCCTCCCATGAGGACAAATATCATTCTGAGCAGCAACAGTAATCACCAATCTCCTCACCGCAGTCCCATACCTAGGGGTTACACTAACAACATGACTTTGAGGGGGATTT------TCTATTAACGACCCAACCCTCACTCGATTTTTTGCCCTGCATTTTATTCTACCATTTATCATCATCTCACTATCC------------------------------------------------------------------------------------------------------------------------------------------------------------------------------------------------------------------------------------------------------------------------------------------------------------------------------------------------------------------------------------------------------------------------------------------------------------------------------------------------------------------------------------------------------------------------------------------
>Naj_kao150
ATGTCCAACCAACATGTCCTTCTAACATCCAATCTTCTCCCTGTTGGGTCTAACATCTCTACCTGATGGAACTTTGGCTCTATACTACTAGCCTGCCTAATACTACAAATTATAACCGGATTCTTCTTAGCAATTCACTACACAGCCAACATCAGCCTAGCCTTCTCATCAGTAATTCACATCACACGGGACGTGCCTTACGGGTGAATCATGCAGAACCTTCACACAATCAGCGCATCCCTATTCTTCATTTGCATCTACACCCACATTGCACGAGGGCTCTATTATGGC------TTATACCTAAATAAAGAAGTTTGACTATCAGGAACAGCCCTACTGGTTACCCTTATAGCAACAGCCTTCTTCGGATACGTCCTCCCATGAGGACAAATATCATTCTGAGCAGCAACAGTAATCACCAATCTCCTCACCGCAGTCCCATACCTAGGGGTTACACTAACAACATGACTTTGAGGGGGATTT------TCTATTAACGACCCAACCCTCACTCGATTTTTTGCCCTGCATTTTATTCTACCATTTATCATCATCTCACTATCC------------------------------------------------------------------------------------------------------------------------------------------------------------------------------------------------------------------------------------------------------------------------------------------------------------------------------------------------------------------------------------------------------------------------------------------------------------------------------------------------------------------------------------------------------------------------------------------
>Naj_kao151
ATGTCCAACCAACATGTCCTTCTAACATCCAATCTTCTCCCTGTTGGGTCTAACATCTCTACCTGATGGAACTTTGGCTCTATACTACTAGCCTGCCTAATACTACAAATTATAACCGGATTCTTCTTAGCAATTCACTACACAGCCAACATCAGCCTAGCCTTCTCATCAGTAATTCACATCACACGGGACGTGCCTTACGGGTGAATCATGCAGAACCTTCACACAATCAGCGCATCCCTATTCTTCATTTGCATCTACACCCACATTGCACGAGGGCTCTATTATGGC------TTATACCTAAATAAAGAAGTTTGACTATCAGGAACAGCCCTACTGGTTACCCTTATAGCAACAGCCTTCTTCGGATACGTCCTCCCATGAGGACAAATATCATTCTGAGCAGCAACAGTAATCACCAATCTCCTCACCGCAGTCCCATACCTAGGGGTTACACTAACAACATGACTTTGAGGGGGATTT------TCTATTAACGACCCAACCCTCACTCGATTTTTTGCCCTGCATTTTATTCTACCATTTATCATCATCTCACTATCC------------------------------------------------------------------------------------------------------------------------------------------------------------------------------------------------------------------------------------------------------------------------------------------------------------------------------------------------------------------------------------------------------------------------------------------------------------------------------------------------------------------------------------------------------------------------------------------
>Naj_kao152
ATGTCCAACCAACATGTCCTTCTAACATCCAATCTTCTCCCTGTTGGGTCTAACATCTCTACCTGATGGAACTTTGGCTCTATACTACTAGCCTGCCTAATACTACAAATTATAACCGGATTCTTCTTAGCAATTCACTACACAGCCAACATCAGCCTAGCCTTCTCATCAGTAATTCACATCACACGGGACGTGCCTTACGGGTGAATCATGCAGAACCTTCACACAATCAGCGCATCCCTATTCTTCATTTGCATCTACACCCACATTGCACGAGGGCTCTATTATGGC------TTATACCTAAATAAAGAAGTTTGACTATCAGGAACAGCCCTACTGGTTACCCTTATAGCAACAGCCTTCTTCGGATACGTCCTCCCATGAGGACAAATATCATTCTGAGCAGCAACAGTAATCACCAATCTCCTCACCGCAGTCCCATACCTAGGGGTTACACTAACAACATGACTTTGAGGGGGATTT------TCTATTAACGACCCAACCCTCACTCGATTTTTTGCCCTGCATTTTATTCTACCATTTATCATCATCTCACTATCC------------------------------------------------------------------------------------------------------------------------------------------------------------------------------------------------------------------------------------------------------------------------------------------------------------------------------------------------------------------------------------------------------------------------------------------------------------------------------------------------------------------------------------------------------------------------------------------
>Naj_kao153
ATGTCCAACCAACATGTCCTTCTAACATCCAATCTTCTCCCTGTTGGGTCTAACATCTCTACCTGATGGAACTTTGGCTCTATACTACTAGCCTGCCTAATACTACAAATTATAACCGGATTCTTCTTAGCAATTCACTACACAGCCAACATCAGCCTAGCCTTCTCATCAGTAATTCACATCACACGGGACGTGCCTTACGGGTGAATCATGCAGAACCTTCACACAATCAGCGCATCCCTATTCTTCATTTGCATCTACACCCACATTGCACGAGGGCTCTATTATGGC------TTATACCTAAATAAAGAAGTTTGACTATCAGGAACAGCCCTACTGGTTACCCTTATAGCAACAGCCTTCTTCGGATACGTCCTCCCATGAGGACAAATATCATTCTGAGCAGCAACAGTAATCACCAATCTCCTCACCGCAGTCCCATACCTAGGGGTTACACTAACAACATGACTTTGAGGGGGATTT------TCTATTAACGACCCAACCCTCACTCGATTTTTTGCCCTGCATTTTATTCTACCATTTATCATCATCTCACTATCC------------------------------------------------------------------------------------------------------------------------------------------------------------------------------------------------------------------------------------------------------------------------------------------------------------------------------------------------------------------------------------------------------------------------------------------------------------------------------------------------------------------------------------------------------------------------------------------
>Naj_kao154
ATGTCCAACCAACATGTCCTTCTAACATCCAATCTTCTCCCTGTTGGGTCTAACATCTCTACCTGATGGAACTTTGGCTCTATACTACTAGCCTGCCTAATACTACAAATTATAACCGGATTCTTCTTAGCAATTCACTACACAGCCAACATCAGCCTAGCCTTCTCATCAGTAATTCACATCACACGGGACGTGCCTTACGGGTGAATCATGCAGAACCTTCACACAATCAGCGCATCCCTATTCTTCATTTGCATCTACACCCACATTGCACGAGGGCTCTATTATGGC------TTATACCTAAATAAAGAAGTTTGACTATCAGGAACAGCCCTACTGGTTACCCTTATAGCAACAGCCTTCTTCGGATACGTCCTCCCATGAGGACAAATATCATTCTGAGCAGCAACAGTAATCACCAATCTCCTCACCGCAGTCCCATACCTAGGGGTTACACTAACAACATGACTTTGAGGGGGATTT------TCTATTAACGACCCAACCCTCACTCGATTTTTTGCCCTGCATTTTATTCTACCATTTATCATCATCTCACTATCC------------------------------------------------------------------------------------------------------------------------------------------------------------------------------------------------------------------------------------------------------------------------------------------------------------------------------------------------------------------------------------------------------------------------------------------------------------------------------------------------------------------------------------------------------------------------------------------
>Naj_kao155
ATGTCCAACCAACATGTCCTTCTAACATCCAATCTTCTCCCTGTTGGGTCTAACATCTCTACCTGATGGAACTTTGGCTCTATACTACTAGCCTGCCTAATACTACAAATTATAACCGGATTCTTCTTAGCAATTCACTACACAGCCAACATCAGCCTAGCCTTCTCATCAGTAATTCACATCACACGGGACGTGCCTTACGGGTGAATCATGCAGAACCTTCACACAATCAGCGCATCCCTATTCTTCATTTGCATCTACACCCACATTGCACGAGGGCTCTATTATGGC------TTATACCTAAATAAAGAAGTTTGACTATCAGGAACAGCCCTACTGGTTACCCTTATAGCAACAGCCTTCTTCGGATACGTCCTCCCATGAGGACAAATATCATTCTGAGCAGCAACAGTAATCACCAATCTCCTCACCGCAGTCCCATACCTAGGGGTTACACTAACAACATGACTTTGAGGGGGATTT------TCTATTAACGACCCAACCCTCACTCGATTTTTTGCCCTGCATTTTATTCTACCATTTATCATCATCTCACTATCC------------------------------------------------------------------------------------------------------------------------------------------------------------------------------------------------------------------------------------------------------------------------------------------------------------------------------------------------------------------------------------------------------------------------------------------------------------------------------------------------------------------------------------------------------------------------------------------
>Naj_kao156
ATGTCCAACCAACATGTCCTTCTAACATCCAATCTTCTCCCTGTTGGGTCTAACATCTCTACCTGATGGAACTTTGGCTCTATACTACTAGCCTGCCTAATACTACAAATTATAACCGGATTCTTCTTAGCAATTCACTACACAGCCAACATCAGCCTAGCCTTCTCATCAGTAATTCACATCACACGGGACGTGCCTTACGGGTGAATCATGCAGAACCTTCACACAATCAGCGCATCCCTATTCTTCATTTGCATCTACACCCACATTGCACGAGGGCTCTATTATGGC------TTATACCTAAATAAAGAAGTTTGACTATCAGGAACAGCCCTACTGGTTACCCTTATAGCAACAGCCTTCTTCGGATACGTCCTCCCATGAGGACAAATATCATTCTGAGCAGCAACAGTAATCACCAATCTCCTCACCGCAGTCCCATACCTAGGGGTTACACTAACAACATGACTTTGAGGGGGATTT------TCTATTAACGACCCAACCCTCACTCGATTTTTTGCCCTGCATTTTATTCTACCATTTATCATCATCTCACTATCC------------------------------------------------------------------------------------------------------------------------------------------------------------------------------------------------------------------------------------------------------------------------------------------------------------------------------------------------------------------------------------------------------------------------------------------------------------------------------------------------------------------------------------------------------------------------------------------
>Naj_kao157
ATGTCCAACCAACATGTCCTTCTAACATCCAATCTTCTCCCTGTTGGGTCTAACATCTCTACCTGATGGAACTTTGGCTCTATACTACTAGCCTGCCTAATACTACAAATTATAACCGGATTCTTCTTAGCAATTCACTACACAGCCAACATCAGCCTAGCCTTCTCATCAGTAATTCACATCACACGGGACGTGCCTTACGGGTGAATCATGCAGAACCTTCACACAATCAGCGCATCCCTATTCTTCATTTGCATCTACACCCACATTGCACGAGGGCTCTATTATGGC------TTATACCTAAATAAAGAAGTTTGACTATCAGGAACAGCCCTACTGGTTACCCTTATAGCAACAGCCTTCTTCGGATACGTCCTCCCATGAGGACAAATATCATTCTGAGCAGCAACAGTAATCACCAATCTCCTCACCGCAGTCCCATACCTAGGGGTTACACTAACAACATGACTTTGAGGGGGATTT------TCTATTAACGACCCAACCCTCACTCGATTTTTTGCCCTGCATTTTATTCTACCATTTATCATCATCTCACTATCC------------------------------------------------------------------------------------------------------------------------------------------------------------------------------------------------------------------------------------------------------------------------------------------------------------------------------------------------------------------------------------------------------------------------------------------------------------------------------------------------------------------------------------------------------------------------------------------
>Naj_kao158
ATGTCCAACCAACATGTCCTTCTAACATCCAATCTTCTCCCTGTTGGGTCTAACATCTCTACCTGATGGAACTTTGGCTCTATACTACTAGCCTGCCTAATACTACAAATTATAACCGGATTCTTCTTAGCAATTCACTACACAGCCAACATCAGCCTAGCCTTCTCATCAGTAATTCACATCACACGGGACGTGCCTTACGGGTGAATCATGCAGAACCTTCACACAATCAGCGCATCCCTATTCTTCATTTGCATCTACACCCACATTGCACGAGGGCTCTATTATGGC------TTATACCTAAATAAAGAAGTTTGACTATCAGGAACAGCCCTACTGGTTACCCTTATAGCAACAGCCTTCTTCGGATACGTCCTCCCATGAGGACAAATATCATTCTGAGCAGCAACAGTAATCACCAATCTCCTCACCGCAGTCCCATACCTAGGGGTTACACTAACAACATGACTTTGAGGGGGATTT------TCTATTAACGACCCAACCCTCACTCGATTTTTTGCCCTGCATTTTATTCTACCATTTATCATCATCTCACTATCC------------------------------------------------------------------------------------------------------------------------------------------------------------------------------------------------------------------------------------------------------------------------------------------------------------------------------------------------------------------------------------------------------------------------------------------------------------------------------------------------------------------------------------------------------------------------------------------
>Naj_kao159
ATGTCCAACCAACATGTCCTTCTAACATCCAATCTTCTCCCTGTTGGGTCTAACATCTCTACCTGATGGAACTTTGGCTCTATACTACTAGCCTGCCTAATACTACAAATTATAACCGGATTCTTCTTAGCAATTCACTACACAGCCAACATCAGCCTAGCCTTCTCATCAGTAATTCACATCACACGGGACGTGCCTTACGGGTGAATCATGCAGAACCTTCACACAATCAGCGCATCCCTATTCTTCATTTGCATCTACACCCACATTGCACGAGGGCTCTATTATGGC------TTATACCTAAATAAAGAAGTTTGACTATCAGGAACAGCCCTACTGGTTACCCTTATAGCAACAGCCTTCTTCGGATACGTCCTCCCATGAGGACAAATATCATTCTGAGCAGCAACAGTAATCACCAATCTCCTCACCGCAGTCCCATACCTAGGGGTTACACTAACAACATGACTTTGAGGGGGATTT------TCTATTAACGACCCAACCCTCACTCGATTTTTTGCCCTGCATTTTATTCTACCATTTATCATCATCTCACTATCC------------------------------------------------------------------------------------------------------------------------------------------------------------------------------------------------------------------------------------------------------------------------------------------------------------------------------------------------------------------------------------------------------------------------------------------------------------------------------------------------------------------------------------------------------------------------------------------
>Naj_kao160
ATGTCCAACCAACATGTCCTTCTAACATCCAATCTTCTCCCTGTTGGGTCTAACATCTCTACCTGATGGAACTTTGGCTCTATACTACTAGCCTGCCTAATACTACAAATTATAACCGGATTCTTCTTAGCAATTCACTACACAGCCAACATCAGCCTAGCCTTCTCATCAGTAATTCACATCACACGGGACGTGCCTTACGGGTGAATCATGCAGAACCTTCACACAATCAGCGCATCCCTATTCTTCATTTGCATCTACACCCACATTGCACGAGGGCTCTATTATGGC------TTATACCTAAATAAAGAAGTTTGACTATCAGGAACAGCCCTACTGGTTACCCTTATAGCAACAGCCTTCTTCGGATACGTCCTCCCATGAGGACAAATATCATTCTGAGCAGCAACAGTAATCACCAATCTCCTCACCGCAGTCCCATACCTAGGGGTTACACTAACAACATGACTTTGAGGGGGATTT------TCTATTAACGACCCAACCCTCACTCGATTTTTTGCCCTGCATTTTATTCTACCATTTATCATCATCTCACTATCC------------------------------------------------------------------------------------------------------------------------------------------------------------------------------------------------------------------------------------------------------------------------------------------------------------------------------------------------------------------------------------------------------------------------------------------------------------------------------------------------------------------------------------------------------------------------------------------
>Naj_kao161
ATGTCCAACCAACATGTCCTTCTAACATCCAATCTTCTCCCTGTTGGGTCTAACATCTCTACCTGATGGAACTTTGGCTCTATACTACTAGCCTGCCTAATACTACAAATTATAACCGGATTCTTCTTAGCAATTCACTACACAGCCAACATCAGCCTAGCCTTCTCATCAGTAATTCACATCACACGGGACGTGCCTTACGGGTGAATCATGCAGAACCTTCACACAATCAGCGCATCCCTATTCTTCATTTGCATCTACACCCACATTGCACGAGGGCTCTATTATGGC------TTATACCTAAATAAAGAAGTTTGACTATCAGGAACAGCCCTACTGGTTACCCTTATAGCAACAGCCTTCTTCGGATACGTCCTCCCATGAGGACAAATATCATTCTGAGCAGCAACAGTAATCACCAATCTCCTCACCGCAGTCCCATACCTAGGGGTTACACTAACAACATGACTTTGAGGGGGATTT------TCTATTAACGACCCAACCCTCACTCGATTTTTTGCCCTGCATTTTATTCTACCATTTATCATCATCTCACTATCC------------------------------------------------------------------------------------------------------------------------------------------------------------------------------------------------------------------------------------------------------------------------------------------------------------------------------------------------------------------------------------------------------------------------------------------------------------------------------------------------------------------------------------------------------------------------------------------
>Naj_kao162
ATGTCCAACCAACATGTCCTTCTAACATCCAATCTTCTCCCTGTTGGGTCTAACATCTCTACCTGATGGAACTTTGGCTCTATACTACTAGCCTGCCTAATACTACAAATTATAACCGGATTCTTCTTAGCAATTCACTACACAGCCAACATCAGCCTAGCCTTCTCATCAGTAATTCACATCACACGGGACGTGCCTTACGGGTGAATCATGCAGAACCTTCACACAATCAGCGCATCCCTATTCTTCATTTGCATCTACACCCACATTGCACGAGGGCTCTATTATGGC------TTATACCTAAATAAAGAAGTTTGACTATCAGGAACAGCCCTACTGGTTACCCTTATAGCAACAGCCTTCTTCGGATACGTCCTCCCATGAGGACAAATATCATTCTGAGCAGCAACAGTAATCACCAATCTCCTCACCGCAGTCCCATACCTAGGGGTTACACTAACAACATGACTTTGAGGGGGATTT------TCTATTAACGACCCAACCCTCACTCGATTTTTTGCCCTGCATTTTATTCTACCATTTATCATCATCTCACTATCC------------------------------------------------------------------------------------------------------------------------------------------------------------------------------------------------------------------------------------------------------------------------------------------------------------------------------------------------------------------------------------------------------------------------------------------------------------------------------------------------------------------------------------------------------------------------------------------
>Naj_kao163
ATGTCCAACCAACATGTCCTTCTAACATCCAATCTTCTCCCTGTTGGGTCTAACATCTCTACCTGATGGAACTTTGGCTCTATACTACTAGCCTGCCTAATACTACAAATTATAACCGGATTCTTCTTAGCAATTCACTACACAGCCAACATCAGCCTAGCCTTCTCATCAGTAATTCACATCACACGGGACGTGCCTTACGGGTGAATCATGCAGAACCTTCACACAATCAGCGCATCCCTATTCTTCATTTGCATCTACACCCACATTGCACGAGGGCTCTATTATGGC------TTATACCTAAATAAAGAAGTTTGACTATCAGGAACAGCCCTACTGGTTACCCTTATAGCAACAGCCTTCTTCGGATACGTCCTCCCATGAGGACAAATATCATTCTGAGCAGCAACAGTAATCACCAATCTCCTCACCGCAGTCCCATACCTAGGGGTTACACTAACAACATGACTTTGAGGGGGATTT------TCTATTAACGACCCAACCCTCACTCGATTTTTTGCCCTGCATTTTATTCTACCATTTATCATCATCTCACTATCC------------------------------------------------------------------------------------------------------------------------------------------------------------------------------------------------------------------------------------------------------------------------------------------------------------------------------------------------------------------------------------------------------------------------------------------------------------------------------------------------------------------------------------------------------------------------------------------
>Naj_kao164
ATGTCCAACCAACATGTCCTTCTAACATCCAATCTTCTCCCTGTTGGGTCTAACATCTCTACCTGATGGAACTTTGGCTCTATACTACTAGCCTGCCTAATACTACAAATTATAACCGGATTCTTCTTAGCAATTCACTACACAGCCAACATCAGCCTAGCCTTCTCATCAGTAATTCACATCACACGGGACGTGCCTTACGGGTGAATCATGCAGAACCTTCACACAATCAGCGCATCCCTATTCTTCATTTGCATCTACACCCACATTGCACGAGGGCTCTATTATGGC------TTATACCTAAATAAAGAAGTTTGACTATCAGGAACAGCCCTACTGGTTACCCTTATAGCAACAGCCTTCTTCGGATACGTCCTCCCATGAGGACAAATATCATTCTGAGCAGCAACAGTAATCACCAATCTCCTCACCGCAGTCCCATACCTAGGGGTTACACTAACAACATGACTTTGAGGGGGATTT------TCTATTAACGACCCAACCCTCACTCGATTTTTTGCCCTGCATTTTATTCTACCATTTATCATCATCTCACTATCC------------------------------------------------------------------------------------------------------------------------------------------------------------------------------------------------------------------------------------------------------------------------------------------------------------------------------------------------------------------------------------------------------------------------------------------------------------------------------------------------------------------------------------------------------------------------------------------
>Naj_kao165
ATGTCCAACCAACATGTCCTTCTAACATCCAATCTTCTCCCTGTTGGGTCTAACATCTCTACCTGATGGAACTTTGGCTCTATACTACTAGCCTGCCTAATACTACAAATTATAACCGGATTCTTCTTAGCAATTCACTACACAGCCAACATCAGCCTAGCCTTCTCATCAGTAATTCACATCACACGGGACGTGCCTTACGGGTGAATCATGCAGAACCTTCACACAATCAGCGCATCCCTATTCTTCATTTGCATCTACACCCACATTGCACGAGGGCTCTATTATGGC------TTATACCTAAATAAAGAAGTTTGACTATCAGGAACAGCCCTACTGGTTACCCTTATAGCAACAGCCTTCTTCGGATACGTCCTCCCATGAGGACAAATATCATTCTGAGCAGCAACAGTAATCACCAATCTCCTCACCGCAGTCCCATACCTAGGGGTTACACTAACAACATGACTTTGAGGGGGATTT------TCTATTAACGACCCAACCCTCACTCGATTTTTTGCCCTGCATTTTATTCTACCATTTATCATCATCTCACTATCC------------------------------------------------------------------------------------------------------------------------------------------------------------------------------------------------------------------------------------------------------------------------------------------------------------------------------------------------------------------------------------------------------------------------------------------------------------------------------------------------------------------------------------------------------------------------------------------
>Naj_kao166
ATGTCCAACCAACATGTCCTTCTAACATCCAATCTTCTCCCTGTTGGGTCTAACATCTCTACCTGATGGAACTTTGGCTCTATACTACTAGCCTGCCTAATACTACAAATTATAACCGGATTCTTCTTAGCAATTCACTACACAGCCAACATCAGCCTAGCCTTCTCATCAGTAATTCACATCACACGGGACGTGCCTTACGGGTGAATCATGCAGAACCTTCACACAATCAGCGCATCCCTATTCTTCATTTGCATCTACACCCACATTGCACGAGGGCTCTATTATGGC------TTATACCTAAATAAAGAAGTTTGACTATCAGGAACAGCCCTACTGGTTACCCTTATAGCAACAGCCTTCTTCGGATACGTCCTCCCATGAGGACAAATATCATTCTGAGCAGCAACAGTAATCACCAATCTCCTCACCGCAGTCCCATACCTAGGGGTTACACTAACAACATGACTTTGAGGGGGATTT------TCTATTAACGACCCAACCCTCACTCGATTTTTTGCCCTGCATTTTATTCTACCATTTATCATCATCTCACTATCC------------------------------------------------------------------------------------------------------------------------------------------------------------------------------------------------------------------------------------------------------------------------------------------------------------------------------------------------------------------------------------------------------------------------------------------------------------------------------------------------------------------------------------------------------------------------------------------
>Naj_kao167
ATGTCCAACCAACATGTCCTTCTAACATCCAATCTTCTCCCTGTTGGGTCTAACATCTCTACCTGATGGAACTTTGGCTCTATACTACTAGCCTGCCTAATACTACAAATTATAACCGGATTCTTCTTAGCAATTCACTACACAGCCAACATCAGCCTAGCCTTCTCATCAGTAATTCACATCACACGGGACGTGCCTTACGGGTGAATCATGCAGAACCTTCACACAATCAGCGCATCCCTATTCTTCATTTGCATCTACACCCACATTGCACGAGGGCTCTATTATGGC------TTATACCTAAATAAAGAAGTTTGACTATCAGGAACAGCCCTACTGGTTACCCTTATAGCAACAGCCTTCTTCGGATACGTCCTCCCATGAGGACAAATATCATTCTGAGCAGCAACAGTAATCACCAATCTCCTCACCGCAGTCCCATACCTAGGGGTTACACTAACAACATGACTTTGAGGGGGATTT------TCTATTAACGACCCAACCCTCACTCGATTTTTTGCCCTGCATTTTATTCTACCATTTATCATCATCTCACTATCC------------------------------------------------------------------------------------------------------------------------------------------------------------------------------------------------------------------------------------------------------------------------------------------------------------------------------------------------------------------------------------------------------------------------------------------------------------------------------------------------------------------------------------------------------------------------------------------
>Naj_kao233
---------------------------------CTTCTTCCTGTTGGATCCAACATCTCTACCTGATGAAACTTTGGCTCTATACTACTAGCTTGCCTAATACTACAAATTATAACCGGATTCTTCCTAGCAATTCACTACACAGCCAATATCAACCTGGCCTTCTCATCAGTAATTCACATCACACGGGACGTGCCTTACGGGTGAATCATACAAAACCTTCACACAATCAGCGCATCCCTATTCTTTATCTGCATTTACACCCATATCGCACGAGGACTCTACTATGGT------TTATACCTAAATAAAGAAGTTTGACTATCAGGAACAGCCCTGCTGGTTATCCTTATAGCAACAGCCTTCTTCGGATACGTCCTCCCATGAGGACAAATATCATTCTGAGCAGCAACAGTAATCACCAATCTCCTTACTGCAATCCCATACCTAGGAATCACACTAACAACATGACTTTGAGGGGGGTTC------TCTATTAACGACCCAACCCTCACCCGATTTTTTGCCCTACACTTTATTCTACCATTTATCATCATCTCACTATCCTCAGTCCATATTATCTTACTACATAACGAGGGCTCTAATAACCCCCTCGGCACCAACTCAGATATCGACAAAATCCCATTCCACCCCTACCACTCCTACAAAGATATACTGATAATCACCTCTACGATCACCCTACTACTTCTTATCCTATCATTCTTACCCAATTTGCTCAACGACCCAGAAAATTTCTCCAAAGCTAACCCGCTAGTTACACCACAGCATATCAAACCAGAGTGATATTTCCTATTTGCATACGGCATCCTACGATCAATCCCAAACAAACTAGGAGGAACACTAGCACTACTTTTATCGGTCATAATCTTAACAACAGCACCTTTCACCCACACTTCGTACACACGATCTATAATATTCCGTCCACTATCACAAATTCTATTCTGAACATTAATCGCTACTTTCGTTACCATTACATGAACCGCCTCTAAACCAGTAGAACCACCATTTATTACTATCAGTCAGACAACGTCAATTTTCTATTTCTCTTTCTTCATCTTAACCCCTCTACTCGGTTGAACCGAG---------------------------------
>Naj_kao319
---------------------------------------------------------------------------------------------------ATACTACAAATTATAACCGGATTCTTCTTAGCAATTCACTACACAGCCAACATCAGCCTAGCCTTCTCATCAGTAATTCACATCACACGGGACGTGCCTTACGGGTGAATCATGCAGAACCTTCACACAATCAGCGCATCCCTATTCTTCATTTGCATCTACACCCACATTGCACGAGGGCTCTACTATGGC------TTATACCTAAATAAAGAAGTTTGACTATCAGGAACAGCCCTACTGGTTACCCTTATAGCAACAGCCTTCTTCGGATACGTCCTCCCATGAGGACAAATATCATTCTGAGCAGCAACAGTAATCACCAATCTCCTCACCGCAATCCCATACCTAGGGGTTACACTAACAACATGACTTTGAGGGGGATTT------TCTATTAACGACCCAACCCTCACTCGATTTTTTGCCCTGCATTTTATTCTACCATTTATCATCATCTCACTATCCTCAGTCCACATCATCTTACTACATAGCGAGGGCTCTAATAACCCCCTC---ACCAACTCAGACATCGACAAAATCCCATTCCACCCATACCACTCCTATAAAGATATGCTGATAATCACCTCTATGATTACCCTGGTACTTCTCATCCTATCATTCTTACCCGACTTG---AACGACCCAGAAAATTTC---------------------------------------------------------------------------------------------------------------------------------------------------------------------------------------------------------------------------------------------------------------------------------------------------------------------------------------------------------------------------------------------
>Naj_kao323
------------------------------------------------------------------------------------------------------------------------------------------TACACAGCCAACATC---CTAGCCTTCTCATCAGTAATTCACATCACACGGGACGTGCCTTACGGGTGAATCATGCAGAACCTTCACACAATCAGCGCATCCCTATTCTTCATTTGCATCTACACCCACATTGCACGAGGGCTCTATTATGGC------TTATACCTAAATAAAGAAGTTTGACTATCAGGAACAGCCCTACTGGTTACCCTTATAGCAACAGCCTTCTTCGGATACGTCCTCCCATGAGGACAAATATCATTCTGAGCAGCAACAGTAATCACCAATCTCCTCACCGCAGTCCCATACCTAGGGGTTACACTAACAACATGACTTTGAGGGGGATTT------TCTATTAACGACCCAACCCTCACTCGATTTTTTGCCCTGCATTTTATTCTACCATTTATCATCATCTCACTATCCTCAGTCCACATCATCTTACTACATAGCGAGGGCTCTAATAACCCCCTCGGCACCAACTCAGACATCGACAAAATCCCATTCCACCCATACCACTCCTATAAAGATATGCTGATAATCACCTCTATGATTACCCTGTTACTTCTCATCCTATCATTCTTACCCGACTTGCTCAACGACCCAGAAAATTTCTCCAAAGCTAACCCGCTAGTTACACAACAACATATCAAACCAGAGTGGTATTTTCTATTTGCATACGGCATCCTACGATCAATCCCAAACAAACTAGGAGGAACACTAGCATTACTTTTATCGGTTATAATCTTAACAACAACACCCTTCACCCACACTTCATTCACACGATCTATAATATTCCGCCCACTATCACAAATTCTATTCTGAGCAATCGCTACTTTCACCATTACATGAACC---------------------------------------------------------------------------------------------------------------------------------------------
>Naj_kao377
---------------------------------------------------------------------------GGCTCTATACTACTAGCCTGCCTAATACTACAAATTATAACCGGATTCTTCTTAGCAATTCACTACACAGCCAACATCAGCCTAGCCTTCTCATCAGTAATTCATATCACACGGGACGTGCCTTACGGGTGAATCATGCAGAACCTTCACACAATCAGCGCATCCCTATTCTTCATTTGCATCTACACCCACATTGCACGAGGGCTCTACTATGGC------TTATACCTAAATAAAGAAGTTTGACTATCAGGAACAGCCCTACTGGTTACCCTTATAGCAACAGCCTTCTTTGGATACGTCCTCCCATGAGGACAAATATCATTCTGAGCAGCAACAGTAATCACCAATCTCCTCACCGCAATCCCATACCTAGGGGTTACACTAACAACATGACTTTGAGGGGGATTT------TCTATTAACGACCCAACCCTCACTCGATTTTTTGCCCTGCATTTTATTCTACCATTTATCATTATCTCACTATCCTCAGTCCACATCATCTTACTACATAGCGAGGGCTCTAATAACCCCCTCGGCACCAACTCAGACATCGACAAAATCCCATTCCACCCATACCACTCCTATAAAGATATGCTGATAATCACCTCTATGATCACCCTGTTACTTCTCATCCTATCATTCTTACCCGACTTGCTCAACGAC---------------------------------------------------------------------------------------------------------------------------------------------------------------------------------------------------------------------------------------------------------------------------------------------------------------------------------------------------------------------------------------------------------
>Naj_kao378
---------------------------------------------------------------------------GGCTCTATACTACTAGCCTGCCTAATACTACAAATTATAACCGGATTCTTCTTAGCAATTCACTACACAGCCAACATCAGCCTAGCCTTCTCATCAGTAATTCACATCACACGGGACGTGCCTTACGGGTGAATCATGCAGAACCTTCACACAATCAGCGCATCCCTATTCTTCATTTGCATCTACACCCACATTGCACGAGGGCTCTACTATGGC------TTATACCTAAATAAAGAAGTTTGACTATCAGGAACAGCCCTACTGGTTACCCTTATAGCAACAGCCTTCTTCGGATACGTCCTCCCATGAGGACAAATATCATTCTGAGCAGCAACAGTAATCACCAATCTCCTCACCGCAATCCCATACCTAGGGGTTACACTAACAACATGACTTTGAGGGGGATTT------TCTATTAACGACCCAACCCTCACTCGATTTTTTGCCCTGCATTTTATTCTACCATTTATCATCATCTCACTATCCTCAGTCCACATCATCTTACTACATAGCGAGGGCTCTAATAACCCCCTCGGCACCAACTCAGACATCGACAAAATCCCATTCCACCCATACCACTCCTATAAAGATATGCTGATAATCACCTCTATGATTACCCTGTTACTTCTCATCCTATCATTCTTACCCGACTTGCTCAACGAC---------------------------------------------------------------------------------------------------------------------------------------------------------------------------------------------------------------------------------------------------------------------------------------------------------------------------------------------------------------------------------------------------------
>Naj_kao379
------------------------------------------------------------------------------------------------------------------------------------------TACACAGCCAACATCAGCCTAGCCTTCTCATCAGTAATTCACATCACACGGGACGTGCCTTACGGGTGAATCATGCAGAACCTTCACACAATCAGCGCATCCCTATTCTTCATTTGCATCTACACCCACATTGCACGAGGGCTCTACTATGGC------TTATACCTAAATAAAGAAGTTTGACTATCAGGAACAGCCCTACTGGTTACCCTTATAGCAACAGCCTTCTTCGGATACGTCCTCCCATGAGGACAAATATCATTCTGAGCAGCAACAGTAATCACCAATCTCCTCACCGCAATCCCATACCTAGGGGTTACACTAACAACATGACTTTGAGGAGGATTT------TCTATTAACGACCCAACCCTCACTCGATTTTTTGCCCTGCATTTTATTCTACCATTTATCATCATCTCACTATCCTCAGTCCACATCATCTTACTACATAGCGAGGGCTCTAATAACCCCCTCGGCACCAACTCAGACATCGACAAAATCCCATTCCACCCATACCACTCCTATAAAGATATGCTGATAATCACCTCTATGATTACCCTGTTACTTCTCATCCTATCATTCTTACCCGACTTACTCAACGAC---------------------------------------------------------------------------------------------------------------------------------------------------------------------------------------------------------------------------------------------------------------------------------------------------------------------------------------------------------------------------------------------------------
>Naj_kao380
---------------------------------------------------------------------------GGCTCTATACTACTAGCCTGCCTAATACTACAAATTATAACCGGATTCTTCTTAGCAATTCACTACACAGCCAACATCAGCCTAGCCTTCTCATCAGTAATTCACATCACACGGGACGTGCCTTACGGGTGAATCATGCAGAACCTTCACACAATCAGCGCATCCCTATTCTTCATTTGCATCTACACCCACATTGCACGAGGGCTCTACTATGGC------TTATACCTAAATAAAGAAGTTTGACTATCAGGAACAGCCCTACTGGTTACCCTTATAGCAACAGCCTTCTTCGGATACGTCCTCCCATGAGGACAAATATCATTCTGAGCAGCAACAGTAATCACCAATCTCCTCACCGCAATCCCATACCTAGGGGTTACACTAACAACATGACTTTGAGGAGGATTT------TCTATTAACGACCCAACCCTCACTCGATTTTTTGCCCTGCATTTTATTCTACCATTTATCATCATCTCACTATCCTCAGTCCACATCATCTTACTACATAGCGAGGGCTCTAATAACCCCCTCGGCACCAACTCAGACATCGACAAAATCCCATTCCACCCATACCACTCCTATAAAGATATGCTGATAATCACCTCTATGATTACCCTGTTACTTCTCATCCTATCATTCTTACCCGACTTACTCAACGAC---------------------------------------------------------------------------------------------------------------------------------------------------------------------------------------------------------------------------------------------------------------------------------------------------------------------------------------------------------------------------------------------------------
>Naj_kao441
------------------------------------------------------------------------------------------------------------------------------------------------GCCAATATCAACCTGGCCTTCTCATCAGTAATTCACATCACACGGGACGTGCCTTACGGGTGAATCATACAAAACCTTCACACAATCAGCGCATCCCTATTCTTTATCTGCATTTACACCCATATCGCACGAGGACTCTACTATGGT------TTATACCTAAATAAAGAAGTTTGACTATCAGGAACAGCCCTGCTGGTTATCCTTATAGCAACAGCCTTCTTCGGATACGTCCTCCCATGAGGACAAATATCATTCTGAGCAGCAACAGTAATCACCAATCTCCTTACTGCAATCCCATACCTAGGAATCACACTAACAACATGACTTTGAGGGGGATTC------TCTATTAACGACCCAACCCTCACCCGATTTTTTGCCCTACACTTTATTCTACCATTTATCATCATCTCACTATCCTCAGTCCATATTATCTTACTACATAACGAGGGCTCTAATAACCCCCTCGGCACCAACTCAGATATCGACAAAATCCCATTCCACCCCTACCACTCCTACAAAGATATACTGATAATCACCTCTACGATCACCCTACTACTTCTTATCCTATCATTCTTACCCAATTTGCTCAAC------------------------------------------------------------------------------------------------------------------------------------------------------------------------------------------------------------------------------------------------------------------------------------------------------------------------------------------------------------------------------------------------------------
>Naj_kao445
------------------------------------------------------------------------------------------------------------------------------------------------GCCAATATCAACCTGGCCTTCTCATCAGTAATTCACATCACACGGGACGTGCCTTACGGGTGAATCATACAAAACCTTCACACAATCAGCGCATCCCTATTCTTTATCTGCATTTACACCCATATCGCACGAGGACTCTACTATGGT------TTATACCTAAATAAAGAAGTTTGACTATCAGGAACAGCCCTGCTGGTTATCCTTATAGCAACAGCCTTCTTCGGATACGTCCTCCCATGAGGACAAATATCATTCTGAGCAGCAACAGTAATCACCAATCTCCTTACTGCAATCCCATACCTAGGAATCACACTAACAACATGACTTTGAGGGGGATTC------TCTATTAACGACCCAACCCTCACCCGATTTTTTGCCCTACACTTTATTCTACCATTTATCATCATCTCACTATCCTCAGTCCATATTATCTTACTACATAACGAGGGCTCTAATAACCCCCTCGGCACCAACTCAGATATCGACAAAATCCCATTCCACCCCTACCACTCCTACAAAGATATACTGATAATCACCTCTACGATCACCCTACTACTTCTTATCCTATCATTCTTACCCAATTTGCTCAAC------------------------------------------------------------------------------------------------------------------------------------------------------------------------------------------------------------------------------------------------------------------------------------------------------------------------------------------------------------------------------------------------------------
>Naj_kao460
---------------------------------------------------------TCTACCTGATGAAACTTTGGCTCTATACTACTAGCCTGCCTAATACTACAAATTATAACCGGATTCTTCTTAGCAATTCACTACACAGCCAACATCAGCCTAGCCTTCTCATCAGTAATTCACATCACACGGGACGTGCCTTACGGGTGAATCATGCAGAACCTTCACACAATCAGCGCATCCCTATTCTTCATTTGCATCTACACCCACATTGCACGAGGGCTCTACTATGGC------TTATACCTAAATAAAGAAGTTTGACTATCAGGAACAGCCCTACTGGTTACCCTTATAGCAACAGCCTTCTTCGGATACGTCCTCCCATGAGGACAAATATCATTCTGAGCAGCAACAGTAATCACCAATCTCCTCACCGCAATCCCATACCTAGGGGTTACACTAACAACATGACTTTGAGGGGGATTT------TCTATTAACGACCCAACCCTCACTCGATTTTTTGCCCTGCATTTTATTCTACCATTTATCATCATCTCACTATCCTCAGTCCACATCATCTTACTACATAGCGAGGGCTCTAATAACCCCCTCGGCACCAACTCAGACATCGACAAAATCCCATTCCACCCATACCACTCCTATAAAGATATGCTGATAATCACCTCTATGATTACCCTGTTACTTCTCATCCTATCATTCTTACCC------------------------------------------------------------------------------------------------------------------------------------------------------------------------------------------------------------------------------------------------------------------------------------------------------------------------------------------------------------------------------------------------------------------------
>Naj_kao476
------------------------------------------------------------------------------------------------------------------ACCAAAGTCTTCTTAGCAATTCACTACACAGCCAACATCAGCCTAGCCTTCTCATCAGTAATTCACATCACACGGGACGTGCCTTACGGGTGAATCATGCAGAACCTTCACACAATCAGCGCATCCCTATTCTTCATTTGCATCTACACCCACATTGCACGAGGGCTCTATTATGGC------TTATACCTAAATAAAGAAGTTTGACTATCAGGAACAGCCCTACTAGTTACCCTTATAGCAACAGCCTTCTTCGGATACGTCCTCCCATGAGGACAAATATCATTCTGAGCAGCAACAGTAATCACCAATCTCCTCACCGCAGTCCCATACCTAGGGGTTACACTAACAACATGACTTTGAGGGGGATTT------TCTATTAACGACCCAACCCTCACTCGATTTTTTGCCCTGCATTTTATTCTACCATTTATCATCATCTCACTATCCTCAGTCCACATCATCTTACTACATAGCGAGGGCTCTAATAACCCCCTCGGCACCAACTCAGACATCGACAAAATCCCATTCCACCCATACCACTCCTATAAAGATATGCTGATAATCACCTCTATGATTACCCTGTTACTTCTCATCCTATCATTCTTACCCGACTTGCTCAACGACCCAGAAAATTTCTCCAAAGCTAACCCGCTAGTTACACCACAACATATCAAACCAGAGTGGTATTTTCTATTTGCATACGGCATCCTACGATCAATCCCAAACAAACTAGGAGGAACACTAGCATTACTTTTATCGGTTATAATCTTAACAACAACACCCTTCACCCACACTTCATTCACACGATCTATAATATTCCGCCCACTATCACAAATTCTATTCTGAGCATTAATCGCTACTTTCATTACCATTACATGAACCTGACCTATATGAAAACCATCGTTGTATAATCGGGCG---------------------------------------------------------------------------------------------------
>Naj_kao518
GTGTCCAACCAACATGTCCTTCTAACATCCAATCTTCTCCCTGTTGGGTCTAACATCTCTACCTGATGGAACTTTGGCTCTATACTACTAGCCTGCCTAATACTACAAATTATAACCGGATTCTTCTTAGCAATTCACTACACAGCCAACATCAGCCTAGCCTTCTCATCAGTAATTCACATCACACGGGACGTGCCTTACGGGTGAATCATGCAGAACCTTCACACAATCAGCGCATCCCTATTCTTCATTTGCATCTACACCCACATTGCACGAGGGCTCTATTATGGC------TTATACCTAAATAAAGAAGTTTGACTATCAGGAACAGCCCTACTGGTTACCCTTATAGCAACAGCCTTCTTCGGATACGTCCTCCCATGAGGACAAATATCATTCTGAGCAGCAACAGTAATCACCAATCTCCTCACCGCAGTCCCATACCTAGGGGTTACACTAACAACATGACTTTGAGGGGGATTT------TCTATTAACGACCCAACCCTCACTCGATTTTTTGCCCTGCATTTTATTCTACCATTTATCATCATCTCACTATCCTCAGTCCACATCATCTTACTACATAGCGAGGGCTCTAATAACCCCCTCGGCACCAACTCAGACATCGACAAAATCCCATTCCACCCATACCACTCCTATAAAGATATGCTGATAATCACCTCTATGATTACCCTGTTACTTCTCATCCTATCATTCTTACCCGACTTGCTCAACGACCCAGAAAATTTCTCCAAAGCTAACCCGCTAGTTACACCACAACATATCAAACCAGAGTGGTATTTTCTATTTGCATACGGCATCCTACGATCAATCCCAAACAAACTAGGAGGAACACTAGCATTACTTTTATCGGTTATAATCTTAACAACAACACCCTTCACCCACACTTCATTCACACGATCTATAATATTCCGCCCACTATCACAAATTCTATTCTGAGCATTAATCGCTACTTTCATTACCATTACATGAACCGCCTCTAAACCAGTAGAACCACCATTTATTACTATCAGTCAGACAACATCAATTTTCTATTTCTCCTTCTTTATCTTAACCCCTCTACTCGGCTGAACCGAAAAT------------------------------
>Naj_kao519
------------------------------------------GTTGGATCTAACATCTCTACCTGATGAAACTTTGGCTCT---CTACTAGCCTGCCTAATACTACAAATTATAACCGGATTCTTCTTAGCAATTCACTACACAGCCAACATCAGCCTAGCCTTCTCATCAGTAATTCACATCACACGGGACGTGCCTTACGGGTGAATCATGCAGAACCTTCACACAATCAGCGCATCCCTATTCTTCATTTGCATCTACACCCACATTGCACGAGGGCTCTACTATGGC------TTATACCTAAATAAAGAAGTTTGACTATCAGGAACAGCCCTACTGGTTACCCTTATAGCAACAGCCTTCTTCGGATACGTCCTCCCATGAGGACAAATATCATTCTGAGCAGCAACAGTAATCACCAATCTCCTCACCGCAATCCCATACCTAGGGGTTACACTAACAACATGACTTTGAGGGGGATTT------TCTATTAACGACCCAACCCTCACTCGATTTTTTGCCCTGCATTTTATTCTACCATTTATCATCATCTCACTATCCTCAGTCCACATCATCTTACTACATAGCGAGGGCTCTAATAACCCCCTCGGCACCAACTCAGACATCGACAAAATCCCATTCCACCCATACCACTCCTATAAAGATATGCTGATAATCACCTCTATGATTACCCTGTTACTTCTCATCCTATCATTCTTACCCGACTTGCTCAACGACCCAGAAAATTTCTCCAAAGCTAACCCGCTAGTTACACCACAACATATCAAACCAGAGTGGTATTTTCTATTTGCATACGGCATCCTACGATCAATCCCA------------------------------------------------------------------------------------------------------------------------------------------------------------------------------------------------------------------------------------------------------------------------------------------------------
>Naj_kao533
ATGTCCAACCAACATGCCCTTCTAACATCCAATCTTCTCCCTGTTGGATCTAACATCTCTACCTGATGAAACTTTGGCTCTATACTACTAGCCTGCCTAATACTACAAATTATAACCGGATTCTTCTTAGCAATTCACTACACAGCCAACATCAGCCTAGCCTTCTCATCAGTAATTCACATCACACGGGACGTGCCTTACGGGTGAATCATGCAGAACCTTCACACAATCAGCGCATCCCTATTCTTCATTTGCATCTACACCCACATTGCACGAGGGCTCTACTATGGC------TTATACCTAAATAAAGAAGTTTGACTATCAGGAACAGCCCTACTGGTTACCCTTATAGCAACAGCCTTCTTCGGATACGTCCTCCCATGAGGACAAATATCATTCTGAGCAGCAACAGTAATCACCAATCTCCTCACCGCAATCCCATACCTAGGGGTTACACTAACAACATGACTTTGAGGGGGATTT------TCTATTAACGACCCAACCCTCACTCGATTTTTTGCCCTGCATTTTATTCTACCATTTATCATCATCTCACTATCCTCAGTCCACATCATCTTACTACATAGCGAGGGCTCTAATAACCCCCTCGGCACCAACTCAGACATCGACAAAATCCCATTCCACCCATACCACTCCTATAAAGATATGCTGATAATCACCTCTATGATTACCCTGTTACTTCTCATCCTATCATTCTTACCCGACTTGCTCAACGACCCAGAAAATTTCTCCAAAGCTAACCCGCTAGTTACACCACAACATATCAAACCAGAGTGGTATTTTCTATTTGCATACGGCATCCTACGATCAATCCCAAACAAACTAGGAGGAACACTAGCATTACTTTTATCGGTTATAATCTTAACAACAACACCCTTCACCCACACTTCATTCACACGATCTATAATATTCCGCCCACTATCACAAATTCTATTCTGAACATTAATCGCTACTTTCATTACCATTACATGAACCGCCTCTAAACCAGTAGAACCACCATTTATTACTATCAGTCAGACAACATCAATTTTCTATTTCTCCTTCTTTATCTTAACCCCTCTACTCGGCTGAACCGAAAATAAAATAATAATGACAAACAAC---------
>Naj_kao66
ATGTCCAACCAACATGCCCTTCTAACATCCAATCTTCTTCCTGTTGGATCCAACATCTCTACCTGATGAAACTTTGGCTCTATACTACTAGCTTGCCTAATACTACAAATTATAACCGGATTCTTCCTAGCAATTCACTACACAGCCAATATCAACCTGGCCTTCTCATCAGTAATTCACATCACACGGGACGTGCCTTACGGGTGAATCATACAAAACCTTCACACAATCAGCGCATCCCTATTCTTTATCTGCATTTACACCCATATCGCACGAGGACTCTACTATGGT------TTATACCTAAATAAAGAAGTTTGACTATCAGGAACAGCCCTGCTGGTTATCCTTATAGCAACAGCCTTCTTCGGATACGTCCTCCCATGAGGACAAATATCATTCTGAGCAGCAACAGTAATCACCAATCTCCTTACTGCAATCCCATACCTAGGAATCACACTAACAACATGACTTTGAGGGGGATTC------TCTATTAACGACCCAACCCTCACCCGATTTTTTGCCCTACACTTTATTCTACCATTTATCATCATCTCACTATCC------------------------------------------------------------------------------------------------------------------------------------------------------------------------------------------------------------------------------------------------------------------------------------------------------------------------------------------------------------------------------------------------------------------------------------------------------------------------------------------------------------------------------------------------------------------------------------------
>Naj_kao67
ATGTCCAACCAACATGCCCTTCTAACATCCAATCTTCTTCCTGTTGGATCCAACATCTCTACCTGATGAAACTTTGGCTCTATACTACTAGCTTGCCTAATACTACAAATTATAACCGGATTCTTCCTAGCAATTCACTACACAGCCAATATCAACCTGGCCTTCTCATCAGTAATTCACATCACACGGGACGTGCCTTACGGGTGAATCATACAAAACCTTCACACAATCAGCGCATCCCTATTCTTTATCTGCATTTACACCCATATCGCACGAGGACTCTACTATGGT------TTATACCTAAATAAAGAAGTTTGACTATCAGGAACAGCCCTGCTGGTTATCCTTATAGCAACAGCCTTCTTCGGATACGTCCTCCCATGAGGACAAATATCATTCTGAGCAGCAACAGTAATCACCAATCTCCTTACTGCAATCCCATACCTAGGAATCACACTAACAACATGACTTTGAGGGGGATTC------TCTATTAACGACCCAACCCTCACCCGATTTTTTGCCCTACACTTTATTCTACCATTTATCATCATCTCACTATCC------------------------------------------------------------------------------------------------------------------------------------------------------------------------------------------------------------------------------------------------------------------------------------------------------------------------------------------------------------------------------------------------------------------------------------------------------------------------------------------------------------------------------------------------------------------------------------------
>Naj_kao68
ATGTCCAACCAACATGCCCTTCTAACATCCAATCTTCTTCCTGTTGGATCCAACATCTCTACCTGATGAAACTTTGGCTCTATACTACTAGCTTGCCTAATACTACAAATTATAACCGGATTCTTCCTAGCAATTCACTACACAGCCAATATCAACCTGGCCTTCTCATCAGTAATTCACATCACACGGGACGTGCCTTACGGGTGAATCATACAAAACCTTCACACAATCAGCGCATCCCTATTCTTTATCTGCATTTACACCCATATCGCACGAGGACTCTACTATGGT------TTATACCTAAATAAAGAAGTTTGACTATCAGGAACAGCCCTGCTGGTTATCCTTATAGCAACAGCCTTCTTCGGATACGTCCTCCCATGAGGACAAATATCATTCTGAGCAGCAACAGTAATCACCAATCTCCTTACTGCAATCCCATACCTAGGAATCACACTAACAACATGACTTTGAGGGGGATTC------TCTATTAACGACCCAACCCTCACCCGATTTTTTGCCCTACACTTTATTCTACCATTTATCATCATCTCACTATCC------------------------------------------------------------------------------------------------------------------------------------------------------------------------------------------------------------------------------------------------------------------------------------------------------------------------------------------------------------------------------------------------------------------------------------------------------------------------------------------------------------------------------------------------------------------------------------------
>Naj_kao69
ATGTCCAACCAACATGCCCTTCTAACATCCAATCTTCTTCCTGTTGGATCCAACATCTCTACCTGATGAAACTTTGGCTCTATACTACTAGCTTGCCTAATACTACAAATTATAACCGGATTCTTCCTAGCAATTCACTACACAGCCAATATCAACCTGGCCTTCTCATCAGTAATTCACATCACACGGGACGTGCCTTACGGGTGAATCATACAAAACCTTCACACAATCAGCGCATCCCTATTCTTTATCTGCATTTACACCCATATCGCACGAGGACTCTACTATGGT------TTATACCTAAATAAAGAAGTTTGACTATCAGGAACAGCCCTGCTGGTTATCCTTATAGCAACAGCCTTCTTCGGATACGTCCTCCCATGAGGACAAATATCATTCTGAGCAGCAACAGTAATCACCAATCTCCTTACTGCAATCCCATACCTAGGAATCACACTAACAACATGACTTTGAGGGGGATTC------TCTATTAACGACCCAACCCTCACCCGATTTTTTGCCCTACACTTTATTCTACCATTTATCATCATCTCACTATCC------------------------------------------------------------------------------------------------------------------------------------------------------------------------------------------------------------------------------------------------------------------------------------------------------------------------------------------------------------------------------------------------------------------------------------------------------------------------------------------------------------------------------------------------------------------------------------------
>Naj_kao70
ATGTCCAACCAACATGCCCTTCTAACATCCAATCTTCTTCCTGTTGGATCCAACATCTCTACCTGATGAAACTTTGGCTCTATACTACTAGCTTGCCTAATACTACAAATTATAACCGGATTCTTCCTAGCAATTCACTACACAGCCAATATCAACCTGGCCTTCTCATCAGTAATTCACATCACACGGGACGTGCCTTACGGGTGAATCATACAAAACCTTCACACAATCAGCGCATCCCTATTCTTTATCTGCATTTACACCCATATCGCACGAGGACTCTACTATGGT------TTATACCTAAATAAAGAAGTTTGACTATCAGGAACAGCCCTGCTGGTTATCCTTATAGCAACAGCCTTCTTCGGATACGTCCTCCCATGAGGACAAATATCATTCTGAGCAGCAACAGTAATCACCAATCTCCTTACTGCAATCCCATACCTAGGAATCACACTAACAACATGACTTTGAGGAGGATTC------TCTATTAACGACCCAACCCTCACCCGATTTTTTGCCCTACACTTTATTCTACCATTTATCATCATCTCACTATCC------------------------------------------------------------------------------------------------------------------------------------------------------------------------------------------------------------------------------------------------------------------------------------------------------------------------------------------------------------------------------------------------------------------------------------------------------------------------------------------------------------------------------------------------------------------------------------------
>Naj_kao71
ATGTCCAACCAACATGCCCTTCTAACATCCAATCTTCTTCCTGTTGGATCCAACATCTCTACCTGATGAAACTTTGGCTCTATACTACTAGCTTGCCTAATACTACAAATTATAACCGGATTCTTCCTAGCAATTCACTACACAGCCAATATCAACCTGGCCTTCTCATCAGTAATTCACATCACACGGGACGTGCCTTACGGGTGAATCATACAAAACCTTCACACAATCAGCGCATCCCTATTCTTTATCTGCATTTACACCCATATCGCACGAGGACTCTACTATGGT------TTATACCTAAATAAAGAAGTTTGACTATCAGGAACAGCCCTGCTGGTTATCCTTATAGCAACAGCCTTCTTCGGATACGTCCTCCCATGAGGACAAATATCATTCTGAGCAGCAACAGTAATCACCAATCTCCTTACTGCAATCCCATACCTAGGAATCACACTAACAACATGACTTTGAGGGGGATTC------TCTATTAACGACCCAACCCTCACCCGATTTTTTGCCCTACACTTTATTCTACCATTTATCATCATCTCACTATCC------------------------------------------------------------------------------------------------------------------------------------------------------------------------------------------------------------------------------------------------------------------------------------------------------------------------------------------------------------------------------------------------------------------------------------------------------------------------------------------------------------------------------------------------------------------------------------------
>Naj_kao72
ATGTCCAACCAACATGCCCTTCTAACATCCAATCTTCTTCCTGTTGGATCCAACATCTCTACCTGATGAAACTTTGGCTCTATACTACTAGCTTGCCTAATACTACAAATTATAACCGGATTCTTCCTAGCAATTCACTACACAGCCAATATCAACCTGGCCTTCTCATCAGTAATTCACATCACACGGGACGTGCCTTACGGGTGAATCATACAAAACCTTCACACAATCAGCGCATCCCTATTCTTTATCTGCATTTACACCCATATCGCACGAGGACTCTACTATGGT------TTATACCTAAATAAAGAAGTTTGACTATCAGGAACAGCCCTGCTGGTTATCCTTATAGCAACAGCCTTCTTCGGATACGTCCTCCCATGAGGACAAATATCATTCTGAGCAGCAACAGTAATCACCAATCTCCTTACTGCAATCCCATACCTAGGAATCACACTAACAACATGACTTTGAGGGGGATTC------TCTATTAACGACCCAACCCTCACCCGATTTTTTGCCCTACACTTTATTCTACCATTTATCATCATCTCACTATCC------------------------------------------------------------------------------------------------------------------------------------------------------------------------------------------------------------------------------------------------------------------------------------------------------------------------------------------------------------------------------------------------------------------------------------------------------------------------------------------------------------------------------------------------------------------------------------------
>Naj_kao73
ATGTCCAACCAACATGCCCTTCTAACATCCAATCTTCTTCCTGTTGGATCCAACATCTCTACCTGATGAAACTTTGGCTCTATACTACTAGCTTGCCTAATACTACAAATTATAACCGGATTCTTCCTAGCAATTCACTACACAGCCAATATCAACCTGGCCTTCTCATCAGTAATTCACATCACACGGGACGTGCCTTACGGGTGAATCATACAAAACCTTCACACAATCAGCGCATCCCTATTCTTTATCTGCATTTACACCCATATCGCACGAGGACTCTACTATGGT------TTATACCTAAATAAAGAAGTTTGACTATCAGGAACAGCCCTGCTGGTTATCCTTATAGCAACAGCCTTCTTCGGATACGTCCTCCCATGAGGACAAATATCATTCTGAGCAGCAACAGTAATCACCAATCTCCTTACTGCAATCCCATACCTAGGAATCACACTAACAACATGACTTTGAGGGGGATTC------TCTATTAACGACCCAACCCTCACCCGATTTTTTGCCCTACACTTTATTCTACCATTTATCATCATCTCACTATCC------------------------------------------------------------------------------------------------------------------------------------------------------------------------------------------------------------------------------------------------------------------------------------------------------------------------------------------------------------------------------------------------------------------------------------------------------------------------------------------------------------------------------------------------------------------------------------------
>Naj_kao74
ATGTCCAACCAACATGCCCTTCTAACATCCAATCTTCTTCCTGTTGGATCCAACATCTCTACCTGATGAAACTTTGGCTCTATACTACTAGCTTGCCTAATACTACAAATTATAACCGGATTCTTCCTAGCAATTCACTACACAGCCAATATCAACCTGGCCTTCTCATCAGTAATTCACATCACACGGGACGTGCCTTACGGGTGAATCATACAAAACCTTCACACAATCAGCGCATCCCTATTCTTTATCTGCATTTACACCCATATCGCACGAGGACTCTACTATGGT------TTATACCTAAATAAAGAAGTTTGACTATCAGGAACAGCCCTGCTGGTTATCCTTATAGCAACAGCCTTCTTCGGATACGTCCTCCCATGAGGACAAATATCATTCTGAGCAGCAACAGTAATCACCAATCTCCTTACTGCAATCCCATACCTAGGAATCACACTAACAACATGACTTTGAGGGGGATTC------TCTATTAACGACCCAACCCTCACCCGATTTTTTGCCCTACACTTTATTCTACCATTTATCATCATCTCACTATCC------------------------------------------------------------------------------------------------------------------------------------------------------------------------------------------------------------------------------------------------------------------------------------------------------------------------------------------------------------------------------------------------------------------------------------------------------------------------------------------------------------------------------------------------------------------------------------------
>Naj_kao75
ATGTCCAACCAACATGCCCTTCTAACATCCAATCTTCTTCCTGTTGGATCCAACATCTCTACCTGATGAAACTTTGGCTCTATACTACTAGCTTGCCTAATACTACAAATTATAACCGGATTCTTCCTAGCAATTCACTACACAGCCAATATCAACCTGGCCTTCTCATCAGTAATTCACATCACACGGGACGTGCCTTACGGGTGAATCATACAAAACCTTCACACAATCAGCGCATCCCTATTCTTTATCTGCATTTACACCCATATCGCACGAGGACTCTACTATGGT------TTATACCTAAATAAAGAAGTTTGACTATCAGGAACAGCCCTGCTGGTTATCCTTATAGCAACAGCCTTCTTCGGATACGTCCTCCCATGAGGACAAATATCATTCTGAGCAGCAACAGTAATCACCAATCTCCTTACTGCAATCCCATACCTAGGAATCACACTAACAACATGACTTTGAGGAGGATTC------TCTATTAACGACCCAACCCTCACCCGATTTTTTGCCCTACACTTTATTCTACCATTTATCATCATCTCACTATCC------------------------------------------------------------------------------------------------------------------------------------------------------------------------------------------------------------------------------------------------------------------------------------------------------------------------------------------------------------------------------------------------------------------------------------------------------------------------------------------------------------------------------------------------------------------------------------------
>Naj_kao76
ATGTCCAACCAACATGCCCTTCTAACATCCAATCTTCTTCCTGTTGGATCCAACATCTCTACCTGATGAAACTTTGGCTCTATACTACTAGCTTGCCTAATACTACAAATTATAACCGGATTCTTCCTAGCAATTCACTACACAGCCAATATCAACCTGGCCTTCTCATCAGTAATTCACATCACACGGGACGTGCCTTACGGGTGAATCATACAAAACCTTCACACAATCAGCGCATCCCTATTCTTTATCTGCATTTACACCCATATCGCACGAGGACTCTACTATGGT------TTATACCTAAATAAAGAAGTTTGACTATCAGGAACAGCCCTGCTGGTTATCCTTATAGCAACAGCCTTCTTCGGATACGTCCTCCCATGAGGACAAATATCATTCTGAGCAGCAACAGTAATCACCAATCTCCTTACTGCAATCCCATACCTAGGAATCACACTAACAACATGACTTTGAGGGGGATTC------TCTATTAACGACCCAACCCTCACCCGATTTTTTGCCCTACACTTTATTCTACCATTTATCATCATCTCACTATCC------------------------------------------------------------------------------------------------------------------------------------------------------------------------------------------------------------------------------------------------------------------------------------------------------------------------------------------------------------------------------------------------------------------------------------------------------------------------------------------------------------------------------------------------------------------------------------------
>Naj_kao77
ATGTCCAACCAACATGCCCTTCTAACATCCAATCTTCTCCCTGTTGGATCTAACATCTCTACCTGATGGAACTTTGGCTCTATACTACTAGCCTGCCTAATACTACAAATTATAACCGGATTCTTCTTAGCAATTCACTACACAGCCAACATCAGCCTAGCCTTCTCATCAGTAATTCATATCACACGGGACGTGCCTTACGGGTGAATCATGCAAAACCTTCACACAATCAGCGCATCCCTATTCTTCATTTGCATCTACACCCACATTGCACGAGGGCTCTACTATGGC------TTATACCTAAATAAAGAAGTTTGACTATCAGGAACAGCCCTACTGGTTACCCTTATAGCAACAGCCTTCTTCGGATACGTCCTCCCATGAGGACAAATATCATTCTGAGCAGCAACAGTAATCACCAATCTCCTCACCGCAATCCCATACCTAGGGGTTACACTAACAACATGACTTTGAGGGGGATTT------TCTATTAACGACCCAACCCTCACTCGATTTTTTGCCCTGCATTTTATTCTACCATTTATCATCATCTCACTATCC------------------------------------------------------------------------------------------------------------------------------------------------------------------------------------------------------------------------------------------------------------------------------------------------------------------------------------------------------------------------------------------------------------------------------------------------------------------------------------------------------------------------------------------------------------------------------------------
>Naj_kao78
ATGTCCAACCAACATGCCCTTCTAACATCCAATCTTCTCCCTGTTGGATCTAACATCTCTACCTGATGGAACTTTGGCTCTATACTACTAGCCTGCCTAATACTACAAATTATAACCGGATTCTTCTTAGCAATTCACTACACAGCCAACATCAGCCTAGCCTTCTCATCAGTAATTCATATCACACGGGACGTGCCTTACGGGTGAATCATGCAAAACCTTCACACAATCAGCGCATCCCTATTCTTCATTTGCATCTACACCCACATTGCACGAGGGCTCTACTATGGC------TTATACCTAAATAAAGAAGTTTGACTATCAGGAACAGCCCTACTGGTTACCCTTATAGCAACAGCCTTCTTCGGATACGTCCTCCCATGAGGACAAATATCATTCTGAGCAGCAACAGTAATCACCAATCTCCTCACCGCAATCCCATACCTAGGGGTTACACTAACAACATGACTTTGAGGGGGATTT------TCTATTAACGACCCAACCCTCACTCGATTTTTTGCCCTGCATTTTATTCTACCATTTATCATCATCTCACTATCC------------------------------------------------------------------------------------------------------------------------------------------------------------------------------------------------------------------------------------------------------------------------------------------------------------------------------------------------------------------------------------------------------------------------------------------------------------------------------------------------------------------------------------------------------------------------------------------
>Naj_kao79
ATGTCCAACCAACATGCCCTTCTAACATCCAATCTTCTCCCTGTTGGATCTAACATCTCTACCTGATGGAACTTTGGCTCTATACTACTAGCCTGCCTAATACTACAAATTATAACCGGATTCTTCTTAGCAATTCACTACACAGCCAACATCAGCCTAGCCTTCTCATCAGTAATTCATATCACACGGGACGTGCCTTACGGGTGAATCATGCAAAACCTTCACACAATCAGCGCATCCCTATTCTTCATTTGCATCTACACCCACATTGCACGAGGGCTCTACTATGGC------TTATACCTAAATAAAGAAGTTTGACTATCAGGAACAGCCCTACTGGTTACCCTTATAGCAACAGCCTTCTTCGGATACGTCCTCCCATGAGGACAAATATCATTCTGAGCAGCAACAGTAATCACCAATCTCCTCACCGCAATCCCATACCTAGGGGTTACACTAACAACATGACTTTGAGGGGGATTT------TCTATTAACGACCCAACCCTCACTCGATTTTTTGCCCTGCATTTTATTCTACCATTTATCATCATCTCACTATCC------------------------------------------------------------------------------------------------------------------------------------------------------------------------------------------------------------------------------------------------------------------------------------------------------------------------------------------------------------------------------------------------------------------------------------------------------------------------------------------------------------------------------------------------------------------------------------------
>Naj_kao8
---------------------------------------------------------------------------------------------------------------------------------------------------------------------------------------ACACGGGACGTGCCTTACGGGTGAATCATGCAGAACCTTCACACAATCAGCGCATCCCTATTCTTCATTTGCATCTACACCCACATTGCACGAGGGCTCTACTATGGC------TTATACCTAAATAAAGAAGTTTGACTATCAGGAACAGCCCTACTGGTTACCCTTATAGCAACAGCCTTCTTCGGATACGTCCTCCCATGAGGACAAATATCATTCTGAGCAGCAACAGTAATCACCAATCTCCTCACCGCAATCCCATACCTAGGGGTTACACTAACAACATGACTTTGAGGAGGATTT------TCTATTAACGACCCAACCCTCACTCGATTTTTTGCCCTGCATTTTATTCTACCATTTATCATCATCTCACTATCCTCACTCCACATCATCTTACTACATAGCGAGGGCTCTAATAACCCCCTCGGCACCAACTCAGACATCGACAAAATCCCATTCCACCCATACCACTCCTATAAAGATATGCTGATAATCACCTCTATGATTACCCTGTTACTTCTCATCCTATCA---------------------------------------------------------------------------------------------------------------------------------------------------------------------------------------------------------------------------------------------------------------------------------------------------------------------------------------------------------------------------------------------------------------------------------
>Naj_kao80
ATGTCCAACCAACATGCCCTTCTAACATCCAATCTTCTCCCTGTTGGATCTAACATCTCTACCTGATGGAACTTTGGCTCTATACTACTAGCCTGCCTAATACTACAAATTATAACCGGATTCTTCTTAGCAATTCACTACACAGCCAACATCAGCCTAGCCTTCTCATCAGTAATTCATATCACACGGGACGTGCCTTACGGGTGAATCATGCAAAACCTTCACACAATCAGCGCATCCCTATTCTTCATTTGCATCTACACCCACATTGCACGAGGGCTCTACTATGGC------TTATACCTAAATAAAGAAGTTTGACTATCAGGAACAGCCCTACTGGTTACCCTTATAGCAACAGCCTTCTTCGGATACGTCCTCCCATGAGGACAAATATCATTCTGAGCAGCAACAGTAATCACCAATCTCCTCACCGCAATCCCATACCTAGGGGTTACACTAACAACATGACTTTGAGGGGGATTT------TCTATTAACGACCCAACCCTCACTCGATTTTTTGCCCTGCATTTTATTCTACCATTTATCATCATCTCACTATCC------------------------------------------------------------------------------------------------------------------------------------------------------------------------------------------------------------------------------------------------------------------------------------------------------------------------------------------------------------------------------------------------------------------------------------------------------------------------------------------------------------------------------------------------------------------------------------------
>Naj_kao81
ATGTCCAACCAACATGCCCTTCTAACATCCAATCTTCTCCCTGTTGGATCTAACATCTCTACCTGATGGAACTTTGGCTCTATACTACTAGCCTGCCTAATACTACAAATTATAACCGGATTCTTCTTAGCAATTCACTACACAGCCAACATCAGCCTAGCCTTCTCATCAGTAATTCATATCACACGGGACGTGCCTTACGGGTGAATCATGCAAAACCTTCACACAATCAGCGCATCCCTATTCTTCATTTGCATCTACACCCACATTGCACGAGGGCTCTACTATGGC------TTATACCTAAATAAAGAAGTTTGACTATCAGGAACAGCCCTACTGGTTACCCTTATAGCAACAGCCTTCTTCGGATACGTCCTCCCATGAGGACAAATATCATTCTGAGCAGCAACAGTAATCACCAATCTCCTCACCGCAATCCCATACCTAGGGGTTACACTAACAACATGACTTTGAGGGGGATTT------TCTATTAACGACCCAACCCTCACTCGATTTTTTGCCCTGCATTTTATTCTACCATTTATCATCATCTCACTATCC------------------------------------------------------------------------------------------------------------------------------------------------------------------------------------------------------------------------------------------------------------------------------------------------------------------------------------------------------------------------------------------------------------------------------------------------------------------------------------------------------------------------------------------------------------------------------------------
>Naj_kao82
ATGTCCAACCAACATGCCCTTCTAACATCCAATCTTCTCCCTGTTGGATCTAACATCTCTACCTGATGGAACTTTGGCTCTATACTACTAGCCTGCCTAATACTACAAATTATAACCGGATTCTTCTTAGCAATTCACTACACAGCCAACATCAGCCTAGCCTTCTCATCAGTAATTCATATCACACGGGACGTGCCTTACGGGTGAATCATGCAAAACCTTCACACAATCAGCGCATCCCTATTCTTCATTTGCATCTACACCCACATTGCACGAGGGCTCTACTATGGC------TTATACCTAAATAAAGAAGTTTGACTATCAGGAACAGCCCTACTGGTTACCCTTATAGCAACAGCCTTCTTCGGATACGTCCTCCCATGAGGACAAATATCATTCTGAGCAGCAACAGTAATCACCAATCTCCTCACCGCAATCCCATACCTAGGGGTTACACTAACAACATGACTTTGAGGGGGATTT------TCTATTAACGACCCAACCCTCACTCGATTTTTTGCCCTGCATTTTATTCTACCATTTATCATCATCTCACTATCC------------------------------------------------------------------------------------------------------------------------------------------------------------------------------------------------------------------------------------------------------------------------------------------------------------------------------------------------------------------------------------------------------------------------------------------------------------------------------------------------------------------------------------------------------------------------------------------
>Naj_kao83
ATGTCCAACCAACATGCCCTTCTAACATCCAATCTTCTCCCTGTTGGATCTAACATCTCTACCTGATGGAACTTTGGCTCTATACTACTAGCCTGCCTAATACTACAAATTATAACCGGATTCTTCTTAGCAATTCACTACACAGCCAACATCAGCCTAGCCTTCTCATCAGTAATTCATATCACACGGGACGTGCCTTACGGGTGAATCATGCAAAACCTTCACACAATCAGCGCATCCCTATTCTTCATTTGCATCTACACCCACATTGCACGAGGGCTCTACTATGGC------TTATACCTAAATAAAGAAGTTTGACTATCAGGAACAGCCCTACTGGTTACCCTTATAGCAACAGCCTTCTTCGGATACGTCCTCCCATGAGGACAAATATCATTCTGAGCAGCAACAGTAATCACCAATCTCCTCACCGCAATCCCATACCTAGGGGTTACACTAACAACATGACTTTGAGGGGGATTT------TCTATTAACGACCCAACCCTCACTCGATTTTTTGCCCTGCATTTTATTCTACCATTTATCATCATCTCACTATCC------------------------------------------------------------------------------------------------------------------------------------------------------------------------------------------------------------------------------------------------------------------------------------------------------------------------------------------------------------------------------------------------------------------------------------------------------------------------------------------------------------------------------------------------------------------------------------------
>Naj_kao84
ATGTCCAACCAACATGCCCTTCTAACATCCAATCTTCTCCCTGTTGGATCTAACATCTCTACCTGATGGAACTTTGGCTCTATACTACTAGCCTGCCTAATACTACAAATTATAACCGGATTCTTCTTAGCAATTCACTACACAGCCAACATCAGCCTAGCCTTCTCATCAGTAATTCATATCACACGGGACGTGCCTTACGGGTGAATCATGCAAAACCTTCACACAATCAGCGCATCCCTATTCTTCATTTGCATCTACACCCACATTGCACGAGGGCTCTACTATGGC------TTATACCTAAATAAAGAAGTTTGACTATCAGGAACAGCCCTACTGGTTACCCTTATAGCAACAGCCTTCTTCGGATACGTCCTCCCATGAGGACAAATATCATTCTGAGCAGCAACAGTAATCACCAATCTCCTCACCGCAATCCCATACCTAGGGGTTACACTAACAACATGACTTTGAGGGGGATTT------TCTATTAACGACCCAACCCTCACTCGATTTTTTGCCCTGCATTTTATTCTACCATTTATCATCATCTCACTATCC------------------------------------------------------------------------------------------------------------------------------------------------------------------------------------------------------------------------------------------------------------------------------------------------------------------------------------------------------------------------------------------------------------------------------------------------------------------------------------------------------------------------------------------------------------------------------------------
>Naj_kao85
ATGTCCAACCAACATGCCCTTCTAACATCCAATCTTCTCCCTGTTGGATCTAACATCTCTACCTGATGAAACTTTGGCTCTATACTACTAGCCTGCCTAATACTACAAATTATAACCGGATTCTTCTTAGCAATTCACTACACAGCCAACATCAGCCTAGCCTTCTCATCAGTAATTCACATCACACGGGACGTGCCTTACGGGTGAATCATGCAGAACCTTCACACAATCAGCGCATCCCTATTCTTCATTTGCATCTACACCCACATTGCACGAGGGCTCTACTATGGC------TTATACCTAAATAAAGAAGTTTGACTATCAGGAACAGCCCTACTGGTTACCCTTATAGCAACAGCCTTCTTCGGATACGTCCTCCCATGAGGACAAATATCATTCTGAGCAGCAACAGTAATCACCAATCTCCTCACCGCAATCCCATACCTAGGGGTTACACTAACAACATGACTTTGAGGGGGATTT------TCTATTAACGACCCAACCCTCACTCGATTTTTTGCCCTGCATTTTATTCTACCATTTATCATCATCTCACTATCC------------------------------------------------------------------------------------------------------------------------------------------------------------------------------------------------------------------------------------------------------------------------------------------------------------------------------------------------------------------------------------------------------------------------------------------------------------------------------------------------------------------------------------------------------------------------------------------
>Naj_kao86
ATGTCCAACCAACATGCCCTTCTAACATCCAATCTTCTCCCTGTTGGATCTAACATCTCTACCTGATGAAACTTTGGCTCTATACTACTAGCCTGCCTAATACTACAAATTATAACCGGATTCTTCTTAGCAATTCACTACACAGCCAACATCAGCCTAGCCTTCTCATCAGTAATTCACATCACACGGGACGTGCCTTACGGGTGAATCATGCAGAACCTTCACACAATCAGCGCATCCCTATTCTTCATTTGCATCTACACCCACATTGCACGAGGGCTCTACTATGGC------TTATACCTAAATAAAGAAGTTTGACTATCAGGAACAGCCCTACTGGTTACCCTTATAGCAACAGCCTTCTTCGGATACGTCCTCCCATGAGGACAAATATCATTCTGAGCAGCAACAGTAATCACCAATCTCCTCACCGCAATCCCATACCTAGGGGTTACACTAACAACATGACTTTGAGGGGGATTT------TCTATTAACGACCCAACCCTCACTCGATTTTTTGCCCTGCATTTTATTCTACCATTTATCATCATCTCACTATCC------------------------------------------------------------------------------------------------------------------------------------------------------------------------------------------------------------------------------------------------------------------------------------------------------------------------------------------------------------------------------------------------------------------------------------------------------------------------------------------------------------------------------------------------------------------------------------------
>Naj_kao87
ATGTCCAACCAACATGCCCTTCTAACATCCAATCTTCTCCCTGTTGGATCTAACATCTCTACCTGATGAAACTTTGGCTCTATACTACTAGCCTGCCTAATACTACAAATTATAACCGGATTCTTCTTAGCAATTCACTACACAGCCAACATCAGCCTAGCCTTCTCATCAGTAATTCACATCACACGGGACGTGCCTTACGGGTGAATCATGCAGAACCTTCACACAATCAGCGCATCCCTATTCTTCATTTGCATCTACACCCACATTGCACGAGGGCTCTACTATGGC------TTATACCTAAATAAAGAAGTTTGACTATCAGGAACAGCCCTACTGGTTACCCTTATAGCAACAGCCTTCTTCGGATACGTCCTCCCATGAGGACAAATATCATTCTGAGCAGCAACAGTAATCACCAATCTCCTCACCGCAATCCCATACCTAGGGGTTACACTAACAACATGACTTTGAGGGGGATTT------TCTATTAACGACCCAACCCTCACTCGATTTTTTGCCCTGCATTTTATTCTACCATTTATCATCATCTCACTATCC------------------------------------------------------------------------------------------------------------------------------------------------------------------------------------------------------------------------------------------------------------------------------------------------------------------------------------------------------------------------------------------------------------------------------------------------------------------------------------------------------------------------------------------------------------------------------------------
>Naj_kao88
ATGTCCAACCAACATGCCCTTCTAACATCCAATCTTCTCCCTGTTGGATCTAACATCTCTACCTGATGAAACTTTGGCTCTATACTACTAGCCTGCCTAATACTACAAATTATAACCGGATTCTTCTTAGCAATTCACTACACAGCCAACATCAGCCTAGCCTTCTCATCAGTAATTCACATCACACGGGACGTGCCTTACGGGTGAATCATGCAGAACCTTCACACAATCAGCGCATCCCTATTCTTCATTTGCATCTACACCCACATTGCACGAGGGCTCTACTATGGC------TTATACCTAAATAAAGAAGTTTGACTATCAGGAACAGCCCTACTGGTTACCCTTATAGCAACAGCCTTCTTCGGATACGTCCTCCCATGAGGACAAATATCATTCTGAGCAGCAACAGTAATCACCAATCTCCTCACCGCAATCCCATACCTAGGGGTTACACTAACAACATGACTTTGAGGGGGATTT------TCTATTAACGACCCAACCCTCACTCGATTTTTTGCCCTGCATTTTATTCTACCATTTATCATCATCTCACTATCC------------------------------------------------------------------------------------------------------------------------------------------------------------------------------------------------------------------------------------------------------------------------------------------------------------------------------------------------------------------------------------------------------------------------------------------------------------------------------------------------------------------------------------------------------------------------------------------
>Naj_kao89
ATGTCCAACCAACATGCCCTTCTAACATCCAATCTTCTCCCTGTTGGATCTAACATCTCTACCTGATGAAACTTTGGCTCTATACTACTAGCCTGCCTAATACTACAAATTATAACCGGATTCTTCTTAGCAATTCACTACACAGCCAACATCAGCCTAGCCTTCTCATCAGTAATTCACATCACACGGGACGTGCCTTACGGGTGAATCATGCAGAACCTTCACACAATCAGCGCATCCCTATTCTTCATTTGCATCTACACCCACATTGCACGAGGGCTCTACTATGGC------TTATACCTAAATAAAGAAGTTTGACTATCAGGAACAGCCCTACTGGTTACCCTTATAGCAACAGCCTTCTTCGGATACGTCCTCCCATGAGGACAAATATCATTCTGAGCAGCAACAGTAATCACCAATCTCCTCACCGCAATCCCATACCTAGGGGTTACACTAACAACATGACTTTGAGGGGGATTT------TCTATTAACGACCCAACCCTCACTCGATTTTTTGCCCTGCATTTTATTCTACCATTTATCATCATCTCACTATCC------------------------------------------------------------------------------------------------------------------------------------------------------------------------------------------------------------------------------------------------------------------------------------------------------------------------------------------------------------------------------------------------------------------------------------------------------------------------------------------------------------------------------------------------------------------------------------------
>Naj_kao9
---------------------------------------------------------------------------------------------------------------------------------------------------------------------------------------ACACGGGACGTGCCTTACGGGTGAATCATGCAGAACCTTCACACAATCAGCGCATCCCTATTCTTCATTTGCATCTACACCCACATTGCACGAGGGCTCTACTATGGC------TTATACCTAAATAAAGAAGTTTGACTATCAGGAACAGCCCTACTGGTTACCCTTATAGCAACAGCCTTCTTCGGATACGTCCTCCCATGAGGACAAATATCATTCTGAGCAGCAACAGTAATCACCAATCTCCTCACCGCAATCCCATACCTAGGGGTTACACTAACAACATGACTTTGAGGAGGATTT------TCTATTAACGACCCAACCCTCACTCGATTTTTTGCCCTGCATTTTATTCTACCATTTATCATCATCTCACTATCCTCAGTCCACATCATCTTACTACATAGCGAGGGCTCTAATAACCCCCTCGGCACCAACTCAGACATCGACAAAATCCCATTCCACCCATACCACTCCTATAAAGATATGCTGATAATCACCTCTATGATTACCCTGTTACTTCTCATCCTATCA---------------------------------------------------------------------------------------------------------------------------------------------------------------------------------------------------------------------------------------------------------------------------------------------------------------------------------------------------------------------------------------------------------------------------------
>Naj_kao90
ATGTCCAACCAACATGCCCTTCTAACATCCAATCTTCTCCCTGTTGGATCTAACATCTCTACCTGATGAAACTTTGGCTCTATACTACTAGCCTGCCTAATACTACAAATTATAACCGGATTCTTCTTAGCAATTCACTACACAGCCAACATCAGCCTAGCCTTCTCATCAGTAATTCACATCACACGGGACGTGCCTTACGGGTGAATCATGCAGAACCTTCACACAATCAGCGCATCCCTATTCTTCATTTGCATCTACACCCACATTGCACGAGGGCTCTACTATGGC------TTATACCTAAATAAAGAAGTTTGACTATCAGGAACAGCCCTACTGGTTACCCTTATAGCAACAGCCTTCTTCGGATACGTCCTCCCATGAGGACAAATATCATTCTGAGCAGCAACAGTAATCACCAATCTCCTCACCGCAATCCCATACCTAGGGGTTACACTAACAACATGACTTTGAGGGGGATTT------TCTATTAACGACCCAACCCTCACTCGATTTTTTGCCCTGCATTTTATTCTACCATTTATCATCATCTCACTATCC------------------------------------------------------------------------------------------------------------------------------------------------------------------------------------------------------------------------------------------------------------------------------------------------------------------------------------------------------------------------------------------------------------------------------------------------------------------------------------------------------------------------------------------------------------------------------------------
>Naj_kao91
ATGTCCAACCAACATGCCCTTCTAACATCCAATCTTCTCCCTGTTGGATCTAACATCTCTACCTGATGAAACTTTGGCTCTATACTACTAGCCTGCCTAATACTACAAATTATAACCGGATTCTTCTTAGCAATTCACTACACAGCCAACATCAGCCTAGCCTTCTCATCAGTAATTCACATCACACGGGACGTGCCTTACGGGTGAATCATGCAGAACCTTCACACAATCAGCGCATCCCTATTCTTCATTTGCATCTACACCCACATTGCACGAGGGCTCTACTATGGC------TTATACCTAAATAAAGAAGTTTGACTATCAGGAACAGCCCTACTGGTTACCCTTATAGCAACAGCCTTCTTCGGATACGTCCTCCCATGAGGACAAATATCATTCTGAGCAGCAACAGTAATCACCAATCTCCTCACCGCAATCCCATACCTAGGGGTTACACTAACAACATGACTTTGAGGGGGATTT------TCTATTAACGACCCAACCCTCACTCGATTTTTTGCCCTGCATTTTATTCTACCATTTATCATCATCTCACTATCC------------------------------------------------------------------------------------------------------------------------------------------------------------------------------------------------------------------------------------------------------------------------------------------------------------------------------------------------------------------------------------------------------------------------------------------------------------------------------------------------------------------------------------------------------------------------------------------
>Naj_kao92
ATGTCCAACCAACATGCCCTTCTAACATCCAATCTTCTCCCTGTTGGATCTAACATCTCTACCTGATGAAACTTTGGCTCTATACTACTAGCCTGCCTAATACTACAAATTATAACCGGATTCTTCTTAGCAATTCACTACACAGCCAACATCAGCCTAGCCTTCTCATCAGTAATTCACATCACACGGGACGTGCCTTACGGGTGAATCATGCAGAACCTTCACACAATCAGCGCATCCCTATTCTTCATTTGCATCTACACCCACATTGCACGAGGGCTCTACTATGGC------TTATACCTAAATAAAGAAGTTTGACTATCAGGAACAGCCCTACTGGTTACCCTTATAGCAACAGCCTTCTTCGGATACGTCCTCCCATGAGGACAAATATCATTCTGAGCAGCAACAGTAATCACCAATCTCCTCACCGCAATCCCATACCTAGGGGTTACACTAACAACATGACTTTGAGGGGGATTT------TCTATTAACGACCCAACCCTCACTCGATTTTTTGCCCTGCATTTTATTCTACCATTTATCATCATCTCACTATCC------------------------------------------------------------------------------------------------------------------------------------------------------------------------------------------------------------------------------------------------------------------------------------------------------------------------------------------------------------------------------------------------------------------------------------------------------------------------------------------------------------------------------------------------------------------------------------------
>Naj_kao93
ATGTCCAACCAACATGCCCTTCTAACATCCAATCTTCTCCCTGTTGGATCTAACATCTCTACCTGATGAAACTTTGGCTCTATACTACTAGCCTGCCTAATACTACAAATTATAACCGGATTCTTCTTAGCAATTCACTACACAGCCAACATCAGCCTAGCCTTCTCATCAGTAATTCACATCACACGGGACGTGCCTTACGGGTGAATCATGCAGAACCTTCACACAATCAGCGCATCCCTATTCTTCATTTGCATCTACACCCACATTGCACGAGGGCTCTACTATGGC------TTATACCTAAATAAAGAAGTTTGACTATCAGGAACAGCCCTACTGGTTACCCTTATAGCAACAGCCTTCTTCGGATACGTCCTCCCATGAGGACAAATATCATTCTGAGCAGCAACAGTAATCACCAATCTCCTCACCGCAATCCCATACCTAGGGGTTACACTAACAACATGACTTTGAGGGGGATTT------TCTATTAACGACCCAACCCTCACTCGATTTTTTGCCCTGCATTTTATTCTACCATTTATCATCATCTCACTATCC------------------------------------------------------------------------------------------------------------------------------------------------------------------------------------------------------------------------------------------------------------------------------------------------------------------------------------------------------------------------------------------------------------------------------------------------------------------------------------------------------------------------------------------------------------------------------------------
>Naj_kao94
ATGTCCAACCAACATGCCCTTCTAACATCCAATCTTCTCCCTGTTGGATCTAACATCTCTACCTGATGAAACTTTGGCTCTATACTACTAGCCTGCCTAATACTACAAATTATAACCGGATTCTTCTTAGCAATTCACTACACAGCCAACATCAGCCTAGCCTTCTCATCAGTAATTCACATCACACGGGACGTGCCTTACGGGTGAATCATGCAGAACCTTCACACAATCAGCGCATCCCTATTCTTCATTTGCATCTACACCCACATTGCACGAGGGCTCTACTATGGC------TTATACCTAAATAAAGAAGTTTGACTATCAGGAACAGCCCTACTGGTTACCCTTATAGCAACAGCCTTCTTCGGATACGTCCTCCCATGAGGACAAATATCATTCTGAGCAGCAACAGTAATCACCAATCTCCTCACCGCAATCCCATACCTAGGGGTTACACTAACAACATGACTTTGAGGGGGATTT------TCTATTAACGACCCAACCCTCACTCGATTTTTTGCCCTGCATTTTATTCTACCATTTATCATCATCTCACTATCC------------------------------------------------------------------------------------------------------------------------------------------------------------------------------------------------------------------------------------------------------------------------------------------------------------------------------------------------------------------------------------------------------------------------------------------------------------------------------------------------------------------------------------------------------------------------------------------
>Naj_kao95
ATGTCCAACCAACATGCCCTTCTAACATCCAATCTTCTCCCTGTTGGATCTAACATCTCTACCTGATGAAACTTTGGCTCTATACTACTAGCCTGCCTAATACTACAAATTATAACCGGATTCTTCTTAGCAATTCACTACACAGCCAACATCAGCCTAGCCTTCTCATCAGTAATTCACATCACACGGGACGTGCCTTACGGGTGAATCATGCAGAACCTTCACACAATCAGCGCATCCCTATTCTTCATTTGCATCTACACCCACATTGCACGAGGGCTCTACTATGGC------TTATACCTAAATAAAGAAGTTTGACTATCAGGAACAGCCCTACTGGTTACCCTTATAGCAACAGCCTTCTTCGGATACGTCCTCCCATGAGGACAAATATCATTCTGAGCAGCAACAGTAATCACCAATCTCCTCACCGCAATCCCATACCTAGGGGTTACACTAACAACATGACTTTGAGGGGGATTT------TCTATTAACGACCCAACCCTCACTCGATTTTTTGCCCTGCATTTTATTCTACCATTTATCATCATCTCACTATCC------------------------------------------------------------------------------------------------------------------------------------------------------------------------------------------------------------------------------------------------------------------------------------------------------------------------------------------------------------------------------------------------------------------------------------------------------------------------------------------------------------------------------------------------------------------------------------------
>Naj_kao96
ATGTCCAACCAACATGCCCTTCTAACATCCAATCTTCTCCCTGTTGGATCTAACATCTCTACCTGATGAAACTTTGGCTCTATACTACTAGCCTGCCTAATACTACAAATTATAACCGGATTCTTCTTAGCAATTCACTACACAGCCAACATCAGCCTAGCCTTCTCATCAGTAATTCACATCACACGGGACGTGCCTTACGGGTGAATCATGCAGAACCTTCACACAATCAGCGCATCCCTATTCTTCATTTGCATCTACACCCACATTGCACGAGGGCTCTACTATGGC------TTATACCTAAATAAAGAAGTTTGACTATCAGGAACAGCCCTACTGGTTACCCTTATAGCAACAGCCTTCTTCGGATACGTCCTCCCATGAGGACAAATATCATTCTGAGCAGCAACAGTAATCACCAATCTCCTCACCGCAATCCCATACCTAGGGGTTACACTAACAACATGACTTTGAGGGGGATTT------TCTATTAACGACCCAACCCTCACTCGATTTTTTGCCCTGCATTTTATTCTACCATTTATCATCATCTCACTATCC------------------------------------------------------------------------------------------------------------------------------------------------------------------------------------------------------------------------------------------------------------------------------------------------------------------------------------------------------------------------------------------------------------------------------------------------------------------------------------------------------------------------------------------------------------------------------------------
>Naj_kao97
ATGTCCAACCAACATGCCCTTCTAACATCCAATCTTCTCCCTGTTGGATCTAACATCTCTACCTGATGAAACTTTGGCTCTATACTACTAGCCTGCCTAATACTACAAATTATAACCGGATTCTTCTTAGCAATTCACTACACAGCCAACATCAGCCTAGCCTTCTCATCAGTAATTCACATCACACGGGACGTGCCTTACGGGTGAATCATGCAGAACCTTCACACAATCAGCGCATCCCTATTCTTCATTTGCATCTACACCCACATTGCACGAGGGCTCTACTATGGC------TTATACCTAAATAAAGAAGTTTGACTATCAGGAACAGCCCTACTGGTTACCCTTATAGCAACAGCCTTCTTCGGATACGTCCTCCCATGAGGACAAATATCATTCTGAGCAGCAACAGTAATCACCAATCTCCTCACCGCAATCCCATACCTAGGGGTTACACTAACAACATGACTTTGAGGGGGATTT------TCTATTAACGACCCAACCCTCACTCGATTTTTTGCCCTGCATTTTATTCTACCATTTATCATCATCTCACTATCC------------------------------------------------------------------------------------------------------------------------------------------------------------------------------------------------------------------------------------------------------------------------------------------------------------------------------------------------------------------------------------------------------------------------------------------------------------------------------------------------------------------------------------------------------------------------------------------
>Naj_kao98
ATGTCCAACCAACATGCCCTTCTAACATCCAATCTTCTCCCTGTTGGATCTAACATCTCTACCTGATGAAACTTTGGCTCTATACTACTAGCCTGCCTAATACTACAAATTATAACCGGATTCTTCTTAGCAATTCACTACACAGCCAACATCAGCCTAGCCTTCTCATCAGTAATTCACATCACACGGGACGTGCCTTACGGGTGAATCATGCAGAACCTTCACACAATCAGCGCATCCCTATTCTTCATTTGCATCTACACCCACATTGCACGAGGGCTCTACTATGGC------TTATACCTAAATAAAGAAGTTTGACTATCAGGAACAGCCCTACTGGTTACCCTTATAGCAACAGCCTTCTTCGGATACGTCCTCCCATGAGGACAAATATCATTCTGAGCAGCAACAGTAATCACCAATCTCCTCACCGCAATCCCATACCTAGGGGTTACACTAACAACATGACTTTGAGGGGGATTT------TCTATTAACGACCCAACCCTCACTCGATTTTTTGCCCTGCATTTTATTCTACCATTTATCATCATCTCACTATCC------------------------------------------------------------------------------------------------------------------------------------------------------------------------------------------------------------------------------------------------------------------------------------------------------------------------------------------------------------------------------------------------------------------------------------------------------------------------------------------------------------------------------------------------------------------------------------------
>Naj_kao99
ATGTCCAACCAACATGCCCTTCTAACATCCAATCTTCTCCCTGTTGGATCTAACATCTCTACCTGATGAAACTTTGGCTCTATACTACTAGCCTGCCTAATACTACAAATTATAACCGGATTCTTCTTAGCAATTCACTACACAGCCAACATCAGCCTAGCCTTCTCATCAGTAATTCACATCACACGGGACGTGCCTTACGGGTGAATCATGCAGAACCTTCACACAATCAGCGCATCCCTATTCTTCATTTGCATCTACACCCACATTGCACGAGGGCTCTACTATGGC------TTATACCTAAATAAAGAAGTTTGACTATCAGGAACAGCCCTACTGGTTACCCTTATAGCAACAGCCTTCTTCGGATACGTCCTCCCATGAGGACAAATATCATTCTGAGCAGCAACAGTAATCACCAATCTCCTCACCGCAATCCCATACCTAGGGGTTACACTAACAACATGACTTTGAGGGGGATTT------TCTATTAACGACCCAACCCTCACTCGATTTTTTGCCCTGCATTTTATTCTACCATTTATCATCATCTCACTATCC------------------------------------------------------------------------------------------------------------------------------------------------------------------------------------------------------------------------------------------------------------------------------------------------------------------------------------------------------------------------------------------------------------------------------------------------------------------------------------------------------------------------------------------------------------------------------------------
>Naj_kat297
---------------------------------------------------------------------------------------CTAACCTGCCTAATACTTCAAACCCTGACCGGATTCTTCCTAGCAATCCATTACACAGCTAATATTAACTTAGCCTTCTCATCGGTTATTCACATCACACGAGACGTGCCCTACGGATGAATCATACAAAACCTTCACGCAATTAGTGCATCCCTGTTCTTTATCTGCATTTACATCCACATTGCACGAGGACTTTACTACGGG------TTGTTTCTAAACAAAGAAGTCTGACTATCAGGAACAGCCCTGCTAATTACCCTAATAGCAACAGCCTTCTTCGGGTACGTCCTTCCATGAGGACAAATATCATTCTGAGCAGCAACAGTAATTACCAACCTCCTCACTGCAATCCCACATCTTGGAACCACGCTAACAACCTGGCTCTGGGGGGGATTT------TCTATCAATGACCCAACCCTCACCCGATTCTTTGCTCTCCACTTCATCTTACCATTCGTCATTATCTCACTATCTTCTATCCACATTATCTTATTACACAACGAAGGATCCAACAACCCCCTTGGCACTAACTCAGACATCGATAAAATCCCATTCCACCCATACCACTCCTACAAAGACATATTAATAATTACCACTATAATCACCCTATTATTTATTATCCTATCATTCTCACCCAACCTACTAAACGACCCAGAAAACTTCTCCAAAGCCAACCCAATAGTCACACCACAACACATTAAACCAGAGTGGTATTTCCTATTTGCATAC---------------------------------------------------------------------------------------------------------------------------------------------------------------------------------------------------------------------------------------------------------------------------------------------------------------------------
>Naj_kat298
---------------------------------------------------------------------------------------CTAACCTGCCTAATACTTCAAACCCTGACCGGATTCTTCCTAGCAATCCATTACACAGCTAATATTAACTTAGCCTTCTCATCGGTTATTCACATCACACGAGACGTGCCCTACGGATGAATCATACAAAACCTTCACGCAATTAGTGCATCCATGTTCTTTATCTGCATTTACATCCACATTGCACGAGGACTTTACTACGGG------TTGTTTCTAAACAAAGAAGTCTGACTATCAGGAACAGCCCTGCTAATTACCCTAATAGCAACAGCCTTCTTCGGGTACGTCCTTCCATGAGGACAAATATCATTCTGAGCAGCAACAGTAATTACCAACCTCCTCACTGCAATCCCACATCTTGGAACCACGCTAACAACCTGGCTCTGGGGGGGATTT------TCTATCAATGACCCAACCCTCACCCGATTCTTTGCTCTCCACTTCATCTTACCATTCGTCATTATCTCACTATCTTCTATCCACATTATCTTATTACACAACGAAGGATCCAACAACCCCCTTGGCACTAACTCAGACATCGATAAAATCCCATTCCACCCATACCACTCCTACAAAGACATATTAATAATTACCACTATAATCACCCTATTATTTATTATCCTATCATTCTCACCCAACCTACTAAACGACCCAGAAAACTTCTCCAAAGCCAACCCAATAGTCACACCACAACACATTAAACCAGAGTGGTATTTCCTATTTGCA------------------------------------------------------------------------------------------------------------------------------------------------------------------------------------------------------------------------------------------------------------------------------------------------------------------------------
>Naj_kat432
---------------------------------------------------------------------------GGCTCCATACTACTAACCTGCCTAATACTTCAAACCCTGACCGGATTCTTCCTAGCAATCCATTACACAGCTAATATTAACTTAGCCTTCTCATCAGTTATTCACATCACACGAGACGTGCCCTACGGATGAATCATACAAAACCTTCACGCAATTAGTGCATCCCTGTTCTTTATCTGCATTTACATCCACATTGCACGAGGACTTTACTACGGG------TTGTTTCTAAACAAAGAAGTCTGACTATCAGGAACAGCCCTGCTAATTACCCTAATAGCAACAGCCTTCTTCGGGTACGTCCTTCCATGAGGACAAATATCATTCTGAGCAGCAACAGTAATTACCAACCTCCTCACTGCAATCCCACATCTTGGAACCACGCTAACAACCTGGCTCTGGGGGGGATTT------TCTATCAATGACCCAACCCTCACCCGATTCTTTGCTCTCCACTTCATCTTACCATTCGTCATTATCTCACTATCTTCTATCCACATTATCTTATTACACAACGAAGGATCCAACAACCCCCTTGGCACTAACTCAGACATCGATAAAATCCCATTCCACCCATACCACTCCTACAAAGACATATTAATAATTACCACTATAATCACCCTATTATTTATTATCCTATCATTCTCACCCAACCTACTAAACGAC---------------------------------------------------------------------------------------------------------------------------------------------------------------------------------------------------------------------------------------------------------------------------------------------------------------------------------------------------------------------------------------------------------
>Naj_kat433
---------------------------------------------------------------------------GGCTCCATATTACTAACCTGCCTAATACTTCAAACCCTGACCGGATTCTTCCTAGCAATCCATTACACAGCTAATATTAACTTAGCCTTCTCATCGGTTATTCACATCACACGAGACGTGCCCTACGGATGAATCATACAAAACCTTCACGCAATTAGTGCATCCCTGTTCTTTATCTGCATTTACATCCACATTGCACGAGGACTTTACTACGGG------TTGTTTCTAAACAAAGAAGTCTGACTATCAGGAACAGCCCTGCTAATTACCCTAATAGCAACAGCCTTCTTCGGGTACGTCCTTCCATGAGGACAAATATCATTCTGAGCAGCAACAGTAATTACCAACCTCCTCACTGCAATCCCACATCTTGGAACCACGCTAACAACCTGGCTCTGGGGGGGATTT------TCTATCAATGACCCAACCCTCACCCGATTCTTTGCTCTCCACTTCATCTTACCATTCGTCATTATCTCACTATCTTCTATCCACATTATCTTATTACACAACGAAGGATCCAACAACCCCCTTGGCACTAACTCAGACATCGATAAAATCCCATTCCACCCATACCACTCCTACAAAGACATATTAATAATTACCACTATAATCACCCTATTATTTATTATCCTATCATTCTCACCCAACCTACTAAACGAC---------------------------------------------------------------------------------------------------------------------------------------------------------------------------------------------------------------------------------------------------------------------------------------------------------------------------------------------------------------------------------------------------------
>Naj_kat434
---------------------------------------------------------------------------GGCTCCATACTACTAACCTGCCTAATACTTCAAACCCTGACCGGATTCTTCCTAGCAATCCATTACACAGCTAATATTAACTTAGCCTTCTCATCGGTTATTCACATCACACGAGACGTGCCCTACGGATGAATCATACAAAACCTTCACGCAATTAGTGCATCCCTGTTCTTTATCTGCATTTACATCCACATTGCACGAGGACTTTACTACGGG------TTGTTTCTAAACAAAGAAGTCTGACTATCAGGAACAGCCCTGCTAATTACCCTAATAGCAACAGCCTTCTTCGGGTACGTCCTTCCATGAGGACAAATATCATTCTGAGCAGCAACAGTAATTACCAACCTCCTCACTGCAATCCCACATCTTGGAACCACGCTAACAACCTGGCTCTGGGGGGGATTT------TCTATCAATGACCCAACCCTCACCCGATTCTTTGCTCTCCACTTCATCTTACCATTCGTCATTATCTCACTATCTTCTATCCACATTATCTTATTACACAACGAAGGATCCAACAACCCCCTTGGCACTAACTCAGACATCGATAAAATCCCATTCCACCCATACCACTCCTACAAAGACATATTAATAATTACCACTATAATCACCCTATTATTTATTATCCTATCATTCTCACCCAACCTACTAAACGAC---------------------------------------------------------------------------------------------------------------------------------------------------------------------------------------------------------------------------------------------------------------------------------------------------------------------------------------------------------------------------------------------------------
>Naj_kat530
------------------------------------------GTCGGATCCAACATCTCAACTTGATGAAACTTTGGCTCCATACTACTAACCTGCCTAATACTTCAAACCCTGACCGGATTCTTCCTAGCAATCCATTACACAGCTAATATTAACTTAGCCTTCTCATCGGTTATTCACATCACACGAGACGTGCCCTACGGATGAATCATACAAAACCTTCACGCAATTAGTGCATCCATGTTCTTTATCTGCATTTACATCCACATTGCACGAGGACTTTACTACGGG------TTGTTTCTAAACAAAGAAGTCTGACTATCAGGAACAGCCCTGCTAATTACCCTAATAGCAACAGCCTTCTTCGGGTACGTCCTTCCATGAGGACAAATATCATTCTGAGCAGCAACAGTAATTACCAACCTCCTCACTGCAATCCCACATCTTGGAACCACGCTAACAACCTGGCTCTGGGGGGGATTT------TCTATCAATGACCCAACCCTCACCCGATTCTTTGCTCTCCACTTCATCTTACCATTCGTCATTATCTCACTATCTTCTATCCACATTATCTTATTACACAACGAAGGATCCAACAACCCCCTTGGCACTAACTCAGACATCGATAAAATCCCATTCCACCCATACCACTCCTACAAAGACATATTAATAATTACCACTATAATCACCCTATTATTTATTATCCTATCATTCTCACCCAACCTACTAAACGACCCAGAAAACTTCTCCAAAGCCAACCCAATAGTCACACCACAACACATTAAACCAGAGTGGTATTTCCTATTTGCA------------------------------------------------------------------------------------------------------------------------------------------------------------------------------------------------------------------------------------------------------------------------------------------------------------------------------
>Naj_man320
---------------------------------------------------------------------------------------------------ATACTACAAATCATAACCGGATTCTTCCTAGCAATCCACTACACAGCCAACATCAACCTGGCCTTCTCATCAGTAATTCACATTACACGAGATGTGCCTTACGGGTGAATCATACAAAACCTTCATACAATCAGCGCATCTCTATTCTTCATCTGCATCTACACCCACATCGCACGCGGACTCTACTATGGC------TTGTACCTAAATAAAGAAGTTTGACTATCAGGAACAACTTTGCTGGTTATTCTTATAGCAACAGCCTTCTTCGGATACGTCCTCCCATGAGGACAAATATCATTCTGAGCAGCAACAGTAATCACCAATCTCCTTACTGCAATCCCATACTTAGGAGTCACACTAACAACATGACTTTGAGGGGGTTTC------TCTATTAATGACCCAACCCTCACCCGATTTTTTGCCTTACATTTTATCCTACCATTCATCATCATCTCGCTATCCTCAGTCCACATTATCTTACTACATAACGAGGGCTCTAACAACCCCCTCGGGACCAACTCAGATATCGACAAAATCCCATTCCATCCTTACCACTCCTATAAAGATATGCTAATAATCACCTCTATAATCATCCTGGTACTTCTCATCCTATCATTTTCACCCAACCTACTTAACGACCCAGAGAATTTC---------------------------------------------------------------------------------------------------------------------------------------------------------------------------------------------------------------------------------------------------------------------------------------------------------------------------------------------------------------------------------------------
>Naj_man375
---------------------------------------------------------------------------------ATACTACTAACTTGCCTAATACTACAAATCATAACCGGATTCTTCCTAGCAATCCACTACACAGCCAACATCAACCTGGCCTTCTCATCAGTAATTCACATTACACGAGATGTGCCTTACGGGTGAATCATACAAAACCTTCATACAATCAGCGCATCTCTATTCTTCATCTGCATCTACACCCACATCGCACGCGGACTCTACTATGGC------TTGTACCTAAATAAAGAAGTTTGACTATCAGGAACAACTTTGCTGGTTATTCTTATAGCAACAGCCTTCTTCGGATACGTCCTCCCATGAGGACAAATATCATTCTGAGCAGCAACAGTAATCACCAATCTCCTTACTGCAATCCCATACTTAGGAGTCACACTAACAACATGACTTTGAGGGGGTTTC------TCTATTAATGACCCAACCCTCACCCGATTTTTTGCCTTACATTTTATCCTACCATTCATCATCATCTCGCTATCCTCAGTCCACATTATCTTACTACATAACGAGGGCTCTAACAACCCCCTCGGGACCAACTCAGATATCGACAAAATCCCATTCCATCCTTACCACTCCTATAAAGATATGCTAATAATCACCTCTATAATCATCCTGTTACTTCTCATCCTATCATTTTCACCCAACCTACTTAACGAC---------------------------------------------------------------------------------------------------------------------------------------------------------------------------------------------------------------------------------------------------------------------------------------------------------------------------------------------------------------------------------------------------------
>Naj_man376
---------------------------------------------------------------------------------ATACTACTAACTTGCCTAATACTACAAATCATAACCGGATTCTTCCTAGCAATCCACTACACAGCCAACATCAACCTGGCCTTCTCATCAGTAATTCACATTACACGAGATGTGCCTTACGGGTGAATCATACAAAACCTTCATACAATCAGCGCATCTCTATTCTTCATCTGCATCTACACCCACATCGCACGCGGACTCTACTATGGC------TTGTACCTAAATAAAGAAGTTTGACTATCAGGAACAACTTTGCTGGTTATTCTTATAGCAACAGCCTTCTTCGGATACGTCCTCCCATGAGGACAAATATCATTCTGAGCAGCAACAGTAATCACCAATCTCCTTACTGCAATCCCATACTTAGGAGTCACACTAACAACATGACTTTGAGGGGGTTTC------TCTATTAATGACCCAACCCTCACCCGATTTTTTGCCTTACATTTTATCCTACCATTCATCATCATCTCGCTATCCTCAGTCCACATTATCTTACTACATAACGAGGGCTCTAACAACCCCCTCGGGACCAACTCAGATATCGACAAAATCCCATTCCATCCTTACCACTCCTATAAAGATATGCTAATAATCACCTCTATAATCATCCTGTTACTTCTCATCCTATCATTTTCACCCAACCTACTTAACGAC---------------------------------------------------------------------------------------------------------------------------------------------------------------------------------------------------------------------------------------------------------------------------------------------------------------------------------------------------------------------------------------------------------
>Naj_mel206
---------CAACACACCCTTCTAATATCTAACCTCCTCCCTGTAGGATCAAATATCTCCACCTGGTGGAACTTCGGCTCTATACTGCTAACTTGCCTAATATTACAAATCATGACCGGGTTTTTCCTAGCCATCCACTACACAGCTAACATCGACCTAGCCTTTTCATCAGTGATCCATATTACACGAGACGTACCCTACGGATGAATCATACAAAACCTTCACGCAATCAGCGCATCCCTATTCTTCATCTGCATCTACACCCACATTGCACGAGGACTCTACTACGGC------CTATACCTAAACAAAGAAGTGTGACTGTCAGGAACAGCCCTACTAATTACCCTAATAGCAACAGCCTTCTTTGGATACGTCCTCCCCTGAGGACAAATATCATTCTGGGCAGCAACAGTAATTACCAACCTCCTTACTGCAATCCCCTACTTAGGAACTACACTAACAACCTGACTTTGAGGCGGGTTC------TCTATCAATGACCCAACCCTCACCCGATTTTTCGCCCTACACTTCATCCTACCATTTGTCATCATCTCACTATCCTCAATCCACATCATCCTACTACACAACGAAGGCTCTAACAACCCCCTCGGCACCAATTCAGACATCGACAAAATCCCATTCCACCCATACCACTCATACAAAGATATACTGATAATCACTTCTATAATCACCCTATTATTCATCATCCTGTCATTCTCACCCAACCTG------------------------------------------------------------------------------------------------------------------------------------------------------------------------------------------------------------------------------------------------------------------------------------------------------------------------------------------------------------------------------------------------------------------
>Naj_mel207
---------CAACACACCCTTCTAATATCTAACCTCCTCCCTGTAGGATCAAATATCTCCACCTGGTGGAACTTCGGCTCTATACTACTAACTTGCCTAATATTACAAATCATGACCGGGTTTTTCCTAGCCATCCACTACACAGCTAACATCGACCTAGCCTTTTCATCAGTGATCCATATTATACGAGACGTGCCCTACGGATGAATCATACAAAACCTTCACGCAATCAGCGCATCCCTATTCTTCATCTGCATCTACACCCACATTGCACGAGGACTTTACTACGGC------CTATACCTAAACAAAGAAGTGTGACTATCAGGAACAGCCCTACTAATCACCCTAATAGCAACAGCCTTCTTTGGGTACGTCCTCCCCTGAGGACAAATATCATTCTGGGCAGCAACAGTAATTACCAACCTCCTTACTGCAATCCCCTACTTAGGAACTACACTAACAACCTGACTTTGAGGCGGGTTC------TCTATCAATGACCCAACCCTCACCCGATTTTTCGCCCTACACTTCATCCTACCATTTGTCATCATCTCACTATCCTCAATCCACATCATCCTACTACACAACGAAGGCTCTAACAACCCCCTCGGCACCAACTCAGACATCGACAAAATCCCATTCCACCCATACCACTCATACAAAGATATACTGATAATCACTTCTATAATCACCCTATTATTCATCATCCTGTCATTCTCACCCAACCTG------------------------------------------------------------------------------------------------------------------------------------------------------------------------------------------------------------------------------------------------------------------------------------------------------------------------------------------------------------------------------------------------------------------
>Naj_mel208
---------CAACACACCCTTCTAATATCTAACCTCCTCCCTGTAGGATCAAATATCTCCACCTGATGAAACTTCGGCTCTATACTGCTAACTTGCCTAATATTACAAATCATAACCGGGTTTTTCCTAGCCATCCACTACACAGCTAACATCGACCTAGCCTTTTCATCAGTGATCCATATTATACGAGACGTACCCTACGGATGAATCATACAAAACCTTCACGCAATCAGCGCATCCCTATTCTTCATCTGCATCTACACCCACATTGCACGAGGGCTCTACTACGGC------CTATACCTAAACAAAGAAGTGTGACTGTCAGGAACAGCCCTACTAATTACCCTAATAGCAACAGCCTTCTTTGGATACGTCCTCCCCTGAGGCCAAATATCATTCTGGGCAGCAACAGTAATTACCAATCTCCTTACTGCAATCCCCTACTTAGGAACTACACTAACAACCTGACTTTGAGGCGGATTC------TCTATCAATGACCCAACCCTCACCCGATTTTTTGCCCTACACTTCATCCTACCATTTGTCATCATCTCACTGTCCTCAATCCACATCATCCTACTACACAACGAAGGCTCTAACAACCCCCTCGGCACCAATTCAGACATCGACAAAATCCCATTCCACCCATACCACTCATACAAAGATATACTGATAATCACTTCTATAATCACCCTACTATTCATCATCCTGTCATTCTCACCCAACCTG------------------------------------------------------------------------------------------------------------------------------------------------------------------------------------------------------------------------------------------------------------------------------------------------------------------------------------------------------------------------------------------------------------------
>Naj_mel209
---------CAACACACCCTTCTAATATCTAACCTCCTCCCTGTAGGATCAAATATCTCCACCTGATGAAACTTCGGCTCTATACTGCTAACTTGCCTAATATTACAAATCATAACCGGGTTTTTCCTAGCCATCCACTACACAGCTAACATCGACCTAGCCTTTTCATCAGTGATCCATATTATACGAGACGTACCCTACGGATGAATCATACAAAACCTTCACGCAATCAGCGCATCCCTATTCTTCATCTGCATCTACATCCACATTGCACGAGGGCTCTACTACGGC------CTATACCTAAACAAAGAAGTGTGACTGTCAGGAACAGCCCTACTAATTACCCTAATAGCAACAGCCTTCTTTGGATACGTCCTCCCCTGAGGCCAAATATCATTCTGGGCAGCAACAGTAATTACCAATCTCCTTACTGCAATCCCCTACTTAGGAACTACACTAACAACCTGACTTTGAGGCGGATTC------TCTATCAATGACCCAACCCTCACCCGATTTTTTGCCCTACACTTCATCCTACCATTTGTCATCATCTCACTGTCCTCAATCCACATCATCCTACTACACAACGAAGGCTCTAACAACCCCCTCGGCACCAATTCAGACATCGACAAAATCCCATTCCACCCATACCACTCATACAAAGATATACTGATAATCACTTCTATAATCACCCTACTATTCATCATCCTGTCATTCTCACCCAACCTG------------------------------------------------------------------------------------------------------------------------------------------------------------------------------------------------------------------------------------------------------------------------------------------------------------------------------------------------------------------------------------------------------------------
>Naj_mel210
---------CAACACACCCTTCTAATATCTAACCTCCTCCCTGTAGGATCAAATATCTCCACCTGATGAAACTTCGGCTCTATACTGCTAACTTGCCTAATATTACAAATCATAACCGGGTTTTTCCTAGCCATCCACTACACAGCTAACATCGACCTAGCCTTTTCATCAGTGATCCATATTATACGAGACGTACCCTACGGATGAATCATACAAAACCTTCACGCAATCAGCGCATCCCTATTCTTCATCTGCATCTACATCCACATTGCACGAGGGCTCTACTACGGC------CTATACCTAAACAAAGAAGTGTGACTGTCAGGAACAGCCCTACTAATTACCCTAATAGCAACAGCCTTCTTTGGATACGTCCTCCCCTGAGGCCAAATATCATTCTGGGCAGCAACAGTAATTACCAATCTCCTTACTGCAATCCCCTACTTAGGAACTACACTAACAACCTGACTTTGAGGCGGATTC------TCTATCAATGACCCAACCCTCACCCGATTTTTTGCCCTACACTTCATCCTACCATTTGTCATCATCTCACTGTCCTCAATCCACATCATCCTACTACACAACGAAGGCTCTAACAACCCCCTCGGCACCAATTCAGACATCGACAAAATCCCATTCCACCCATACCACTCATACAAAGATATACTGATAATCACTTCTATAATCACCCTACTATTCATCATCCTGTCATTCTCACCCAACCTG------------------------------------------------------------------------------------------------------------------------------------------------------------------------------------------------------------------------------------------------------------------------------------------------------------------------------------------------------------------------------------------------------------------
>Naj_mel211
---------CAACACACTCTTCTAATATCTAACCTCCTCCCTGTAGGATCAAATATCTCCACCTGGTGGAACTTCGGCTCTATACTGCTAACTTGCCTAATATTACAAATCATGACCGGGTTTTTCCTAGCCATCCACTACACAGCTAACATCGACCTAGCCTTTTCATCAGTGATCCATATTACACGAGACGTACCCTACGGATGAATCATACAAAACCTTCACGCAATCAGCGCATCCCTATTCTTCATCTGCATCTACACCCACATTGCACGAGGACTCTACTACGGC------CTATACCTAAACAAAGAAGTGTGACTGTCAGGAACAGCCCTACTAATCACCCTAATAGCAACAGCCTTCTTTGGATACGTCCTCCCCTGAGGACAAATATCATTCTGGGCAGCAACAGTAATTACCAACCTCCTTACTGCAATCCCCTACTTAGGAACTACACTAACAACCTGACTTTGAGGCGGGTTC------TCTATCAATGACCCAACCCTCACCCGATTTTTCGCCCTACACTTCATCCTACCATTTGTCATCATCTCACTATCCTCAATCCACATCATCCTACTACACAACGAAGGCTCTAACAACCCCCTCGGCACCAATTCAGACATCGACAAAATCCCATTCCACCCATACCACTCATACAAAGATATACTGATAATCACTTCTATAATCACCCTATTATTCATCATCCTGTCATTCTCACCCAACCTG------------------------------------------------------------------------------------------------------------------------------------------------------------------------------------------------------------------------------------------------------------------------------------------------------------------------------------------------------------------------------------------------------------------
>Naj_mel212
---------CAACACACTCTTCTAATATCTAACCTCCTCCCTGTAGGATCAAATATCTCCACCTGGTGGAACTTCGGCTCTATACTGCTAACTTGCCTAATATTACAAATCATGACCGGGTTTTTCCTAGCCATCCACTACACAGCTAACATCGACCTAGCCTTTTCATCAGTGATCCATATTACACGAGACGTACCCTACGGATGAATCATACAAAACCTTCACGCAATCAGCGCATCCCTATTCTTCATCTGCATCTACACCCACATTGCACGAGGACTCTACTACGGC------CTATACCTAAACAAAGAAGTGTGACTGTCAGGAACAGCCCTACTAATCACCCTAATAGCAACAGCCTTCTTTGGATACGTCCTCCCCTGAGGACAAATATCATTCTGGGCAGCAACAGTAATTACCAACCTCCTTACTGCAATCCCCTACTTAGGAACTACACTAACAACCTGACTTTGAGGCGGGTTC------TCTATCAATGACCCAACCCTCACCCGATTTTTCGCCCTACACTTCATCCTACCATTTGTCATCATCTCACTATCCTCAATCCACATCATCCTACTACACAACGAAGGCTCTAACAACCCCCTCGGCACCAATTCAGACATCGACAAAATCCCATTCCACCCATACCACTCATACAAAGATATACTGATAATCACTTCTATAATCACCCTATTATTCATCATCCTGTCATTCTCACCCAACCTG------------------------------------------------------------------------------------------------------------------------------------------------------------------------------------------------------------------------------------------------------------------------------------------------------------------------------------------------------------------------------------------------------------------
>Naj_mel213
---------CAACACACTCTTCTAATATCTAACCTCCTCCCTGTAGGATCAAATATCTCCACCTGGTGGAACTTCGGCTCTATACTGCTAACTTGCCTAATATTACAAATCATGACCGGGTTTTTCCTAGCCATCCACTACACAGCTAACATCGACCTAGCCTTTTCATCAGTGATCCATATTACACGAGACGTACCCTACGGATGAATCATACAAAACCTTCACGCAATCAGCGCATCCCTATTCTTCATCTGCATCTACACCCACATTGCACGAGGACTCTACTACGGC------CTATACCTAAACAAAGAAGTGTGACTGTCAGGAACAGCCCTACTAATCACCCTAATAGCAACAGCCTTCTTTGGATACGTCCTCCCCTGAGGACAAATATCATTCTGGGCAGCAACAGTAATTACCAACCTCCTTACTGCAATCCCCTACTTAGGAACTACACTAACAACCTGACTTTGAGGCGGGTTC------TCTATCAATGACCCAACCCTCACCCGATTTTTCGCCCTACACTTCATCCTACCATTTGTCATCATCTCACTATCCTCAATCCACATCATCCTACTACACAACGAAGGCTCTAACAACCCCCTCGGCACCAATTCAGACATCGACAAAATCCCATTCCACCCATACCACTCATACAAAGATATACTGATAATCACTTCTATAATCACCCTATTATTCATCATCCTGTCATTCTCACCCAACCTG------------------------------------------------------------------------------------------------------------------------------------------------------------------------------------------------------------------------------------------------------------------------------------------------------------------------------------------------------------------------------------------------------------------
>Naj_mel214
---------CAACACACTCTTCTAATATCTAACCTCCTCCCTGTAGGATCAAATATCTCCACCTGGTGGAACTTCGGCTCTATACTGCTAACTTGCCTAATATTACAAATCATGACCGGGTTTTTCCTAGCCATCCACTACACAGCTAACATCGACCTAGCCTTTTCATCAGTGATCCATATTACACGAGACGTACCCTACGGATGAATCATACAAAACCTTCACGCAATCAGCGCATCCCTATTCTTCATCTGCATCTACACCCACATTGCACGAGGACTCTACTACGGC------CTATACCTAAACAAAGAAGTGTGACTGTCAGGAACAGCCCTACTAATCACCCTAATAGCAACAGCCTTCTTTGGATACGTCCTCCCCTGAGGACAAATATCATTCTGGGCAGCAACAGTAATTACTAACCTCCTTACTGCAATCCCCTACTTAGGAACTACACTAACAACCTGACTTTGAGGCGGGTTC------TCTATCAATGACCCAACCCTCACCCGATTTTTCGCCCTACACTTCATCCTACCATTTGTCATCATCTCACTATCCTCAATCCACATCATCCTACTACACAACGAAGGCTCTAACAACCCCCTCGGCACCAATTCAGACATCGACAAAATCCCATTCCACCCATACCACTCATACAAAGATATACTGATAATCACTTCTATAATCACCCTATTATTCATCATCCTGTCATTCTCACCCAACCTG------------------------------------------------------------------------------------------------------------------------------------------------------------------------------------------------------------------------------------------------------------------------------------------------------------------------------------------------------------------------------------------------------------------
>Naj_mel215
---------CAACACACTCTTCTAATATCTAACCTCCTCCCTGTAGGATCAAATATCTCCACCTGGTGGAACTTCGGCTCTATACTGCTAACTTGCCTAATATTACAAATCATGACCGGGTTTTTCCTAGCCATCCACTACACAGCTAACATCGACCTAGCCTTTTCATCAGTGATCCATATTACACGAGACGTACCCTACGGATGAATCATACAAAACCTTCACGCAATCAGCGCATCCCTATTCTTCATCTGCATCTACACCCACATTGCACGAGGACTCTACTACGGC------CTATACCTAAACAAAGAAGTGTGACTGTCAGGAACAGCCCTACTAATCACCCTAATAGCAACAGCCTTCTTTGGATACGTCCTCCCCTGAGGACAAATATCATTCTGGGCAGCAACAGTAATTACCAACCTCCTTACTGCAATCCCCTACTTAGGAACTACACTAACAACCTGACTTTGAGGCGGGTTC------TCTATCAATGACCCAACCCTCACCCGATTTTTCGCCCTACACTTCATCCTACCATTTGTCATCATCTCACTATCCTCAATCCACATCATCCTACTACACAACGAAGGCTCTAACAACCCCCTCGGCACCAATTCAGACATCGACAAAATCCCATTCCACCCATACCACTCATACAAAGATATACTGATAATCACTTCTATAATCACCCTATTATTCATCATCCTGTCATTCTCACCCAACCTG------------------------------------------------------------------------------------------------------------------------------------------------------------------------------------------------------------------------------------------------------------------------------------------------------------------------------------------------------------------------------------------------------------------
>Naj_mel216
---------CAACACACCCTTCTAATATCTAACCTCCTCCCTGTAGGATCAAATATCTCCACCTGGTGGAACTTCGGCTCTATACTGCTAACTTGCCTAATATTACAAATCATGACCGGGTTTTTCCTAGCCATCCACTACACAGCTAACATCGACCTAGCCTTTTCATCAGTGATCCATATTACACGAGACGTACCCTACGGATGAATCATACAAAACCTTCACGCAATCAGCGCATCCCTATTCTTCATCTGCATCTACACCCACATTGCACGAGGACTCTACTACGGC------CTATACCTAAACAAAGAAGTATGACTGTCAGGAACAGCCCTACTAATCACCCTAATAGCAACAGCCTTCTTTGGATACGTCCTCCCCTGAGGACAAATATCATTCTGGGCAGCAACAGTAATTACCAACCTCCTTACTGCAATCCCCTACTTAGGAACTACACTAACAACCTGACTTTGAGGCGGGTTC------TCTATCAATGACCCAACCCTCACCCGATTTTTCGCCCTACACTTCATCCTACCATTTGTCATCATCTCACTATCCTCAATCCACATCATCCTACTACACAACGAAGGCTCTAACAACCCCCTCGGCACCAATTCAGACATCGACAAAATCCCATTCCACCCATACCACTCATACAAAGATATACTGATAATCACTTCTATAATCACCCTATTATTCATCATCCTGTCATTCTCACCCAACCTG------------------------------------------------------------------------------------------------------------------------------------------------------------------------------------------------------------------------------------------------------------------------------------------------------------------------------------------------------------------------------------------------------------------
>Naj_mel217
---------CAACACACCCTTCTAATATCTAACCTCCTCCCTGTAGGATCAAATATCTCCACCTGGTGGAACTTCGGCTCTATACTGCTAACTTGCCTAATATTACAAATCATGACCGGGTTTTTCCTAGCCATCCACTACACAGCTAACATCGACCTAGCCTTTTCATCAGTGATCCATATTACACGAGACGTACCCTACGGATGAATCATACAAAACCTTCACGCAATCAGCGCATCCCTATTCTTCATCTGCATCTACACCCACATTGCACGAGGACTCTACTACGGC------CTATACCTAAACAAAGAAGTATGACTGTCAGGAACAGCCCTACTAATCACCCTAATAGCAACAGCCTTCTTTGGATACGTCCTCCCCTGAGGACAAATATCATTCTGGGCAGCAACAGTAATTACCAACCTCCTTACTGCAATCCCCTACTTAGGAACTACACTAACAACCTGACTTTGAGGCGGGTTC------TCTATCAATGACCCAACCCTCACCCGATTCTTCGCCCTACACTTCATCCTACCATTTGTCATCATCTCACTATCCTCAATCCACATCATCCTACTACACAACGAAGGCTCTAACAACCCCCTCGGCACCAATTCAGACATCGACAAAATCCCATTCCACCCATACCACTCATACAAAGATATACTGATAATCACTTCTATAATCACCCTATTATTCATCATCCTGTCATTCTCACCCAACCTG------------------------------------------------------------------------------------------------------------------------------------------------------------------------------------------------------------------------------------------------------------------------------------------------------------------------------------------------------------------------------------------------------------------
>Naj_mel218
---------CAACACACCCTTCTAATATCTAACCTCCTCCCTGTAGGATCAAATATCTCCACCTGGTGGAACTTCGGCTCTATACTGCTAACTTGCCTAATATTACAAATCATGACCGGGTTTTTCCTAGCCATCCACTACACAGCTAACATCGACCTAGCCTTTTCATCAGTGATCCATATTACACGAGACGTACCCTACGGATGAATCATACAAAACCTTCACGCAATCAGCGCATCCCTATTCTTCATCTGCATCTACACCCACATTGCACGAGGACTCTACTACGGC------CTATACCTAAACAAAGAAGTATGACTGTCAGGAACAGCCCTACTAATCACCCTAATAGCAACAGCCTTCTTTGGATACGTCCTCCCCTGAGGACAAATATCATTCTGGGCAGCAACAGTAATTACCAACCTCCTTACTGCAATCCCCTACTTAGGAACTACACTAACAACCTGACTTTGAGGCGGGTTC------TCTATCAATGACCCAACCCTCACCCGATTTTTCGCCCTACACTTCATCCTACCATTTGTCATCATCTCACTATCCTCAATCCACATCATCCTACTACACAACGAAGGCTCTAACAACCCCCTCGGCACCAATTCAGACATCGACAAAATCCCATTCCACCCATACCACTCATACAAAGATATACTGATAATCACTTCTATAATCACCCTATTATTCATCATCCTGTCATTCTCACCCAACCTG------------------------------------------------------------------------------------------------------------------------------------------------------------------------------------------------------------------------------------------------------------------------------------------------------------------------------------------------------------------------------------------------------------------
>Naj_mel219
---------CAACACACCCTTCTAATATCTAACCTCCTCCCTGTAGGATCAAATATCTCCACCTGGTGGAACTTCGGCTCTATACTGCTAACTTGCCTAATATTACAAATCATGACCGGGTTTTTCCTAGCCATCCACTACACAGCTAACATCGACCTAGCCTTTTCATCAGTGATCCATATTACACGAGACGTACCCTACGGATGAATCATACAAAACCTTCACGCAATCAGCGCATCCCTATTCTTCATCTGCATCTACATCCACATTGCACGAGGACTCTACTACGGC------CTATACCTAAACAAAGAAGTGTGACTGTCAGGAACAGCCCTACTAATCACCCTAATAGCAACAGCCTTCTTTGGATACGTCCTCCCCTGAGGACAAATATCATTCTGGGCAGCAACAGTAATTACCAACCTCCTTACTGCAATCCCCTACTTAGGAACCACACTAACAACCTGACTTTGAGGCGGGTTC------TCTATCAATGACCCAACCCTCACCCGATTTTTCGCCCTACACTTCATCCTACCATTTATCATCATCTCACTATCCTCAATCCACATCATCCTACTACACAACGAAGGCTCTAACAACCCCCTCGGCACCAATTCAGACATCGACAAAATCCCATTCCACCCATACCACTCATACAAAGATATACTGATAATCACTTCTATAATCACCCTATTATTCATCATCCTGTCATTCTCACCCAACCTG------------------------------------------------------------------------------------------------------------------------------------------------------------------------------------------------------------------------------------------------------------------------------------------------------------------------------------------------------------------------------------------------------------------
>Naj_mel315
---------------------------------------------------------------------------------------CTAACTTGCCTAATATTACAAATCATGACCGGGTTTTTCCTAGCCATCCACTACACAGCTAACATCGACCTAGCCTTTTCATCAGTGATCCATATTACACGAGACGTACCCTACGGATGAATCATACAAAACCTTCACGCAATCAGCGCATCCCTATTCTTCATCTGCATCTACATCCACATTGCACGAGGACTCTACTACGGC------CTATACCTAAACAAAGAAGTGTGACTGTCAGGAACAGCCCTACTAATCACCCTAATAGCAACAGCCTTCTTTGGATACGTCCTCCCCTGAGGACAAATATCATTCTGGGCAGCAACAGTAATTACCAACCTCCTTACTGCAATCCCCTACTTAGGAACCACACTAACAACCTGACTTTGAGGCGGGTTC------TCTATCAATGACCCAACCCTCACCCGATTTTTCGCCCTACACTTCATCCTACCATTTATCATCATCTCACTATCCTCAATCCACATCATCCTACTACACAACGAAGGCTCTAACAACCCCCTCGGCACCAATTCAGACATCGACAAAATCCCATTCCACCCATACCACTCATACAAAGATATACTGATAATCACTTCTATAATCACCCTATTATTCATCATCCTGTCATTCTCACCCAACCTGCTAAACGACCCAGAAAACTTCTCTAAAGCCAACCCATTAGTCACACCACAACACATCAAACCAGAATGATACTTTCTATTTGCATACGGC------------------------------------------------------------------------------------------------------------------------------------------------------------------------------------------------------------------------------------------------------------------------------------------------------------------------
>Naj_mel321
------------------------------------------------------------------------------------------------------------------------------------------------------------------------------------------------------------------------------------------------------------------------------------------------------------------AACAAAGAGGTTTGA---TCAGGGACAGCTCTGCTAATTACCCTAATAGCAACAGCCTTCTTTGGATACGTCCTCCCATGAGGCCAAATATCATTCTGGGCAGCAACAGTAATCACCAACCTCCTTACTGCAATCCCATACCTAGGAACCACCCTAACAAATTGACTCTGAGGTGGGTTT------TCTATCAACGACCCAACCCTCACCCGATTCTTTGCCCTACACTTCATCCTACCTTTCGTTATTATCTCCTTATCTTCAATTCACATTATCTTACTACACAACGAAGGCTCTAACAACCCCCTCGGCACCAACTCAGACATTGACAAAATCCCATTCCACCCATACCACTCATACAAAGATATACTAATAATTACCTCTATGATCACCCTGTTATTTATCATCCTATCATTCTCACCAAACTTCCTCCCAGAATTCAAAGGC------------------------------------------------------------------------------------------------------------------------------------------------------------------------------------------------------------------------------------------------------------------------------------------------------------------------------------------------------------------------------------------------
>Naj_mel450
ATGTCCAACCAACACACCCTTATAGTATCCAACCTCCTCCCTGTCGGATCAAACATCTCCACCTGATGGAACTTTGGCTCTATACTACTAACCTGCCTAATATTACAAATCATAACCGGATTTTTCCTAGCCATCCATTACACAGCTAATATTAACCTGGCCTTCTCATCAGTAATTCACATTACACGAGACGTGCCCTATGGGTGAATCATACAAAATCTTCACGCAATCAGCGCATCTCTATTCTTCATCTGCATCTACATTCACATTGCACGAGGACTATACTACGGC------CTATACCTAAACAAAGAAGTCTGATTGTCGGGGACAGCTCTGCTAATTACCCTAATAGCAACAGCCTTCTTTGGATACGTCCTCCCATGAGGCCAAATATCATTCTGGGCAGCAACAGTAATCACCAACCTCCTTACTGCAATCCCATACCTAGGAACCACCCTAACAACTTGACTCTGAGGTGGGTTT------TCTATCAACGACCCAACCCTCACCCGATTCTTTGCCCTACACTTCATCCTACCTTTCGTTATTATCTCCTTATCTTCAATTCACATTATCTTACTACACAACGAAGGCTCTAACAACCCCCTCGGCACCAACTCAGACATTGACAAAATCCCATTCCACCCATACCACTCATACAAAGATATACTAATAATTACCTCTATGATCACCCTGTTATTTATCATCCTATCATTCTCACCAAACTTCCTCAACGACCCAGAAAACTTCTCCAAAGCCAACCCCCTAGTTACACCACAACACATTAAACCAGAGTGGTATTTCCTATTCGCATACGGCATCCTCCGATCAATCCCAAATAAACTAGGAGGAACACTAGCCCTACTTATATCGGTCATAATCCTAACAACAATACCATTCACCCACACCTCCTATACTCGATCCATAATATTCCGCCCACTATCACAAATTCTATTTTGAACATTGATCGCCACTTTCATTACCATTACATGAACCGCCTCTAAACCAGTAGAACCACCATTTATCTCCATCAGTCAGACAACATCAATTTTCTACTTCTCCTTCTTCATCATGACTCCACTACTAGGCTGAACCGAAAATAAAATCATAATGATAAATAAC---------
>Naj_mel472
---------------------------------------------------------------------------------------------------------------------------------------------------------------------------------------------------------------------------------------------------------------------------------------------------------------------------------------------GCTCTGCTAATTACCCTAATAGCAACAGCCTTCTTTGGATACGTCCTCCCATGAGGCCAAATATCATTCTGGGCAGCAACAGTAATCACCAACCTCCTTACTGCAATCCCATACCTAGGAACCACCCTAACAAATTGACTCTGAGGTGGGTTT------TCTATCAACGACCCAACCCTCACCCGATTCTTTGCCCTACACTTCATCCTACCTTTCGTTATTATCTCCTTATCTTCAATTCACATTATCTTACTACACAACGAAGGCTCTAACAACCCCCTCGGCACCAACTCAGACATTGACAAAATCCCATTCCACCCATACCACTCATACAAAGATATACTAATAATTACCTCTATGATCACCCTGTTATTTATCATCCTATCATTCTCACCAAACTTC------------------------------------------------------------------------------------------------------------------------------------------------------------------------------------------------------------------------------------------------------------------------------------------------------------------------------------------------------------------------------------------------------------------
>Naj_mel477
---------------------------------------------------------------------------------------------------------------------------------------------------------------------------------------------------------------------------------------------------------------------CATTCGATTGCACGAGGACTATACTACGGC------CTATACCTAAACAAAGAAGTCTGATTGTCGGGGACAGCTCTGCTAATTACCCTAATAGCAACAGCCTTCTTTGGATACGTCCTCCCATGAGGCCAAATATCATTCTGGGCAGCAACAGTAATCACCAACCTCCTTACTGCAATCCCATACCTAGGAACCACCCTAACAACTTGACTCTGAGGTGGGTTT------TCTATCAACGACCCAACCCTCACCCGATTCTTTGCCCTACACTTCATCCTACCTTTCGTTATTATCTCCTTATCTTCAATTCACATTATCTTACTACACAACGAAGGCTCTAACAACCCCCTCGGCACCAACTCAGACATTGACGAAATCCCATTCCACCCATACCACTCATACAAAGATATACTAATAATTACCTCTATGATCACCCTGTTATTTATCATCCTATCATTCTCACCAAACTTCCTCAACGACCCAGAAAACTTCTCCAAAGCCAACCCCCTAGTTACACCACAACACATTAAACCAGAGTGGTATTTCCTATTCGCATACGGCATCCTCCGATCAATCCCAAATAAACTAGGAGGAACACTAGCCATATCGGTCATAATCAAAACAACCGCAGTTATTAACTTCAATACTCGATTAATGAAATTCGGCCTATCGGAAATTGTATTTTGGAAAGTGATAAAAAAAAAGGACAGCCACACATGAGCGCATAAAAAAGAGCCACCAGTCAGTCAGACAACATCAGAC---------------------------------------------------------------------------------------------------------------
>Naj_mel478
---------------------CTTATAGTAAACCTCCTCCCTGTCGGATCAAACATCTCCACCTGATGGAACTTTGGC---ATACTACTAACCTGCCTAATATTACAAATCATAACCGGATTTTTCCTA---ATCCATTACACAGCTAATATT---CTGGCCTTCTCATCAGTAATTCACATTACACGAGACGTGCCCTATGGGTGAATCATACAAAATCTTCACGCAATCAGCGCATCTCTATTCTTCATCTGCATCTACATTCACATTGCACGAGGACTATACTACGGC------CTATACCTAAACAAAGAAGTCTGATTGTCGGGGACAGCTCTGCTAATTACCCTAATAGCAACAGCCTTCTTTGGATACGTCCTCCCATGAGGCCAAATATCATTCTGGGCAGCAACAGTAATCACCAACCTCCTTACTGCAATCCCATACCTAGGAACCACCCTAACAACTTGACTCTGAGGTGGGTTT------TCTATCAACGACCCAACCCTCACCCGA---TTTGCCCTACACTTCATCCTACCTTTCGTTATTATCTCCTTATCTTCAATTCACATTATCTTACTACACAACGAAGGCTCTAACAACCCCCTCGGCACCAACTCAGACATTGACAAAATCCCATTCCACCCATACCACTCATACAAAGATATACTAATAATTACCTCTATGATCACCCTGTTATTTATCATCCTATCATTCTCACCAAACTTCCTCAACGACCCAGAAAAACTTCTCCAAACCAACCCCCTAGTTACACCACAACACATTAAACCAGAGTGGTATTTCCTATTCGCATACGGCATCCTCCGATCAATCCCAAATAAAGTAGGAGGAACACTAGCCCTACTTATATCGGTCATAATCCTAACAACAATACCATTCACCCACACCTCCACTCGATTGACAATAGACCGCCCGCCATCACAAATCTTTACATTGATCGCCACTTTCGTCACCACATGAACCGCCTATAAACCAGTAGAACCAGCAGTCTCCATCAGTCAGACAACACTCTACTTCTTC------------------------------------------------------------------------------------------
>Naj_mos243
------------------------------------------------------------------------------------------CTAACTCTAATACTACAAACCATGACCGGATTCTTCCTAGCAATCCATTACACAGCTAACATTAACCTGGCCTTCTCATCAGTTGTTCACATCATACGAGATGTACCTTAC---TGAATCATACAAAACCTTCACGCAATCAGCGCATCCATATTCTTTATCTGCATCTACATCCATATTGCACGAGGACTCTACTACGGA------CTATTCTTGAACAAAGAAGTCTGACTATCAGGAACAGCCCTGCTAATCACCCTAATAGCAACAGCCTTCTTCGGATACGTCCTTCCATGAGGACAAATATCATTCTGAGCAGCAACAGTAATCACTAACCTCCTCACTGCA---CCACAC---GGAACCACACTAACAACCTGACTCTGAGGGGGATTT------TCTATTAATGACCCAACTCTCACCCGATTCTTTGCTCTTCACTTCATCTTACCATTTATCATTATCTCACTATCTTCTATCCACATTATTCTACTACACAACGAAGGCTCCAACAACCCCCTTGGCACCAACTCAGATATCGACAAAATCCCATTT---CCATACCATTCCTAC---GACATATTAATAATTACCATTATAATCACCTTAATATTTATCATTCTATCATTC---CCCAACCTA---AACGACCCAGAAAACTTC---------AAACCAATAGTCACACCACAACACAAA---------------------------------------------------------------------------------------------------------------------------------------------------------------------------------------------------------------------------------------------------------------------------------------------------------------------------------------------------------
>Naj_mos278
---------------------------------------------------------------------------------------CTAACTTGCCTAATACTACAAACCATGACCGGATTCTTCCTAGCAATCCATTACACAGCTAACATTAACCTGGCCTTCTCATCAGTTGTTCACATCATACGAGATGTACCTTACGGATGAATCATACAAAACCTTCACGCAATCAGCGCATCCATATTCTTTATCTGCATCTACATCCATATTGCACGAGGACTCTACTACGGA------CTATTCTTGAACAAAGAAGTCTGACTATCAGGAACAGCCCTGCTAATCACCCTAATAGCAACAGCCTTCTTCGGATACGTCCTTCCATGAGGACAAATATCATTCTGAGCAGCAACAGTAATCACTAACCTCCTCACTGCAATCCCACACCTCGGAACCACACTAACAACCTGACTCTGAGGGGGATTT------TCTATTAATGACCCAACTCTCACCCGATTCTTTGCTCTTCACTTCATCTTACCATTTATCATTATCTCACTATCTTCTATCCACATTATTCTACTACACAACGAAGGCTCCAACAACCCCCTTGGCACCAACTCAGATATCGACAAAATCCCATTTCACCCATACCATTCCTACAAAGACATATTAATAATTACCATTATAATCACCTTATTATTTACCATTCTATCATTCTCACCCAACCTACTAAACGACCCAGAAAACTTCTCCAAAGCCAACCCAATAGTCACACCACAACACATCAAACCAGAATGATACTTCCTATTTGCATACGGC------------------------------------------------------------------------------------------------------------------------------------------------------------------------------------------------------------------------------------------------------------------------------------------------------------------------
>Naj_mos279
---------------------------------------------------------------------------------------------------------CAAACCATGACCGGATTCTTC---GCAATCCATTACACA---AACATTAACCTGGCCTTCTCATCAGTTGTTCACATCATACGAGATGTACCTTACGGATGAATCATACAAAACCTTCACGCAATCAGCGCATCCATATTCTTTATCTGCATCTACATCCATATTGCACGAGGACTCTACTACGGA------CTATTCTTGAACAAAGAAGTCTGACTATCAGGAACAGCCCTGCTAATCACCCTAATAGCAACAGCCTTCTTCGGATACGTCCTTCCATGAGGACAAATATCATTCTGAGCAGCAACAGTAATCACTAACCTCCTCACTGCAGTCCCACACCTCGGAACCACACTAACAACCTGACTCTGAGGGGGATTT------TCTATTAATGACCCAACTCTCACCCGATTCTTTGCTCTTCACTTCATCTTACCATTTATCATTATCTCACTATCTTCTATCCACATTATTCTACTACACAACGAAGGCTCCAACAACCCCCTTGGCACCAACTCAGATATCGACAAAATCCCATTTCACCCATACCATTCCTACAAAGACATATTAATAATTACCATTATAATCACCTTATTATTTATCATTCTATCATTCTCACCCAACCTACTAAACGACCCAGAAAACTTCTCCAAAGCCAACCCAATAGTCACACCACAACACATCAAACCAGAATGATACTTCCTATTTGCATACGGC------------------------------------------------------------------------------------------------------------------------------------------------------------------------------------------------------------------------------------------------------------------------------------------------------------------------
>Naj_mos280
---------------------------------------------------------------------------------------CTAACTTGCCTAATACTACAAACCATGACCGGATTCTTCCTAGCAATCCATTACACAGCTAACATTAACCTGGCCTTCTCATCAGTTGTTCACATCATACGAGATGTACCTTACGGATGAATCATACAAAACCTTCACGCAATCAGCGCATCCATATTCTTTATCTGCATCTACATCCATATCGCACGAGGACTCTACTACGGA------CTATTCTTGAACAAAGAAGTCTGACTATCAGGAACAGCCCTGCTAATCACCCTAATAGCAACAGCCTTCTTCGGATACGTCCTTCCATGAGGACAAATATCATTCTGAGCAGCAACAGTAATCACCAACCTCCTCACTGCAATCCCACACCTCGGAACCACACTAACAACCTGACTATGAGGAGGATTT------TCTATTAATGACCCAACTCTCACCCGATTCTTTGCTCTTCACTTCATCTTACCATTTATCATTATCTCACTATCTTCTATCCACATTATTCTACTACACAACGAAGGCTCCAACAACCCCCTTGGCACCAACTCAGATATCGACAAAATCCCATTTCACCCATACCATTCCTACAAAGACATATTAATAATTACCATTATAATCACCTTATTATTTACCATTCTATCATTCTCACCCAACCTACTAAACGACCCAGAAAACTTCTCCAAAGCCAACCCAATAGTCACACCACAACACATCAAACCAGAATGATACTTCCTATTTGCATACGGC------------------------------------------------------------------------------------------------------------------------------------------------------------------------------------------------------------------------------------------------------------------------------------------------------------------------
>Naj_mos281
------------------------------------------------------------------------------------------------------------------------------------ATCCATTACACA---AACATTAACCTGGCCTTCTCATCAGTTGTTCACATCATACGAGATGTACCTTACGGATGAATCATACAAAACCTTCACGCAATCAGCGCATCCATATTCTTTATCTGCATCTACATCCATATTGCACGAGGACTCTACTACGGA------CTATTCTTGAACAAAGAAGTCTGACTATCAGGAACAGCCCTGCTAATTACCCTAATAGCAACAGCCTTCTTCGGATACGTCCTTCCATGAGGACAAATATCATTCTGAGCAGCAACAGTAATCACTAACCTCCTCACTGCAGTTCCACACCTCGGAACCACACTAACAACCTGACTCTGAGGGGGATTT------TCTATTAATGACCCAACCCTCACCCGATTCTTTGCTCTTCACTTCATCTTACCATTTATCATTATCTCACTATCTTCTATCCACATTATTCTACTACACAACGAAGGCTCCAACAACCCCCTTGGCACTAACTCAGATATCGACAAAATCCCATTTCACCCATACCATTCCTACAAAGACATATTAATAATTACCACTATAATCACCTTATTATTTATCATTCTATCATTCTCACCCAACCTACTAAACGACCCAGAAAACTTCTCCAAAGCCAACCCAATAGTCACACCACAACACATCAAACCAGAATGATACTTCCTATTTGCATACGGC------------------------------------------------------------------------------------------------------------------------------------------------------------------------------------------------------------------------------------------------------------------------------------------------------------------------
>Naj_mos282
------------------------------------------------------------------------------------------------CTAACTATACTACAAACCACCGGATTCTTCCTAGCAATCCATTACACAGCTAACATTAACCTGGCCTTCTCATCAGTTGTTCACATCATACGAGATGTACCTTACGGATGAATCATACAAAACCTTCACGCAATCAGCGCATCCATATTCTTTATCTGCATCTACATCCATATTGCACGAGGACTCTACTACGGA------CTATTCTTGAACAAAGAAGTCTGACTATCAGGAACAGCCCTGCTAATTACCCTAATAGCAACAGCCTTCTTCGGATACGTCCTTCCATGAGGACAAATATCATTCTGAGCAGCAACAGTAATCACTAACCTCCTCACTGCAGTTCCACACCTCGGAACCACACTAACAACCTGACTCTGAGGGGGATTT------TCTATTAATGACCCAACTCTCACCCGATTCTTTGCTCTTCACTTCATCTTACCATTTATCATTATCTCACTATCTTCTATCCACATTATTCTACTACACAACGAAGGCTCCAACAACCCCCTTGGCACTAACTCAGATATCGACAAAATCCCATTTCACCCATACCATTCCTACAAAGACATATTAATAATTACCACTATAATCACCTTATTATTTATCATTCTATCATTCTCACCCAACCTACTAAACGACCCAGAAAACTTCTCCAAAGCCAACCCAATAGTCACACCACAACACATCAAACCAGAATGATACTTCCTATTTGCATACGGC------------------------------------------------------------------------------------------------------------------------------------------------------------------------------------------------------------------------------------------------------------------------------------------------------------------------
>Naj_mos283
------------------------------------------------------------------------------------------CTAACTCTAATACTACAAACCATGACCGGATTCTTCCTAGCAATCCATTACACAGCTAACATTAACCTGGCCTTCTCATCAGTTGTTCACATCATACGAGATGTACCTTACGGATGAATCATACAAAACCTTCACGCAATCAGCGCATCCATATTCTTTATCTGCATCTACATCCATATTGCACGAGGACTCTACTACGGA------CTATTCTTGAACAAAGAAGTCTGACTATCAGGAACAGCCCTGCTAATCACCCTAATAGCAACAGCCTTCTTCGGGTACGTCCTTCCATGAGGACAAATATCATTCTGAGCAGCAACAGTAATCACTAACCTCCTCACTGCAGTCCCACACCTCGGAACCACACTAACAACCTGACTCTGAGGGGGATTT------TCTATTAATGACCCAACTCTCACCCGATTCTTTGCTCTTCACTTCATCTTACCATTTATCATTATCTCACTATCTTCTATCCACATTATTCTACTACACAACGAAGGCTCCAACAACCCCCTTGGCACCAACTCAGATATCGACAAAATCCCATTTCACCCATACCATTCCTACAAAGACATATTAATAATTACCATTATAATCACCTTATTATTTACCATTCTATCATTCTCACCCAACCTACTAAACGACCCAGAAAACTTCTCCAAAGCCAACCCAATAGTCACACCACAACACATCAAACCAGAATGATACTTC---------------------------------------------------------------------------------------------------------------------------------------------------------------------------------------------------------------------------------------------------------------------------------------------------------------------------------------
>Naj_mos284
---------------------------------------------------------------------------------------CTAACTTGCCTAATACTACAAACCATGACCGGATTCTTCCTAGCAATCCATTACACAGCTAACATTAACCTGGCCTTCTCATCAGTTGTTCACATCATACGAGATGTACCTTACGGATGAATCATACAAAACCTTCACGCAATCAGCGCATCCATATTCTTTATCTGCATCTACATCCATATTGCACGAGGACTCTACTACGGA------CTATTCTTGAACAAAGAAGTCTGACTATCAGGAACAGCCCTGCTAATCACCCTAATAGCAACAGCCTTCTTCGGGTACGTCCTTCCATGAGGACAAATATCATTCTGAGCAGCAACAGTAATCACTAACCTCCTCACTGCAGTCCCACACCTCGGAACCACACTAACAACCTGACTCTGAGGGGGATTT------TCTATTAATGACCCAACTCTCACCCGATTCTTTGCTCTTCACTTCATCTTACCATTTATCATTATCTCACTATCTTCTATCCACATTATTCTACTACACAACGAAGGCTCCAACAACCCCCTTGGCACCAACTCAGATATCGACAAAATCCCATTTCACCCATACCATTCCTACCAAGACATATTAATAATTACCATTATAATCACCTTATTATTTACCATTCTATCATTCTCACCCAACCTACTAAACGACCCAGAAAACTTCTCCAAAGCCAACCCAATAGTCACACCACAACACATCAAACCAGAATGATACTTCCTATTTGCATAC---------------------------------------------------------------------------------------------------------------------------------------------------------------------------------------------------------------------------------------------------------------------------------------------------------------------------
>Naj_mos285
------------------------------------------------------------------------------------------CTAACTCTAATACTACAAACCATGACCGGATTCTTCCTAGCAATCCATTACACAGCTAACATTAACCTGGCCTTCTCATCAGTTGTTCACATCATACGAGATGTACCTTAC---TGAATCATACAAAACCTTCACGCAATCAGCGCATCCATATTCTTTATCTGCATCTACATCCATATTGCACGAGGACTCTACTACGGA------CTATTCTTGAACAAAGAAGTCTGACTATCAGGAACAGCCCTGCTAATCACCCTAATAGCAACAGCCTTCTTCGGATACGTCCTTCCATGAGGACAAATATCATTCTGAGCAGCAACAGTAATCACTAACCTCCTCACTGCA---CCACAC---GGAACCACACTAACAACCTGACTCTGAGGGGGATTT------TCTATTAATGACCCAACTCTCACCCGATTCTTTGCTCTTCACTTCATCTTACCATTTATCATTATCTCACTATCTTCTATCCACATTATTCTACTACACAACGAAGGCTCCAACAACCCCCTTGGCACCAACTCAGATATCGACAAAATCCCATTT---CCATACCATTCCTAC---GACATATTAATAATTACCATTATAATCACCTTAATATTTATCATTCTATCATTC---CCCAAC---CTAAACGACCCAGAAAACTTC---------AAACCAATAGTCACACCACAACAC------AAAGAATGATTCCTATTT------------------------------------------------------------------------------------------------------------------------------------------------------------------------------------------------------------------------------------------------------------------------------------------------------------------------------------
>Naj_mos316
---------------------------------------------------------------------------------------------------ATACTACTAACCATGACCGGATTCTTCCTAGCAATCCATTACACAGCTAACATTAACCTGGCCTTCTCATCAGTTGTTCACATCATACGAGATGTACCTTAC---TGAATCATACAAAACCTTCACGCAATCAGCGCATCCATATTCTTTATCTGCATCTACATCCATATTGCACGAGGACTCTACTACGGA------CTATTCTTGAACAAAGAAGTCTGACTATCAGGAACAGCCCTGCTAATCACCCTAATAGCAACAGCCTTCTTCGGATACGTCCTTCCATGAGGACAAATATCATTCTGAGCAGCAACAGTAATCACTAACCTCCTCACTGCA---CCACAC---GGAACCACACTAACAACCTGACTCTGAGGGGGATTT------TCTATTAATGACCCAACTCTCACCCGATTCTTTGCTCTTCACTTCATCTTACCATTTATCATTATCTCACTATCTTCTATCCACATTATTCTACTACACAACGAAGGCTCCAACAACCCCCTTGGCACCAACTCAGATATCGACAAAATCCCATTT---CCATACCATTCCTAC---GACATATTAATAATTACCATTATAATCACCTTAATATTTATCATTCTATCATTC---CCCAACCTA---AACGACCCAGAAAACTTC---------------------------------------------------------------------------------------------------------------------------------------------------------------------------------------------------------------------------------------------------------------------------------------------------------------------------------------------------------------------------------------------
>Naj_mos425
---------------------------------------------------------------------------GGCTCTATACTACTAACTTGCCTAATACTACAAACCATGACCGGATTCTTCCTAGCAATCCATTACACAGCTAACATTAACCTGGCCTTCTCATCAGTTGTTCACATCATACGAGATGTACCTTACGGATGAATCATACAAAACCTTCACGCAATCAGCGCATCCATATTCTTTATCTGCATCTACATCCATATTGCACGAGGACTCTACTACGGA------CTATTCTTGAACAAAGAAGTCTGACTATCAGGAACAGCCCTGCTAATCACCCTAATAGCAACAGCCTTCTTCGGATACGTCCTTCCATGAGGACAAATATCATTCTGAGCAGCAACAGTAATCACTAACCTCCTCACTGCAGTCCCACACCTCGGAACCACACTAACAACCTGA---TGAGGGGGATTT------TCTATTAATGACCCAACTCTCACCCGATTCTTTGCTCTTCACTTCATCTTACCATTTATCATTATCTCACTATCTTCTATCCACATTATTCTACTACACAACGAAGGCTCCAACAACCCCCTTGGCACCAACTCAGATATCGACAAAATCCCATTTCACCCATACCATTCCTACAAAGACATATTAATAATTACCATTATAATCACCTTATTATTTACCATTCTATCATTCTCACCCAACCTACTAAACGAC---------------------------------------------------------------------------------------------------------------------------------------------------------------------------------------------------------------------------------------------------------------------------------------------------------------------------------------------------------------------------------------------------------
>Naj_mos426
------------------------------------------------------------------------------------------ACTTGCCTAATACTACAAACCATGACCGGATTCTTCCTAGCAATCCATTACACAGCTAACATTAACCTGGCCTTCTCATCAGTTGTTCACATCATACGAGATGTACCTTACGGATGAATCATACAAAACCTTCACGCAATCAGCGCATCCATATTCTTTATCTGCATCTACATCCATATTGCACGAGGACTCTACTACGGA------CTATTCTTGAACAAAGAAGTCTGACTATCAGGAACAGCCCTGCTAATCACCCTAATAGCAACAGCCTTCTTCGGATACGTCCTTCCATGAGGACAAATATCATTCTGAGCAGCAACAGTAATCACTAACCTCCTCACTGCAATCCCACACCTCGGAACCACACTAACAACCTGACTCTGAGGGGGATTT------TCTATTAATGACCCAACTCTCACCCGATTCTTTGCTCTTCACTTCATCTTACCATTTATCATTATCTCACTATCTTCTATCCACATTATTCTACTACACAACGAAGGCTCCAACAACCCCCTTGGCACCAACTCAGATATCGACAAAATCCCATTTCACCCATACCATTCCTACAAAGACATATTAATAATTACCATTATAATCACCTTATTATTTACCATTCTATCATTCTCACCCAACCTACTAAACGAC---------------------------------------------------------------------------------------------------------------------------------------------------------------------------------------------------------------------------------------------------------------------------------------------------------------------------------------------------------------------------------------------------------
>Naj_mos427
---------------------------------------------------------------------------GGCTCTATACTACTAACTTGCCTAATACTACAAACCATGACCGGATTCTTCCTAGCAATCCATTACACAGCTAACATTAACCTGGCCTTCTCATCAGTTGTTCACATCATACGAGATGTACCTTACGGATGAATCATACAAAACCTTCACGCAATCAGCGCATCCATATTCTTTATCTGCATCTACATCCATATTGCACGAGGACTCTACTACGGA------CTATTCTTGAACAAAGAAGTCTGACTATCAGGAACAGCCCTGCTAATCACCCTAATAGCAACAGCCTTCTTCGGATACGTCCTTCCATGAGGACAAATATCATTCTGAGCAGCAACAGTAATCACTAACCTCCTCACTGCAATCCCACACCTCGGAACCACACTAACAACCTGACTCTGAGGGGGATTT------TCTATTAATGACCCAACTCTCACCCGATTCTTTGCTCTTCACTTCATCTTACCATTTATCATTATCTCACTATCTTCTATCCACATTATTCTACTACACAACGAAGGCTCCAACAACCCCCTTGGCACCAACTCAGATATCGACAAAATCCCATTTCACCCATACCATTCCTACAAAGACATATTAATAATTACCATTATAATCACCTTATTATTTACCATTCTATCATTCTCACCCAACCTACTAAACGAC---------------------------------------------------------------------------------------------------------------------------------------------------------------------------------------------------------------------------------------------------------------------------------------------------------------------------------------------------------------------------------------------------------
>Naj_mos428
---------------------------------------------------------------------------------------------------------------------GGATTCTTCCTAGCAATCCATTACACAGCCAACATTAACCTGGCCTTCTCATCAGTTGTTCACATCATACGAGATGTACCTTACGGATGAATCATACAAAACCTTCACGCAATCAGCGCATCCATATTCTTTATCTGCATCTACATCCATATTGCACGAGGACTCTACTACGGA------CTATTCTTGAACAAAGAAGTCTGACTATCAGGAACAGCCCTGCTAATCACCCTAATAGCAACAGCCTTCTTCGGATACGTCCTTCCATGAGGACAAATATCATTCTGAGCAGCAACAGTAATCACTAACCTCCTCACTGCAGTCCCACACCTCGGAACCACACTAACAACCTGACTCTGAGGGGGATTT------TCTATTAATGACCCAACTCTCACCCGATTCTTTGCTCTTCACTTCATCTTACCATTTATCATTATCTCACTATCTTCTATCCACATTATTCTACTACACAACGAAGGCTCCAACAACCCCCTTGGCACCAACTCAGATATCGACAAAATCCCATTTCACCCATACCATTCCTACAAAGACATATTAATAATTACCATTATAATCACCTTATTATTTATCATTCTATCATTCTCACCCAACCTACTAAACGAC---------------------------------------------------------------------------------------------------------------------------------------------------------------------------------------------------------------------------------------------------------------------------------------------------------------------------------------------------------------------------------------------------------
>Naj_mos429
---------------------------------------------------------------------------GGCTCTATACTACTAACTTGCCTAATACTACAAACCATGACCGGATTCTTCCTAGCAATCCATTACACAGCTAACATTAACCTGGCCTTCTCATCAGTTGTTCACATCATACGAGATGTACCTTACGGATGAATCATACAAAACCTTCACGCAATCAGCGCATCCATATTCTTTATCTGCATCTACATCCATATCGCACGAGGACTCTACTACGGA------CTATTCTTGAACAAAGAAGTCTGACTATCAGGAACAGCCCTGCTAATCACCCTAATAGCAACAGCCTTCTTCGGATACGTCCTTCCATGAGGACAAATATCATTCTGAGCAGCAACAGTAATCACCAACCTCCTCACTGCAATCCCACACCTCGGAACCACACTAACAACCTGACTATGAGGAGGATTT------TCTATTAATGACCCAACTCTCACCCGATTCTTTGCTCTTCACTTCATCTTACCATTTATCATTATCTCACTATCTTCTATCCACATTATTCTACTACACAACGAAGGCTCCAACAACCCCCTTGGCACCAACTCAGATATCGACAAAATCCCATTTCACCCATACCATTCCTACAAAGACATATTAATAATTACCATTATAATCACCTTATTATTTACCATTCTATCATTCTCACCCAACCTACTAAACGAC---------------------------------------------------------------------------------------------------------------------------------------------------------------------------------------------------------------------------------------------------------------------------------------------------------------------------------------------------------------------------------------------------------
>Naj_mos430
---------------------------------------------------------------------------GGCTCTATACTACTAACTTGCCTAATACTACAAACCATGACCGGATTCTTCCTAGCAATCCATTACACAGCTAACATTAACCTGGCCTTCTCATCAGTTGTTCACATCATACGAGATGTACCTTACGGATGAATCATACAAAACCTTCACGCAATCAGCGCATCCATATTCTTTATCTGCATCTACATCCATATTGCACGAGGACTCTACTACGGA------CTATTCTTGAACAAAGAAGTCTGACTATCAGGAACAGCCCTGCTAATTACCCTAATAGCAACAGCCTTCTTCGGATACGTCCTTCCATGAGGACAAATATCATTCTGAGCAGCAACAGTAATCACTAACCTCCTCACTGCAGTTCCACACCTCGGAACCACACTAACAACCTGACTCTGAGGGGGATTT------TCTATTAATGACCCAACTCTCACCCGATTCTTTGCTCTTCACTTCATCTTACCATTTATCATTATCTCACTATCTTCTATCCACATTATTCTACTACACAACGAAGGCTCCAACAACCCCCTTGGCACCAACTCAGATATCGACAAAATCCCATTTCACCCATACCATTCCTACAAAGACATATTAATAATTACCACTATAATCACCTTATTATTTATCATTCTATCATTCTCACCCAACCTACTAAACGAC---------------------------------------------------------------------------------------------------------------------------------------------------------------------------------------------------------------------------------------------------------------------------------------------------------------------------------------------------------------------------------------------------------
>Naj_mos431
------------------------------------------------------------------------------------------ACTTGCCTAATACTACAAACCATGACCGGATTCTTCCTAGCAATCCATTACACAGCTAACATTAACCTGGCCTTCTCATCAGTTGTTCACATCATACGAGATGTACCTTACGGATGAATCATACAAAACCTTCACGCAATCAGCGCATCCATATTCTTTATCTGCATCTACATCCATATTGCACGAGGACTCTACTACGGA------CTATTCTTGAACAAAGAAGTCTGACTATCAGGAACAGCCCTGCTAATCACCCTAATAGCAACAGCCTTCTTCGGGTACGTCCTTCCATGAGGACAAATATCATTCTGAGCAGCAACAGTAATCACTAACCTCCTCACTGCAGTCCCACACCTCGGAACCACACTAACAACCTGACTCTGAGGGGGATTT------TCTATTAATGACCCAACTCTCACCCGATTCTTTGCTCTTCACTTCATCTTACCATTTATCATTATCTCACTATCTTCTATCCACATTATTCTACTACACAACGAAGGCTCCAACAACCCCCTTGGCACCAACTCAGATATCGACAAAATCCCATTTCACCCATACCATTCCTACAAAGACATATTAATAATTACCATTATAATCACCTTATTATTTACCATTCTATCATTCTCACCCAACCTACTAAACGAC---------------------------------------------------------------------------------------------------------------------------------------------------------------------------------------------------------------------------------------------------------------------------------------------------------------------------------------------------------------------------------------------------------
>Naj_mos449
ATGTCCAACCAACATACGCTTCTAATATCCAACCTCCTCCCTGTTGGATCCAACATCTCAACCTGATGAAACTTTGGCTCTATACTACTAACTTGCCTAATACTACAAACCATGACCGGATTCTTCCTAGCAATCCATTACACAGCTAACATTAACCTGGCCTTCTCATCAGTTGTTCACATCATACGAGATGTACCTTACGGATGAATCATACAAAACCTTCACGCAATCAGCGCATCCATATTCTTTATCTGCATCTACATCCATATTGCACGAGGACTCTACTACGGA------CTATTCTTGAACAAAGAAGTCTGACTATCAGGAACAGCCCTGCTAATCACCCTAATAGCAACAGCCTTCTTCGGATACGTCCTTCCATGAGGACAAATATCATTCTGAGCAGCAACAGTAATCACTAACCTCCTCACTGCAGTCCCACACCTCGGAACCACACTAACAACCTGACTCTGAGGGGGATTT------TCTATTAATGACCCAACTCTCACCCGATTCTTTGCTCTTCACTTCATCTTACCATTTATCATTATCTCACTATCTTCTATCCACATTATTCTACTACACAACGAAGGCTCCAACAACCCCCTTGGCACCAACTCAGATATCGACAAAATCCCATTTCACCCATACCATTCCTACAAAGACATATTAATAATTACCATTATAATCACCTTATTATTTATCATTCTATCATTCTCACCCAACCTACTAAACGACCCAGAAAACTTCTCCAAAGCCAACCCAATAGTCACACCACAACACATCAAACCAGAATGATACTTCCTATTTGCATACGGCATCCTTCGATCAATCCCAAACAAACTAGGAGGAACACTAGCCCTTCTCTCATCTATCATAATCCTAACCACAATACCATTTACCCACACCTCACACACCCGATCATTAATATTCCGCCCACTATCACAAATTCTATTTTGAACATTAATAGCCACTTTCATTACTATTACATGAACCGCCTCTAAACCAGTAGAACCACCATTTATTCTAATCAGTCAGACATCCTCAATTTTCTACTTCTCTTTCTTCATCATTATCCCCCTACTGGGTTGAACCGAAAATAAAATAATAATGACAAACAAC---------
>Naj_mos529
------------------------------------------GTTGGATCCAACATCTCAACCTGATGAAACTTTGGCTCTATACTACTAACTTGCCTAATACTACAAACCATGACCGGATTCTTCCTAGCAATCCATTACACAGCTAACATTAACCTGGCCTTCTCATCAGTTGTTCACATCATACGAGATGTACCTTACGGATGAATCATACAAAACCTTCACGCAATCAGCGCATCCATATTCTTTATCTGCATCTACATCCATATTGCACGAGGACTCTACTACGGA------CTATTCTTGAACAAAGAAGTCTGACTATCAGGAACAGCCCTGCTAATCACCCTAATAGCAACAGCCTTCTTCGGGTACGTCCTTCCATGAGGACAAATATCATTCTGAGCAGCAACAGTAATCACTAACCTCCTCACTGCAGTCCCACACCTCGGAACCACACTAACAACCTGACTCTGAGGGGGATTT------TCTATTAATGACCCAACTCTCACCCGATTCTTTGCTCTTCACTTCATCTTACCATTTATCATTATCTCACTATCTTCTATCCACATTATTCTACTACACAACGAAGGCTCCAACAACCCCCTTGGCACCAACTCAGATATCGACAAAATCCCATTTCACCCATACCATTCCTACCAAGACATATTAATAATTACCATTATAATCACCTTATTATTTACCATTCTATCATTCTCACCCAACCTACTAAACGACCCAGAAAACTTCTCCAAAGCCAACCCAATAGTCACACCACAACACATCAAACCAGAATGATACTTCCTATTTGCATACATCCTTCGATCAATCCCA---------------------------------------------------------------------------------------------------------------------------------------------------------------------------------------------------------------------------------------------------------------------------------------------------------
>Naj_mul383
---------------------------------------------------------------------------GGTTCTATGCTACTAACCTGCCTAATATTACAAACAATAACCGGATTTTTCCTAGCTATCCACTACACAGCCAACATCAACCTAGCCTTCTCATCAGTAATTCATATTACACGAGACGTGCCTTATGGATGAATCATACAGAACATCCACGCAATCAGCGCATCCCTATTCTTCATTTGCATCTACATCCACATTGCACGGGGACTATATTACGGC------CTCTATCTAAATAAAGGAGTCTGACTATCAGGAACAACCCTACTAATCACCCTAATAGCAACAGCCTTCTTTGGCTACGTCCTCCCCTGAGGCCAAATATCATTTTGAGCAGCAACAGTAATTACCAATCTCCTTACTGCAATTCCATATTTAGGGACTACCCTTACAACTTGACTTTGAGGCGGATTC------TCTATTAATGACCCAACCCTAACACGATTTTTTGCCCTACATTTCATCCTACCATTTGCCATCATCTCACTATCCTCAATCCACATCATCCTTCTACACAACGAAGGCTCTAATAACCCTCTTGGCACTAACTCAGACATCGACAAAATCCCATTTCACCCGTACCACTCATACAAAGACATACTAATAATTACTTCTATAATCACCCTGTTATTTGTTATTCTATCATTTTCACCCAACCTACTAAACGAC---------------------------------------------------------------------------------------------------------------------------------------------------------------------------------------------------------------------------------------------------------------------------------------------------------------------------------------------------------------------------------------------------------
>Naj_naj1
---------------------------------------CCTGTTGGATCCAACATCTCTACCTGATGAAATTTTGGCTCTATACTACTAGCTTGCCTAATACTACAAATTATAACCGGATTCTTCCTAGCAATTCACTACACAGCCAACATTAACCTAGCCTTCTCATCAGTGATTCACATCACGCGGGACGTACCTTACGGGTGAATCATACAAAACCTTCACACAATCAGCGCCTCCCTATTCTTCATCTGTATCTACACCCATATCGCACGAGGACTCTACTATGGT------TTATACCTAAATAAAGAAGTTTGACTATCAGGAACAGCCCTCCTGGTTATCCTTATAGCAACAGCCTTCTTCGGATACGTCCTCCCATGAGGACAAATATCATTCTGAGCAGCAACAGTAATCACCAATCTCCTCACTGCAATCCCATACCTAGGAATTACACTAACAACATGACTTTGAGGGGGGTTT------TCTATTAACGACCCAACCCTCACCCGATTTTTTGCCCTGCATTTTATTCTACCATTTATCATTATCTCACTATCCTCGGTACATATCATCTTACTACATAACGAGGGCTCTAATAACCCCCTCGGCACCAACTCAGATATCGACAAAATCCCATTCCACCCCTACCACTCCTATAAAGATATGCTGATAATCACCTCTATGATTACCCTGTTACTTATCATCCTATCATTCTCACCCAACTTGCTCAACGACCCAGAAAATTTCTCCAAAGCTAACCCGCTAGTTACACCACAACATATCAAACCAGAGTGGTATTTCCTATTTGCATACGGCATCCTGCGATCAATCCCAAACAAACTAGGAGGAACACTAGCATTACTTTTATCGGTCCTAATCTTAACAACAGCACCCTTCACCCACACTTCGTACACACGATCTATAATATTCCGCCCACTGTCACAAATTCTATTCTGAACATTAATTGCTACTTTCGTTACCATTACATGAACTGCCTCTAAACCAGTAGAACCACCATTTATTACCATCAGTCAGACAACATCAATTTTCTATTTCTCTTTCTTCATCTTAACCCCTCTACTCGGCTGAACCGAAAATAAAATAATAATG------------------
>Naj_naj10
------------------------------------------------------------------------------TCTATACTGCTAACTTGCCTAATAATACAAATCATAACCGGATTCTTCCTGGCAATTCACTACACAGCAAACATTAACCTAGCTTTCTCATCAGTAATTCACATTACACGAGATGTGCCTTACGGGTGAATCATACAAAACCTTCACACAATTAGCGCATCTCTATTCTTCATCTGCATCTACACCCATATCGCACGCGGACTTTACTACGGC------TTATACCTAAATAAAGAAGTCTGACTTTCAGGAACAATCCTACTAATCACCCTAATAGCAACAGCCTTCTTCGGATACGTCCTTCCATGGGGACAAATATCATTCTGAGCAGCAACAGTAATCACCAACCTCCTTACCGCAATCCCATACTTAGGAACCACACTAACAACCTGACTTTGAGGGGGGTTT------TCTATTAATGACCCAACCCTCACCCGATTTTTTGCCCTACACTTTATCCTACCATTTATCATCATCTCACTATCCTCAATTCACGTCATCTTACTACACAACGAGGGCTCTAATAACCCTCTTGGCACCAACTCAGATATCGACAAAATCCCATTTCACCCCTACCACTCCTACAAAGATATACTGATAATTACCTCTATAATTACCCTACTACTTCTCATCCTATCATTCTTACCAAGCCTG------------------------------------------------------------------------------------------------------------------------------------------------------------------------------------------------------------------------------------------------------------------------------------------------------------------------------------------------------------------------------------------------------------------
>Naj_naj11
------------------------------------------------------------------------TTTGGCTCTATACTACTAGCCTGCCTAATACTACAAATTATAACCGGATTCTTCCTAGCAATTCACTACACAGCCAACATTAACCTAGCCTTCTCATCAGTGATTCACATCACGCGGGACGTGCCTTACGGGTGAATCATACAAAACCTTCACACAATCAGCGCCTCCCTATTCTTCATCTGTATCTACACCCATATCGCACGAGGACTCTACTATGGT------TTATACCTAAATAAAGAAGTTTGACTATCAGGAACAGCCCTCCTGGTTATCCTTATAGCAACAGCCTTCTTC------------------------------------------------------------------------------------------------------------------------------------------------------------------------------------------------------------------------------------------------------------------------------------------------------------------------------------------------------------------------------------------------------------------------------------------------------------------------------------------------------------------------------------------------------------------------------------------------------------------------------------------------------------------------------------------------------------------------------------------------------------------------------------------------
>Naj_naj12
---------------------------------------------------------------------------------------CTAACTTGCCTAATAATACAAACCATGACCGGATTCTTCCTAGCAATTCACTACACA---AACATTAACCTGGCCTTCTCATCAGTAATCCACATCACACGAGATGTACCTTACGGG---ATCATACAAAACCTTCACACAATTAGCGCATCTCTA---TTCATCTGCATCTACATCCATATCGCACGCGGACTTTACTACGGC---------TTATTAAATAAAGAAGTCTGACTTTCAGGAACAGCCCTA---------ACCATAGCAACAGCCTTCTTCGGATACGTCCTTCCATGAGGACAAATATCATTCTGAGCAGCAACAGTAATCACTAACCTCCTTACCGCAATCCCATACTTGGGAACCACACTAACAACCTGACTTTGAGGGGGGTTT------TCTATTAACGACCCAACCCTCACCCGATTTTTTGCCCTACATTTTATCCTACCATTTATCATCATCTCACTATCCTCAATCCACATCATCCTACTACACAACGAGGGCTCTAATAACCCTCTTGGCACCAACTCAGAT---GACAAAATCCCATTCCACCCCTACCACTCCTATAAAGATGTACTGATAATTACCTCTATGATTACCCTACTACTTCTCATCCTATCATTC---------CTGCTCAATGATCCAGAAAATTTCAAAGCTCCG---------ATCACACCACAACATATCAAGCCAGAATGATACCTATTTGCA---------------------------------------------------------------------------------------------------------------------------------------------------------------------------------------------------------------------------------------------------------------------------------------------------------------------------------
>Naj_naj14
------------------------------------------------------------------------------TCTATACTGCTAACTTGCCTAATAATACAAATCATAACCGGATTCTTCCTGGCAATTCACTACACAGCAAACATTAACCTAGCTTTCTCATCAGTAATTCACATTACACGAGATGTGCCTTACGGGTGAATCATACAAAACCTTCACACAATTAGCGCATCTCTATTCTTCATCTGCATCTACACCCATATCGCACGCGGACTTTACTACGGC------TTATACCTAAATAAAGAAGTCTGACTTTCAGGAACAATCCTACTAATCACCCTAATAGCAACAGCCTTCTTCGGATACGTCCTTCCATGGGGACAAATATCATTCTGAGCAGCAACAGTAATCACCAACCTCCTTACCGCAATCCCATACTTAGGAACCACACTAACAACCTGACTTTGAGGGGGGTTT------TCTATTAATGACCCAACCCTCACCCGATTTTTTGCCCTACACTTTATCCTACCATTTATCATCATCTCACTATCCTCAATTCACGTCATCTTACTACACAACGAGGGCTCTAATAACCCTCTTGGCACCAACTCAGATATCGACAAAATCCCATTTCACCCCTACCACTCCTACAAAGATATACTGATAATTACCTCTATAATTACCCTACTACTTCTCATCCTATCATTCTTACCAAGCCTGCTTAACGAC---------------------------------------------------------------------------------------------------------------------------------------------------------------------------------------------------------------------------------------------------------------------------------------------------------------------------------------------------------------------------------------------------------
>Naj_naj15
------------------------------------------------------------------------------TCTATACTACTAACTTGCCTAATAATACAAACCATGACCGGATTCTTCCTAGCAATTCACTACACAGCAAACATTAACCTGGCCTTCTCATCAGTAATCCACATCACACGAGATGTACCTTACGGGTGAATCATACAAAATCTTCACACAATTAGCGCATCTCTATTCTTCATCTGCATCTACATCCATATCGCACGCGGACTTTACTACGGC------TTATACTTAAATAAAGAAGTCTGACTTTCAGGAACAGCCCTACTAATCACCCTTATAGCAACAGCCTTCTTCGGATACGTCCTTCCATGAGGACAAATATCATTCTGAGCAGCAACAGTAATCACTAACCTCCTTACCGCAATCCCATACTTGGGAACCACACTAACAACCTGACTTTGAGGGGGGTTT------TCTATTAACGACCCAACCCTCACCCGATTTTTTGCCCTACATTTTATCCTACCATTTATCATCATCTCACTATCCTCAATCCACATCATCCTACTACACAACGAGGGCTCTAATAACCCTCTTGGCACCAACTCAGATATTGACAAAATCCCATTCCACCCTTACCACTCCTATAAAGATGTACTGATAATTACCTCTATGATTACCCTACTACTTCTCATCCTATCATTCTTACCAAGCCTACTTAATGAT---------------------------------------------------------------------------------------------------------------------------------------------------------------------------------------------------------------------------------------------------------------------------------------------------------------------------------------------------------------------------------------------------------
>Naj_naj16
---------------------------------------------------------------------------------------------------------------------------------------------------------------------------------------------------------------------------------------------------------------------------------------------------------------------------------------------------------------------------------GGATACGTCCTTCCATGAGGACAAATATCATTCTGAGCAGCAACAGTAATCACTAACCTCCTTACCGCAATCCCATACTTGGGAACCACACTAACAACCTGACTTTGAGGGGGGTTT------TCTATTAACGACCCAACCCTCACCCGATTTTTTGCCCTACATTTTATCCTACCATTTATCATCATCTCACTATCCTCAATCCACATCATCCTACTACACAACGAGGGCTCTAATAACCCTCTTGGCACCAACTCAGATATCGACAAAATCCCATTCCACCCCTACCACTCCTATAAAGATGTACTGATAATTACCTCTATGATTACCCTACTACTTCTCATCCTATCATTCTCACCAAGCCTGCTCAATGATCCAGAGAATTTCTCCAAAGCTAACCCGTTAATCACACCACAACATATCAAGCCAGAATGGTACTTTCTCTTTGCATATGGCATCCTCCGATCAATCCCAAACAAACTAGGAGGGACATTAGCATTACTTTTATCAATTATAATCCTAATAACAACACCTTTCACCCACACTTCACATTCACGATCTATAATATTCCGCCCACTATCACAAATTCTATTCTGGACATTCGTCGCTACTTTCATCACTATCACATGAACCGCCTCTAAACCAGTAGAATCACCATTTATTATCATTAGTCAGACAACGTCAATTTTCTATTTCTTGTTCTTCATCTTAACCCCCCTACTC---------------------------------------------
>Naj_naj18
------------------------------------------------------------------------------TCATCACTACTAACTTGCCTAATAATACAAACCATGACCGGATTCTTCCTAGCAATTCACTACACA---AACATTAACCTGGCCTTCTCATCAGTAATCCACATCACACGAGATGTACCTTACGGG---ATCATACAAAACCTTCACACAATTAGCGCATCTCTA---TTCATCTGCATCTACATCCATATCGCACGCGGACTTTACTACGGC---------TTATTAAATAAAGAAGTCTGACTTTCAGGAACAGCCCTA---------ACCATAGCAACAGCCTTCTTCGGATACGTCCTTCCATGAGGACAAATATCATTCTGAGCAGCAACAGTAATCACTAACCTCCTTACCGCAATCCCATACTTGGGAACCACACTAACAACCTGACTTTGAGGGGGGTTT------TCTATTAACGACCCAACCCTCACCCGATTTTTTGCCCTACATTTTATCCTACCATTTATCATCATCTCACTATCCTCAATCCACATCATCCTACTACACAACGAGGGCTCTAATAACCCTCTTGGCACCAACTCAGAT---GACAAAATCCCATTCCACCCCTACCACTCCTATAAAGATGTACTGATAATTACCTCTATGATTACCCTACTACTTCTCATCCTATCATTC------------------------------------------------------------------------------------------------------------------------------------------------------------------------------------------------------------------------------------------------------------------------------------------------------------------------------------------------------------------------------------------------------------------------------
>Naj_naj19
---------------------------------------------------------------------------------------------------ATAATACAAACCATGACCGGATTCTTCCTAGCAATTCACTACACAGCAAACATTAACCTGGCCTTCTCATCAGTAATCCACATCACACGAGATGTACCTTACGGG---ATCATACAAAATCTTCACACAATTAGCGCATCTCTATTCTTCATCTGCATCTACATCCATATCGCACGCGGACTTTACTACGGC------TTATACTTAAATAAAGAAGTCTGACTTTCAGGAACAGCCCTACTAATCACCCTTATAGCAACAGCCTTCTTCGGATACGTCCTTCCATGAGGACAAATATCATTCTGAGCAGCAACAGTAATCACTAACCTCCTTACCGCAATCCCATACTTGGGAACCACACTAACAACCTGACTTTGAGGGGGGTTT------TCTATTAACGACCCAACCCTCACCCGATTTTTTGCCCTACATTTTATCCTACCATTTATCATCATCTCACTATCCTCAATCCACATCATCCTACTACACAACGAGGGCTCTAATAACCCTCTTGGCACCAACTCAGATATTGACAAAATCCCATTCCACCCTTACCACTCCTATAAAGATGTACTGATAATTACCTCTATGATTACCCTACTACTTCTCATCCTATCATTCTCACCAAGCCTA---AATGATCCAGAAAATTTCAAAGCTCCGACACCACAA---------------------------------------------------------------------------------------------------------------------------------------------------------------------------------------------------------------------------------------------------------------------------------------------------------------------------------------------------------------------------
>Naj_naj22
---------------------------------------------------------------------------------------------------------------------------------------------------------------------------------------------------------------------------------------------------------------------------------------------------------------------------------------------ATCCTACTAATCACCCTAATAGCAACAGCCTTCTTCGGATACGTCCTTCCATGGGGACAAATATCATTCTGAGCAGCAACAGTAATCACCAACCTCCTTACCGCAATCCCATACTTAGGAACCACACTAACAACCTGACTTTGAGGGGGGTTT------TCTATTAATGACCCAACCCTCACCCGATTTTTTGCCCTACACTTTATCCTACCATTTATCATCATCTCACTATCCTCAATTCACGTCATCTTACTACACAACGAGGGCTCTAATAACCCTCTTGGCACCAACTCAGATATCGACAAAATCCCATTTCACCCCTACCACTCCTACAAAGATATGCTGATAATTACCTCTATAATTACCCTACTACTTCTCATCCTATCATTCTCACCAAGCCTG------------------------------------------------------------------------------------------------------------------------------------------------------------------------------------------------------------------------------------------------------------------------------------------------------------------------------------------------------------------------------------------------------------------
>Naj_naj23
---------------GTCCTTCTAATA------CTTCTCCCAGTTGGATCC---ATCTCTACCTGATGAAACTTCGGCTCTATACTGCTAACTTGCCTAATAATACAAATCATAACCGGATTCTTCCTGGCAATTCACTACACAGCAAACATTAACCTA---TTCTCATCAGTAATTCACATT---CGAGATGTGCCTTACGGGTGAATTATACAAAACCTTCACACAATTAGCGCATCTCTATTCTTCATCTGCATC------CATATCGCACGCGGACTTTACTACGGC------TTATACCTAAATAAAGAAGTCTGACTTTCAGGAACAATCCTACTAATCACCCTAATAGCAACAGCCTTCTTCGGATACGTCCTT---TGGGGACAAATATCATTCTGAGCAGCAACAGTAATCACCAACCTCCTTACCGCAATCCCATACTTAGGAACCACACTAACAACCTGACTTTGAGGGGGGTTT------TCTATTAATGACCCAACCCTCACCCGATTTTTTGCCCTACACTTTATCCTACCATTTATCATCATCTCACTATCCTCAATTCACGTCATCTTACTACACAACGAGGGCTCTAATAACCCTCTTGGCACCAACTCAGATATCGACAAAATCCCATTTCACCCCTACCACTCCTACAAAGATATGCTGATAATTACCTCTATAATTACCCTACTACTTCTCATCCTATCATTCTCACCAAGCCTGCTTAACGACCCAGAGAATTTCTCTAAAGCTAACCCGCTAATCACACCACAACATATCAAGCCAGAATGGTACTTCCTATTTGCATACGGCATCCTCCGGTCAATCCCAAACAAACTAGGAGGGACACTAGCATTACTCTTATCAGTTATAATCCTAACAACAACACCCTTCGCCCACACTTCGTACACACGATGTATAATATTCCGCCCACTATCACAAATTCTATTCTGGACATTCGTTGCTACTTTCATA---ATCACATGAACCGCC---AAACCAGTAGAATCACCATCATCAATCAGTCAGACAACGTCA---------------------------------------------------------------------------------------
>Naj_naj24
------------------------------------------------------------------------------TCATCACTACTAACTTGCCTAATAATACAAACCATGACCGGATTCTTCCTAGCAATTCACTACACAGCAAACATTAACCTGGCCTTCTCATCAGTAATCCACATCACACGAGATGTACCTTACGGG---ATCATACAAAACCTTCACACAATTAGCGCATCTCTATTCTTCATCTGCATCTACATCCATATCGCACGCGGACTTTACTACGGC------TTATACTTAAATAAAGAAGTCTGACTTTCAGGAACAGCCCTACTAATTACCCTTATAGCAACAGCCTTCTTCGGATACGTCCTTCCATGAGGACAAATATCATTCTGAGCAGCAACAGTAATCACTAACCTCCTTACCGCAATCCCATACTTGGGAACCACACTAACAACCTGACTTTGAGGGGGGTTT------TCTATTAACGACCCAACCCTCACCCGATTTTTTGCCCTACATTTTATCCTACCATTTATCATCATCTCACTATCCTCAATCCACATCATCCTACTACACAACGAGGGCTCTAATAACCCTCTTGGCACCAACTCAGATATTGACAAAATCCCATTCCACCCCTACCACTCCTATAAAGATGTACTGATAATTACCTCTATGATTACCCTACTACTTCTCATCCTATCATTCTCACCAAGCCTGCTCAATGATCCAGAAAATTTCTTCAAAGCTCCG------ATCACACCACAACATTATCAA---GAATGATACCTA---------------------------------------------------------------------------------------------------------------------------------------------------------------------------------------------------------------------------------------------------------------------------------------------------------------------------------------
>Naj_naj532
ATGTCCAACCAACATGTCCTTCTAACATCCAATCTTCTTCCTGTTGGATCCAACATCTCTACCTGATGAAATTTTGGCTCTATACTACTAGCTTGCCTAATACTACAAATTATAACCGGATTCTTCCTAGCAATTCACTACACAGCCAACATTAACCTAGCCTTCTCATCAGTGATTCACATCACGCGGGACGTACCTTACGGGTGAATCATACAAAACCTTCACACAATCAGCGCCTCCCTATTCTTCATCTGTATCTACACCCATATCGCACGAGGACTCTACTATGGT------TTATACCTAAATAAAGAAGTTTGACTATCAGGAACAGCCCTCCTGGTTATCCTTATAGCAACAGCCTTCTTCGGATACGTCCTCCCATGAGGACAAATATCATTCTGAGCAGCAACAGTAATCACCAATCTCCTCACTGCAATCCCATACCTAGGAATTACACTAACAACATGACTTTGAGGGGGGTTT------TCTATTAACGACCCAACCCTCACCCGATTTTTTGCCCTGCATTTTATTCTACCATTTATCATTATCTCACTATCCTCGGTACATATCATCTTACTACATAACGAGGGCTCTAATAACCCCCTCGGCACCAACTCAGATATCGACAAAATCCCATTCCACCCCTACCACTCCTATAAAGATATGCTGATAATCACCTCTATGATTACCCTGTTACTTATCATCCTATCATTCTCACCCAACTTGCTCAACGACCCAGAAAATTTCTCCAAAGCTAACCCGCTAGTTACACCACAACATATCAAACCAGAGTGGTATTTCCTATTTGCATACGGCATCCTGCGATCAATCCCAAACAAACTAGGAGGAACACTAGCATTACTTTTATCGGTCCTAATCTTAACAACAGCACCCTTCACCCACACTTCGTACACACGATCTATAATATTCCGCCCACTGTCACAAATTCTATTCTGAACATTAATTGCTACTTTCGTTACCATTACATGAACTGCCTCTAAACCAGTAGAACCACCATTTATTACCATCAGTCAGACAACATCAATTTTCTATTTCTCTTTCTTCATCTTAACCCCTCTACTCGGCTGAACCGAAAATAAAATAATAATGACAAACAAC---------
>Naj_naj536
---TCCAGCCAACACGTCCTTCTAATATCTAACCTTCTCCCAGTTGGATCCAACATCTCTACCTGATGAAACTTCGGCTCTATACTGCTAACTTGCCTAATAATACAAATCATAACCGGATTCTTCCTGGCAATTCACTACACAGCAAACATTAACCTAGCTTTCTCATCAGTAATTCACATTACACGAGATGTGCCTTACGGGTGAATTATACAAAACCTTCACACAATTAGCGCATCTCTATTCTTCATCTGCATCTACACCCATATCGCACGCGGACTTTACTACGGC------TTATACCTAAATAAAGAAGTCTGACTTTCAGGAACAATCCTACTAATCACCCTAATAGCAACAGCCTTCTTCGGATACGTCCTTCCATGGGGACAAATATCATTCTGAGCAGCAACAGTAATCACCAACCTCCTTACCGCAATCCCATACTTAGGAACCACACTAACAACCTGACTTTGAGGGGGGTTT------TCTATTAATGACCCAACCCTCACCCGATTTTTTGCCCTACACTTTATCCTACCATTTATCATCATCTCACTATCCTCAATTCACGTCATCTTACTACACAACGAGGGCTCTAATAACCCTCTTGGCACCAACTCAGATATCGACAAAATCCCATTTCACCCCTACCACTCCTACAAAGATATGCTGATAATTACCTCTATAATTACCCTACTACTTCTCATCCTATCATTCTCACCAAGCCTGCTTAACGACCCAGAGAATTTCTCTAAAGCTAACCCGCTAATCACACCACAACATATCAAGCCAGAATGGTACTTCCTATTTGCATACGGCATCCTCCGGTCAATCCCAAACAAACTAGGAGGGACACTAGCATTACTCTTATCAGTTATAATCCTAACAACAACACCCTTCACCCACACTTCGTACACACGATCTATAATATTCCGCCCACTATCACAAATTCTATTCTGGACATTCGTTGCTACTTTCATTACCATCACATGAACCGCCTCTAAACCAGTAGAATCACCATTTATCATCATCAGTCAGACAACGTCAATTTTCTATTTCTTATTCTTCATCTTAACCCCTCTACTCGGCTGAACCGAGAATAAAATAATAATGACAAATAGCTGCTCTGGT
>Naj_nig244
---------------------------------------------------------------------------GGCTCTATGTTACTAACTTGCCTAATTCTACAAACCATAACCGGGTTCTTCCTAGCAATCCACTACACAGCTAACATTAACCTAGCCTTTTCATCAGTT---CACATCATACGAGACGTACCTTACGGATGA---ATACAAAACCTTCACGCAATCAGCGCATCACTATTCTTTATCTGCATCTACATCCATATCGCACGGGGACTCTACTACGGA------CTATTCCTAAACAAAGAAGTCTGACTATCAGGAACAGCCCTGCTAATCACCCTAATAGCAACAGCCTTCTTCGGTTACGTCCTTCCATGAGGACAAATATCATTCTGAGCAGCAACAGTAATCACTAACCTACTCACTGCAATCCCACACCTCGGAGTTATACTAACAACCTGACTCTGAGGGGGATTC---------ATTAATGACCCAACCCTCACCCGATTCTTTGCTCTTCACTTCATTTTACCATTCATCATTATCTCCTTATCTTCTATCCACATTATCCTTCTACACAACGAAGGCTCCAACAACCCCCTTGGCACTAACTCAGACATCGACAAAATCCCATTCCACCCATACCACTCCTACAAAGACATACTAATAATTATCTCTATAATCACCTTACTATTTATTATCCTATCATTCTCACCCAACCTGCTAAACGACCCAGAAAACTTCTCCAAAGCCAACCCAATAGTCACACCACAACACATCAAACCA---------------------------------------------------------------------------------------------------------------------------------------------------------------------------------------------------------------------------------------------------------------------------------------------------------------------------------------------------
>Naj_nig245
------------------------------------------------------------------------TTTGGCTCTATGTTACTAACTTGCCTAATTCTACAAACCATAACCGGGTTCTTCCTAGCAATACATTACACAGCTAACATTAACCTAGCCTTTTCATCAATTGTCCACATCATACGAGACGTACCTTACGGATGAATCATACAAAACCTTCACGCAATCAGCGCATCACTATTCTTTATCTGCATCTACATCCATATTGCACGGGGACTCTACTACGGA------CTATTCCTAAACAAAGAAGTCTGACTATCAGGAACAGCCCTGCTAATCACCCTAATAGCAACAGCCTTCTTCGGATACGTCCTTCCATGAGGACAAATATCATTCTGAGCAGCAACAGTAATTACTAACCTCCTCACTGCAATCCCACACCTCGGAGTTATACTAACAACCTGACTCTGAGGGGGGTTC------TCCATTAATGACCCAACCCTCACCCGATTCTTTGCTCTTCACTTCATTTTACCATTCATCATTATCTCACTATCCTCTATCCACATTATCCTTCTACACAACGAAGGCTCCAACAACCCCCTTGGCACTAACTCAGACATCGACAAAATCCCATTTCACCCATACCACTCCTACAAAGACATACTAATAATTATATCTATAATCACCTTACTATTTATCATCCTATCATTCTCACCCAACCTGCTAAACGACCCAGAAAACTTCTCCAAAGCCAACCCAATAGTCACACCACAACACATCAAACCA---------------------------------------------------------------------------------------------------------------------------------------------------------------------------------------------------------------------------------------------------------------------------------------------------------------------------------------------------
>Naj_nig302
---------------------------------------------------------------------------------------CTAACTTGCCTAATTCTACAAACCATAACCGGGTTCTTCCTAGCAATCCATTACACAGCTAACATTAACCTAGCCTTCTCATCAGTTGTTCACATTATACGAGACGTACCTTACGGATGAATCATACAAAACCTTCACGCAATCAGCGCATCACTATTCTTTATCTGCATCTATATCCATATTGCACGGGGACTCTACTACGGA------CTATTCCTAAACAAAGAAGTCTGACTATCAGGAACAGCTCTACTAATCACCCTAATAGCAACAGCCTTCTTCGGATACGTCCTCCCATGAGGACAAATATCATTCTGAGCAGCAACAGTAATCACCAACCTCCTCACTGCAATCCCACACCTCGGAGTTACACTAACAACCTGACTTTGAGGAGGGTTC------TCCATTAATGATCCAACCCTCACCCGATTCTTTGCTCTTCACTTCATTTTACCATTCGTCATTATCTCACTATCTTCTATCCACATTATTCTTCTACACAACGAAGGCTCCAACAACCCCCTTGGCACTAACTCAGACATCGACAAAATCCCATTTCACCCATACCACTCCTACAAAGACATACTAATAATTATCTCTATAATCACCTTACTATTTATTATCCTATCATTCTCACCCAACCTGCTAAACGACCCAGAAAACTTCTCCAAAGCCAACCCAATAGTCACACCACAACACATCAAACCAGAATGATACTTCCTATTTGCATACGGC------------------------------------------------------------------------------------------------------------------------------------------------------------------------------------------------------------------------------------------------------------------------------------------------------------------------
>Naj_nig303
---------------------------------------------------------------------------------------CTAACTTGCCTAATTCTACAAACCATAACCGGGTTCTTCCTAGCAATCCATTACACAGCTAACATTAACCTAGCCTTCTCATCAGTTGTTCACATTATACGAGACGTACCTTACGGATGAATCATACAAAACCTTCACGCAATCAGCGCATCACTATTCTTTATCTGCATCTATATCCATATTGCACGGGGACTCTACTACGGA------CTATTCCTAAACAAAGAAGTCTGACTATCAGGAACAGCTCTACTAATCACCCTAATAGCAACAGCCTTCTTCGGATACGTCCTTCCATGAGGACAAATATCATTCTGAGCAGCAACAGTAATCACCAACCTCCTCACTGCAATCCCACACCTCGGAGTTACACTAACAACCTGACTTTGAGGAGGGTTC------TCCATTAATGATCCAACCCTCACCCGATTCTTTGCTCTCCACTTCATTTTACCATTCGTCATTATCTCACTATCTTCTATCCACATTATTCTTCTACACAACGAAGGCTCCAACAACCCCCTTGGCACTAACTCAGACATCGACAAAATCCCATTTCACCCATACCACTCCTACAAAGACATACTAATAATTATCTCTATAATCACCTTACTATTTATTATCCTATCATTCTCACCCAACCTGCTAAACGACCCAGAAAACTTCTCCAAAGCCAACCCAATAGTCACACCACAACACATCAAACCAGAATGATACTTCCTATTTGCATACGGC------------------------------------------------------------------------------------------------------------------------------------------------------------------------------------------------------------------------------------------------------------------------------------------------------------------------
>Naj_nig304
---------------------------------------------------------------------------------------CTAACTTGCCTAATTCTACAAACCATAACCGGGTTCTTCCTAGCAATCCATTACACAGCTAACATTAACCTAGCCTTTTCATCAGTTGTTCACATTATACGAGACGTACCTTACGGTTGAATCATACAAAACCTTCACGCAATCAGCGCATCACTATTCTTTATCTGCATCTACATCCATATTGCACGGGGACTCTACTACGGA------CTATTCCTAAACAAAGAAGTCTGACTATCAGGAACAGCCCTGCTAATCACCCTAATAGCAACAGCCTTCTTCGGATACGTCCTTCCATGAGGACAAATATCATTCTGAGCAGCAACAGTAATCACTAACCTCCTCACTGCTATCCCACACCTCGGAGTTACACTAACAACCTGACTCTGAGGAGGATTC------TCCATTAATGACCCAACCCTCACCCGATTCTTTGCTCTTCACTTCATTTTACCATTCATCATTATCTCACTATCTTCTATCCACATTATCCTACTACACAACGAAGGTTCCAACAACCCCCTTGGCACTAACTCAGACATCGACAAAATCCCATTTCACCCATACCACTCCTACAAAGACATACTAATAATTACCTCTATAATCACCTTACTATTTATTATCCTATCATTCTCACCCAACCTACTAAACGACCCAGAAAACTTCTCCAAGGCCAACCCAATAGTCACACCACAACACATCAAACCAGAGTGATACTTCCTATTTGCATACGGC------------------------------------------------------------------------------------------------------------------------------------------------------------------------------------------------------------------------------------------------------------------------------------------------------------------------
>Naj_nig305
------------------------------------------------------------------------------------------------------------------------------------------------------------------TTCTCATCAGTTGTTCACATTATACGAGACGTACCTTACGGATGAATCATACAAAACCTTCACGCAATCAGCGCATCACTATTCTTTATCTGCATCTATATCCATATTGCACGGGGACTCTACTACGGA------CTATTCCTAAACAAAGAAGTCTGACTATCAGGAACAGCCCTACTAATCACCCTAATAGCAACAGCTTTCTTCGGATACGTCCTTCCATGAGGACAAATATCATTCTGAGCAGCAACAGTAATCACCAACCTCCTCACTGCAATCCCACACCTCGGAGTTACACTAACAACCTGACTTTGAGGGGGGTTC------TCCATTAATGATCCAACCCTCACCCGATTCTTTGCTCTTCACTTCATTTTACCATTCATCATTATCTCACTATCTTCTATCCACATTATTCTTCTACACAACGAAGGCTCCAACAACCCCCTTGGCACTAACTCAGACATCGACAAAATCCCATTTCACCCATACCACTCCTACAAAGACATACTAATAATTATCTCTATAATCACCTTACTATTTATTATCCTATCATTCTCACCCAACCTGCTAAACGACCCAGAAAACTTCTCCAAAGCCAACCCAATAGTCACACCACAACACATCAAACCAGAATGATACTTCCTATTTGCATACGGC------------------------------------------------------------------------------------------------------------------------------------------------------------------------------------------------------------------------------------------------------------------------------------------------------------------------
>Naj_nig306
---------------------------------------------------------------------------------------CTAACTTGCCTAATTCTACAAACCATAACCGGGTTCTTCCTAGCAATCCATTACACAGCTAACATTAACCTAGCCTTCTCATCAGTTGTTCACATTATACGAGACGTACCTTACGGATGAATCATACAAAACCTTCACGCAATCAGCGCATCACTATTCTTTATCTGCATCTATATCCATATTGCACGGGGACTCTACTACGGA------CTATTCCTAAACAAAGAAGTCTGACTATCAGGAACAGCTCTACTAATCACCCTAATAGCAACAGCCTTCTTCGGATACGTCCTTCCATGAGGACAAATATCATTCTGAGCAGCAACAGTAATCACCAACCTCCTCACTGCAATCCCACACCTCGGAGTTACACTAACAACCTGACTTTGAGGAGGGTTC------TCCATTAATGATCCAACCCTCACCCGATTCTTTGCTCTTCACTTCATTTTACCATTCGTCATTATCTCACTATCTTCTATCCACATTATTCTTCTACACAACGAAGGCTCCAACAACCCCCTTGGCACTAACTCAGACATCGACAAAATCCCATTTCACCCATACCACTCCTACAAAGACATACTAATAATTATCTCTATAATCACCTTACTATTTATTATCCTATCATTCTCACCCAACCTGCTAAACGACCCAGAAAACTTCTCCAAAGCCAACCCAATAGTCACACCACAACACATCAAACCAGAATGATACTTCCTATTTGCATACGGC------------------------------------------------------------------------------------------------------------------------------------------------------------------------------------------------------------------------------------------------------------------------------------------------------------------------
>Naj_nig307
---------------------------------------------------------------------------------------------------------------------GGGTTCTTCCTAGCAATCCATTACACAGCTAACATTAACCTAGCCTTCTCATCAGTTGTTCACATTATACGAGACGTACCC---GGATGAATCATACAAAACCTTCACGCAATCAGCGCATCACTATTCTTTATCTGCATCTATATCCATATTGCACGGGGACTCTACTACGGA------CTATTCCTAAACAAAGAAGTTTGACTATCAGGAACAGCCCTACTAATCACCCTAATAGCAACAGCCTTCTTCGGATACGTCCTTCCATGAGGACAAATATCATTCTGAGCAGCAACAGTAATCACCAACCTCCTCACTGCAATCCCACACCTCGGAGTTACACTAACAACCTGACTTTGAGGGGGGTTC------TCCATTAATGATCCAACCCTCACCCGATTCTTTGCTCTTCACTTCATTTTACCATTCATCATTATCTCACTATCTTCTATCCACATTATTCTTCTACACAATGAAGGCTCCAACAACCCCCTTGGCACTAACTCAGACATCGACAAAATCCCATTTCACCCATACCACTCCTACAAAGACATACTAATAATTATCTCTATAATCACCTTACTATTTATTATCCTATCATTCTCACCCAACCTGCTAAACGACCCAGAAAACTTCTCCAAAGCCAACCCAATAGTCACACCACAACACATCAAACCAGAATGATACTTCCTATTTGCATACGGC------------------------------------------------------------------------------------------------------------------------------------------------------------------------------------------------------------------------------------------------------------------------------------------------------------------------
>Naj_nig308
---------------------------------------------------------------------------------------CTAACTTGCCTAATTCTACAAACCATAACCGGGTTCTTCCTAGCAATCCACTACACAGCTAACATTAACCTAGCCTTTTCATCAATTGTTCACATCATACGAGACGTACCTTACGGATGAATTATACAAAACCTTCACGCAATCAGCGCATCACTATTCTTTATCTGCATCTACATCCATATCGCACGGGGACTCTACTACGGA------CTATTCCTAAACAAAGAAGTCTGACTATCAGGAACAGCCCTGCTAATCACCCTAATAGCAACAGCCTTCTTCGGTTACGTCCTTCCATGAGGACAAATATCATTCTGAGCAGCAACAGTAATCACTAACCTACTCACTGCAATCCCACACCTCGGAGTTATACTAACAACCTGACTCTGAGGGGGATTC------TCCATTAATGACCCAACCCTCACCCGATTCTTTGCTCTTCACTTCATTTTACCATTCATCATTATCTCATTATCTTCTATCCACATTATCCTTCTACACAACGAAGGCTCCAACAACCCCCTTGGCACTAACTCAGACATCGACAAAATCCCATTCCACCCATACCACTCCTACAAAGACATACTAATAATTATCTCTATAATCACCTTACTATTTATTATCCTATCATTCTCACCCAACCTGCTAAACGACCCAGAAAACTTCTCCAAAGCCAACCCAATAGTCACACCACAACACATCAAACCAGAGTGGTACTTCCTATTTGCATACGGC------------------------------------------------------------------------------------------------------------------------------------------------------------------------------------------------------------------------------------------------------------------------------------------------------------------------
>Naj_nig309
---------------------------------------------------------------------------------------CTAACTTGCCTAATTCTACAAACCATAACCGGGTTCTTCCTAGCAATCCACTACACAGCTAACATTAACCTAGCCTTTTCATCAGTTGTTCACATCATACGAGACGTACCTTACGGATGAATCATACAAAACCTTCACGCAATCAGTGCATCACTATTCTTTATCTGCATCTACATCCATATTGCACGGGGACTCTACTACGGA------CTATTCCTAAACAAAGAAGTCTGACTATCAGGAACAACCCTGCTAATCACCCTAATAGCAACAGCCTTCTTCGGTTACGTCCTTCCATGAGGACAAATATCATTCTGAGCAGCAACAGTAATCACTAACCTACTCACTGCAATCCCACACCTCGGAGTTACACTAACAACCTGACTCTGAGGGGGATTC------TCCATCAATGACCCAACCCTCACCCGATTCTTTGCTCTTCACTTCATTTTACCATTCATCATTATCTCATTATCTTCTATCCACATTATCCTTCTACACAACGAAGGCTCCAACAACCCCCTTGGCACTAACTCAGACATCGACAAAATCCCATTCCACCCATACCACTCCTACAAAGACATACTAATAATTATCTCTATAATCACCCTACTATTTATTATCCTATCATTCTCACCCAACCTGCTAAACGACCCAGAAAACTTCTCCAAAGCCAACCCAATAGTCACACCACAACACATCAAACCAGAGTGATACTTCCTATTTGCATACGGC------------------------------------------------------------------------------------------------------------------------------------------------------------------------------------------------------------------------------------------------------------------------------------------------------------------------
>Naj_nig310
---------------------------------------------------------------------------------------CTAACTTGCCTAATTCTACAAACCATAACCGGGTTCTTCCTAGCAATCCACTACACAGCTAACATTAACCTAGCCTTTTCATCAGTTGTTCACATCATACGAGACGTACCTTACGGATGAATTATACAAAACCTTCACGCAATCAGCGCATCACTATTCTTTATCTGCATCTACATCCATATCGCACGGGGACTCTACTACGGA------CTATTCCTAAACAAAGAAGTCTGACTATCAGGAACAGCCCTGCTAATCACCCTAATAGCAACAGCCTTCTTCGGTTACGTCCTTCCATGAGGACAAATATCATTCTGAGCAGCAACAGTAATCACTAACCTACTCACTGCAATCCCACACCTCGGAGTTATACTAACAACCTGACTCTGAGGGGGATTC------TCCATTAATGACCCAACCCTCACCCGATTCTTTGCTCTTCACTTCATTTTACCATTCATCATTATCTCCTTATCTTCTATCCACATTATCCTTCTACACAACGAAGGCTCCAACAACCCCCTTGGCACTAACTCAGACATCGACAAAATCCCATTCCACCCATACCACTCCTACAAAGACATACTAATAATTATCTCTATAATCACCTTACTATTTATTATCCTATCATTCTCACCCAACCTGCTAAACGACCCAGAAAACTTCTCCAAAGCCAACCCAATAGTCACACCACAACACATCAAACCAGAGTGGTACTTCCTATTTGCATACGGC------------------------------------------------------------------------------------------------------------------------------------------------------------------------------------------------------------------------------------------------------------------------------------------------------------------------
>Naj_nig311
---------------------------------------------------------------------------------------CTAACTTGCCTAATTCTACAAACCATAACCGGGTTCTTCCTAGCAATCCATTACACAGCTAACATTAACCTAGCCTTTTCATCAATTGTCCACATCATACGAGACGTACCTTACGGATGAATCATACAAAACCTTCACGCAATCAGCGCATCACTATTCTTTATCTGCATCTACATCCATATTGCACGAGGACTCTACTACGGA------CTATTCCTAAACAAAGAAGTCTGACTATCAGGAACAGCCCTGCTAATCACCCTAATAGCAACAGCCTTCTTCGGATACGTCCTTCCATGAGGACAAATATCATTCTGAGCAGCAACAGTAATCACTAACCTCCTCACTGCAATCCCACACCTCGGAGTTATACTAACAACCTGACTCTGAGGGGGGTTC------TCCATTAATGACCCAACCCTCACCCGATTCTTTGCTCTTCACTTCATTTTACCATTCATCATTATCTCACTATCCTCTATCCACATTATCCTTTTACACAACGAAGGCTCCAACAACCCCCTTGGCACTAACTCAGACATCGACAAAATCCCATTT---CCATACCACTCCTACAAAGACATACTAATAATTATATCTATAATCACCTTACTATTTATCATCCTATCATTCTCACCCAACCTGCTAAACGACCCAGAAAACTTCTCCAAAGCCAACCCAATAGTCACACCA---------AAACCAGAGTGG---------------------------------------------------------------------------------------------------------------------------------------------------------------------------------------------------------------------------------------------------------------------------------------------------------------------------------------------
>Naj_nig312
---------------------------------------------------------------------------------------CTAACTTGCCTAATTCTACAAACCATAACCGGGTTCTTCCTAGCAATACATTACACAGCTAACATTAACCTAGCCTTTTCATCAATTGTCCACATCATACGAGACGTACCTTACGGATGAATCATACAAAACCTTCACGCAATCAGCGCATCACTATTCTTTATCTGCATCTACATCCATATTGCACGGGGACTCTACTACGGA------CTATTCCTAAACAAAGAAGTCTGACTATCAGGAACAGCCCTGCTAATCACCCTAATAGCAACAGCCTTCTTCGGATACGTCCTTCCATGAGGACAAATATCATTCTGAGCAGCAACAGTAATTACTAACCTCCTCACTGCAATCCCACACCTCGGAGTTATACTAACAACCTGACTCTGAGGGGGGTTC------TCCATTAATGACCCAACCCTCACCCGATTCTTTGCTCTTCACTTCATTTTACCATTCATCATTATCTCACTATCCTCTATCCACATTATCCTTCTACACAACGAAGGCTCCAACAACCCCCTTGGCACTAACTCAGACATCGACAAAATCCCATTTCACCCATACCACTCCTACAAAGACATACTAATAATTATATCTATAATCACCTTACTATTTATCATCCTATCATTCTCACCCAACCTGCTAAACGACCCAGAAAACTTCTCCAAAGCCAACCCAATAGTCACACCACAACACATCAAACCAGAGTGGTACTTCCTATTTGCATACGGC------------------------------------------------------------------------------------------------------------------------------------------------------------------------------------------------------------------------------------------------------------------------------------------------------------------------
>Naj_nig400
---------------------------------------------------------------------------GGCTCTATGTTACTAACTTGCCTAATTCTACAAACCATAACCGGGTTCTTCCTAGCAATCCACTACACAGCTAACATTAACCTAGCCTTTTCATCAGTTGTTCACATCATACGAGACGTACCTTACGGATGAATTATACAAAACCTTCACGCAATCAGCGCATCACTATTCTTTATCTGCATCTACATCCATATCGCACGGGGACTCTACTACGGA------CTATTCCTAAACAAAGAAGTCTGACTATCAGGAACAGCCCTGCTAATCACCCTAATAGCAACAGCCTTCTTCGGTTACGTCCTTCCATGAGGACAAATATCATTCTGAGCAGCAACAGTAATCACTAACCTACTCACTGCAATCCCACACCTCGGAGTTATACTAACAACCTGACTCTGAGGGGGATTC------TCCATTAATGACCCAACCCTCACCCGATTCTTTGCTCTTCACTTCATTTTACCATTCATCATTATCTCATTATCTTCTATCCACATTATCCTTCTACACAACGAAGGCTCCAACAACCCCCTTGGCACTAACTCAGACATCGACAAAATCCCATTCCACCCATACCACTCCTACAAAGACATACTAATAATTATCTCTATAATCACCTTACTATTTATTATCCTATCATTCTCACCCAACCTACTA---------------------------------------------------------------------------------------------------------------------------------------------------------------------------------------------------------------------------------------------------------------------------------------------------------------------------------------------------------------------------------------------------------------
>Naj_nig401
---------------------------------------------------------------------------GGCTCTATGTTACTAACTTGCCTAATTCTACAAACCATAACCGGGTTCTTCCTAGCAATCCATTACACAGCTAACATTAACCTAGCCTTCTCATCAGTTGTTCACATTATACGAGACGTACCTTACGGATGAATCATACAAAACCTTCACGCAATCAGCGCATCACTATTCTTTATCTGCATCTATATCCATATTGCACGGGGACTCTACTACGGA------CTATTCCTAAACAAAGAAGTCTGACTATCAGGAACAGCTCTACTAATCACCCTAATAGCAACAGCCTTCTTCGGATACGTCCTTCCATGAGGACAAATATCATTCTGAGCAGCAACAGTAATCACCAACCTCCTCACTGCAATCCCACACCTCGGAGTTACACTAACAACCTGACTTTGAGGAGGGTTC------TCCATTAATGATCCAACCCTCACCCGATTCTTTGCTCTTCACTTCATTTTACCATTCGTCATCATCTCACTATCTTCTATCCACATTATTCTTCTACACAACGAAGGCTCCAACAACCCCCTTGGCACTAACTCAGACATCGACAAAATCCCATTTCACCCATACCACTCCTACAAAGACATACTAATAATTATCTCTATAATCACCTTACTATTTATTATCCTATCATTCTCACCCAACCTGCTAAACGAC---------------------------------------------------------------------------------------------------------------------------------------------------------------------------------------------------------------------------------------------------------------------------------------------------------------------------------------------------------------------------------------------------------
>Naj_nig402
---------------------------------------------------------------------------GGCTCTATGTTACTAACTTGCCTAATTCTACAAACCATAACCGGGTTCTTCCTAGCAATCCACTACACAGCTAACATTAACCTAGCCTTTTCATCAGTTGTTCACATCATACGAGACGTACCTTACGGATGAATCATACAAAACCTTCACGCAATCAGTGCATCACTATTCTTTATCTGCATCTACATCCATATTGCACGGGGACTCTACTACGGA------CTATTCCTAAACAAAGAAGTCTGACTATCAGGAACAACCCTGCTAATCACCCTAATAGCAACAGCCTTCTTCGGTTACGTCCTTCCATGAGGACAAATATCATTCTGAGCAGCAACAGTAATCACTAACCTACTCACTGCAATCCCACACCTCGGAGTTACACTAACAACCTGACTCTGAGGGGGATTC------TCCATCAATGACCCAACCCTCACCCGATTCTTTGCTCTTCACTTCATTTTACCATTCATCATTATCTCATTATCTTCTATCCACATTATCCTTCTACACAACGAAGGCTCCAACAACCCCCTTGGCACTAACTCAGACATCGACAAAATCCCATTCCACCCATACCACTCCTACAAAGACATACTAATAATTATCTCTATAATCACCCTACTATTTATTATCCTATCATTCTCACCCAACCTGCTA---------------------------------------------------------------------------------------------------------------------------------------------------------------------------------------------------------------------------------------------------------------------------------------------------------------------------------------------------------------------------------------------------------------
>Naj_nig403
---------------------------------------------------------------------------GGTTCTATATTACTAACTTGCCTAATTCTACAAACCATAACCGGGTTCTTCCTAGCAATCCATTACACAGCTAACATTAACCTAGCCTTTTCATCAGTTGTTCACATCATACGAGACGTACCTTACGGTTGAATCATACAAAACCTTCACGCAATCAGCGCATCACTATTCTTTATCTGCATCTACATCCATATTGCACGGGGACTCTACTACGGA------CTATTCCTAAACAAAGAAGTCTGACTATCAGGAACAGCCCTGCTAATCACCCTAATAGCAACAGCCTTCTTCGGATACGTCCTTCCATGAGGACAAATATCATTCTGAGCAGCAACAGTAATCACTAACCTCCTCACTGCAATCCCACACCTCGGAGTTACACTAACAACCTGACTCTGGGGGGGATTC------TCCATTAATGACCCAACCCTCACCCGATTCTTTGCTCTTCACTTCATTTTGCCATTCATCATTATCTCACTATCTTCTATCCACATTATCCTACTACACAACGAAGGCTCCAACAACCCCCTTGGCACTAACTCAGACATCGACAAAATCCCATTTCACCCATACCACTCCTACAAAGACATACTAATAATTACCTCTATAATCACCTTACTATTTATTATCCTATCATTCTCACCCAATCTACTAAAC------------------------------------------------------------------------------------------------------------------------------------------------------------------------------------------------------------------------------------------------------------------------------------------------------------------------------------------------------------------------------------------------------------
>Naj_nig404
---------------------------------------------------------------------------GGTTCTATATTACTAACTTGCCTAATTCTACAAACCATAACCGGGTTCTTCCTAGCAATCCATTACACAGCTAACATTAACCTAGCCTTTTCATCAGTTGTTCACATCATACGAGACGTACCTTACGGTTGAATCATACAAAACCTTCACGCAATCAGCGCATCACTATTCTTTATCTGCATCTACATCCATATTGCACGGGGACTCTACTACGGA------CTATTCCTAAACAAAGAAGTCTGACTATCAGGAACAGCCCTGCTAATCACCCTAATAGCAACAGCCTTCTTCGGATACGTCCTTCCATGAGGACAAATATCATTCTGAGCAGCAACAGTAATCACTAACCTCCTCACTGCAATCCCACACCTCGGAGTTACACTAACAACCTGACTCTGGGGGGGATTC------TCCATTAATGACCCAACCCTCACCCGATTCTTTGCTCTTCACTTCATTTTGCCATTCATCATTATCTCACTATCTTCTATCCACATTATCCTACTACACAACGAAGGCTCCAACAACCCCCTTGGCACTAACTCAGACATCGACAAAATCCCATTTCACCCATACCACTCCTACAAAGACATACTAATAATTACCTCTATAATCACCTTACTATTTATTATCCTATCATTCTCACCCAATCTACTAAAC------------------------------------------------------------------------------------------------------------------------------------------------------------------------------------------------------------------------------------------------------------------------------------------------------------------------------------------------------------------------------------------------------------
>Naj_nig405
---------------------------------------------------------------------------GGCTCTATGTTACTAACTTGCCTAATTCTACAAACCATAACCGGGTTCTTCCTAGCAATCCATTACACAGCTAACATTAACCTAGCCTTCTCATCAGTTGTTCACATTATACGAGACGTACCTTACGGATGAATCATACAAAACCTTCACGCAATCAGCGCATCACTATTCTTTATCTGCATCTATATCCATATTGCACGGGGACTCTACTACGGA------CTATTCCTAAACAAAGAAGTCTGACTATCAGGAACAGCTCTACTAATCACCCTAATAGCAACAGCCTTCTTCGGATACGTCCTTCCATGAGGACAAATATCATTCTGAGCAGCAACAGTAATCACCAACCTCCTCACTGCAATCCCACACCTCGGAGTTACACTAACAACCTGACTTTGAGGAGGGTTC------TCCATTAATGATCCAACCCTCACCCGATTCTTTGCTCTTCACTTCATTTTACCATTCGTCATCATCTCACTATCTTCTATCCACATTATTCTTCTACACAACGAAGGCTCCAACAACCCCCTTGGCACTAACTCAGACATCGACAAAATCCCATTTCACCCATACCACTCCTACAAAGACATACTAATAATTATCTCTATAATCACCTTACTATTTATTATCCTATCATTCTCACCCAACCTGCTAAACGAC---------------------------------------------------------------------------------------------------------------------------------------------------------------------------------------------------------------------------------------------------------------------------------------------------------------------------------------------------------------------------------------------------------
>Naj_nig406
---------------------------------------------------------------------------GGCTCTATGTTACTAACTTGCCTAATTCTACAAACCATAACCGGGTTCTTCCTAGCAATCCATTACACAGCTAACATTAACCTAGCCTTCTCATCAGTTGTTCACATTATACGAGACGTACCTTACGGATGAATCATACAAAACCTTCACGCAATCAGCGCATCACTATTCTTTATCTGCATCTATATCCATATTGCACGGGGACTCTACTACGGA------CTATTCCTAAACAAAGAAGTCTGACTATCAGGAACAGCTCTACTAATCACCCTAATAGCAACAGCCTTCTTCGGATACGTCCTTCCATGAGGACAAATATCATTCTGAGCAGCAACAGTAATCACCAACCTCCTCACTGCAATCCCACACCTCGGAGTTACACTAACAACCTGACTTTGAGGAGGGTTC------TCCATTAATGATCCAACCCTCACCCGATTCTTTGCTCTTCACTTCATTTTACCATTCGTCATTATCTCACTATCTTCTATCCACATTATTCTTCTACACAACGAAGGCTCCAACAACCCCCTTGGCACTAACTCAGACATCGACAAAATCCCATTTCACCCATACCACTCCTACAAAGACATACTAATAATTATCTCTATAATCACCTTACTATTTATTATCCTATCATTCTCACCCAACCTGCTAAACGAC---------------------------------------------------------------------------------------------------------------------------------------------------------------------------------------------------------------------------------------------------------------------------------------------------------------------------------------------------------------------------------------------------------
>Naj_nig407
---------------------------------------------------------------------------GGCTCTATGTTACTAACTTGCCTAATTCTACAAACCATAACCGGGTTCTTCCTAGCAATCCACTACACAGCTAACATTAACCTAGCCTTTTCATCAGTTGTTCACATCATACGAGACGTACCTTACGGATGAATCATACAAAACCTTCACGCAATCAGTGCATCACTATTCTTTATCTGCATCTACATCCATATTGCACGGGGACTCTACTACGGA------CTATTCCTAAACAAAGAAGTCTGACTATCAGGAACAACCCTGCTAATCACCCTAATAGCAACAGCCTTCTTCGGTTACGTCCTTCCATGAGGACAAATATCATTCTGAGCAGCAACAGTAATCACTAACCTACTCACTGCAATCCCACACCTCGGAGTTACACTAACAACCTGACTCTGAGGGGGATTC------TCCATCAATGACCCAACCCTCACCCGATTCTTTGCTCTTCACTTCATTTTACCATTCATCATTATCTCATTATCTTCTATCCACATTATCCTTCTACACAACGAAGGCTCCAACAACCCCCTTGGCACTAACTCAGACATCGACAAAATCCCATTCCACCCATACCACTCCTACAAAGACATACTAATAATTATCTCTATAATCACCCTACTATTTATTATCCTATCATTCTCACCCAACCTGCTAAACGAC---------------------------------------------------------------------------------------------------------------------------------------------------------------------------------------------------------------------------------------------------------------------------------------------------------------------------------------------------------------------------------------------------------
>Naj_nig408
---------------------------------------------------------------------------GGCTCTATGTTACTAACTTGCCTAATTCTACAAACCATAACCGGGTTCTTCCTAGCAATCCATTACACAGCTAACATTAACCTAGCCTTCTCATCAGTTGTTCACATTATACGAGACGTACCTTACGGATGAATCATACAAAACCTTCACGCAATCAGCGCATCACTATTCTTTATCTGCATCTATATCCATATTGCACGGGGACTCTACTACGGA------CTATTCCTAAACAAAGAAGTCTGACTATCAGGAACAGCTCTACTAATCACCCTAATAGCAACAGCCTTCTTCGGATACGTCCTTCCATGAGGACAAATATCATTCTGAGCAGCAACAGTAATCACCAACCTCCTCACTGCAATCCCACACCTCGGAGTTACACTAACAACCTGACTTTGAGGAGGGTTC------TCCATTAATGATCCAACCCTCACCCGATTCTTTGCTCTCCACTTCATTTTACCATTCGTCATTATCTCACTATCTTCTATCCACATTATTCTTCTACACAACGAAGGCTCCAACAACCCCCTTGGCACTAACTCAGACATCGACAAAATCCCATTTCACCCATACCACTCCTACAAAGACATACTAATAATTATCTCTATAATCACCTTACTATTTATTATCCTATCATTCTCACCCAACCTGCTAAACGAC---------------------------------------------------------------------------------------------------------------------------------------------------------------------------------------------------------------------------------------------------------------------------------------------------------------------------------------------------------------------------------------------------------
>Naj_nig409
---------------------------------------------------------------------------GGCTCTATGTTACTAACTTGCCTAATTCTACAAACCATAACCGGGTTCTTCCTAGCAATCCATTACACAGCTAACATTAACCTAGCCTTCTCATCAGTTGTTCACATTATACGAGACGTACCTTACGGATGAATCATACAAAACCTTCACGCAATCAGCGCATCACTATTCTTTATCTGCATCTATATCCATATTGCACGGGGACTCTACTACGGA------CTATTCCTAAACAAAGAAGTCTGACTATCAGGAACAGCTCTACTAATCACCCTAATAGCAACAGCCTTCTTCGGATACGTCCTCCCATGAGGACAAATATCATTCTGAGCAGCAACAGTAATCACCAACCTCCTCACTGCAATCCCACACCTCGGAGTTACACTAACAACCTGACTTTGAGGAGGGTTC------TCCATTAATGATCCAACCCTCACCCGATTCTTTGCTCTTCACTTCATTTTACCATTCGTCATTATCTCACTATCTTCTATCCACATTATTCTTCTACACAACGAAGGCTCCAACAACCCCCTTGGCACTAACTCAGACATCGACAAAATCCCATTTCACCCATACCACTCCTACAAAGACATACTAATAATTATCTCTATAATCACCTTACTATTTATTATCCTATCATTCTCACCCAACCTGCTAAACGAC---------------------------------------------------------------------------------------------------------------------------------------------------------------------------------------------------------------------------------------------------------------------------------------------------------------------------------------------------------------------------------------------------------
>Naj_nig410
---------------------------------------------------------------------------GGCTCTATGTTACTAACTTGCCTAATTCTACAAACCATAACCGGGTTCTTCCTAGCAATCCATTACACAGCTAACATTAACCTAGCCTTCTCATCAGTTGTTCACATTATACGAGACGTACCTTACGGATGAATCATACAAAACCTTCACGCAATCAGCGCATCACTATTCTTTATCTGCATCTATATCCATATTGCACGGGGACTCTACTACGGA------CTATTCCTAAACAAAGAAGTCTGACTATCAGGAACAGCTCTACTAATCACCCTAATAGCAACAGCCTTCTTCGGATACGTCCTCCCATGAGGACAAATATCATTCTGAGCAGCAACAGTAATCACCAACCTCCTCACTGCAATCCCACACCTCGGAGTTACACTAACAACCTGACTTTGAGGAGGGTTC------TCCATTAATGATCCAACCCTCACCCGATTCTTTGCTCTTCACTTCATTTTACCATTCGTCATTATCTCACTATCTTCTATCCACATTATTCTTCTACACAACGAAGGCTCCAACAACCCCCTTGGCACTAACTCAGACATCGACAAAATCCCATTTCACCCATACCACTCCTACAAAGACATACTAATAATTATCTCTATAATCACCTTACTATTTATTATCCTATCATTCTCACCCAACCTGCTAAACGAC---------------------------------------------------------------------------------------------------------------------------------------------------------------------------------------------------------------------------------------------------------------------------------------------------------------------------------------------------------------------------------------------------------
>Naj_nig411
---------------------------------------------------------------------------GGCTCTATGTTACTAACTTGCCTAATTCTACAAACCATAACCGGGTTCTTCCTAGCAATCCATTACACAGCTAACATTAACCTAGCCTTCTCATCAGTTGTTCACATTATACGAGACGTACCTTACGGATGAATCATACAAAACCTTCACGCAATCAGCGCATCACTATTCTTTATCTGCATCTATATCCATATTGCACGGGGACTCTACTACGGA------CTATTCCTAAACAAAGAAGTCTGACTATCAGGAACAGCTCTACTAATCACCCTAATAGCAACAGCCTTCTTCGGATACGTCCTTCCATGAGGACAAATATCATTCTGAGCAGCAACAGTAATCACCAACCTCCTCACTGCAATCCCACACCTCGGAGTTACACTAACAACCTGACTTTGAGGAGGGTTC------TCCATTAATGATCCAACCCTCACCCGATTCTTTGCTCTTCACTTCATTTTACCATTCGTCATTATCTCACTATCTTCTATCCACATTATTCTTCTACACAACGAAGGCTCCAACAACCCCCTTGGCACTAACTCAGACATCGACAAAATCCCATTTCACCCATACCACTCCTACAAAGACATACTAATAATTATCTCTATAATCACCTTACTATTTATTATCCTATCATTCTCACCCAACCTGCTAAACGAC---------------------------------------------------------------------------------------------------------------------------------------------------------------------------------------------------------------------------------------------------------------------------------------------------------------------------------------------------------------------------------------------------------
>Naj_nig412
---------------------------------------------------------------------------GGCTCTATGTTACTAACTTGCCTAATTCTACAAACCATAACCGGGTTCTTCCTAGCAATCCATTACACAGCTAACATTAACCTAGCCTTCTCATCAGTTGTTCACATTATACGAGACGTACCTTACGGATGAATCATACAAAACCTTCACGCAATCAGCGCATCACTATTCTTTATCTGCATCTATATCCATATTGCACGGGGACTCTACTACGGA------CTATTCCTAAACAAAGAAGTCTGACTATCAGGAACAGCTCTACTAATCACCCTAATAGCAACAGCCTTCTTCGGATACGTCCTTCCATGAGGACAAATATCATTCTGAGCAGCAACAGTAATCACCAACCTCCTCACTGCAATCCCACACCTCGGAGTTACACTAACAACCTGACTTTGAGGAGGGTTC------TCCATTAATGATCCAACCCTCACCCGATTCTTTGCTCTTCACTTCATTTTACCATTCGTCATTATCTCACTATCTTCTATCCACATTATTCTTCTACACAACGAAGGCTCCAACAACCCCCTTGGCACTAACTCAGACATCGACAAAATCCCATTTCACCCATACCACTCCTACAAAGACATACTAATAATTATCTCTATAATCACCTTACTATTTATTATCCTATCATTCTCACCCAACCTGCTAAACGAC---------------------------------------------------------------------------------------------------------------------------------------------------------------------------------------------------------------------------------------------------------------------------------------------------------------------------------------------------------------------------------------------------------
>Naj_nig413
[truncated: 193,214 more chars]
